# Supplementary material for: Multi-proxy analyses of a mid-15th century Middle Iron Age Bantu-speaker palaeo-faecal specimen elucidates the configuration of the ‘ancestral’ sub-Saharan African intestinal microbiome
Source: Microbiome. 2020 May 6;8:62. doi: 10.1186/s40168-020-00832-x (PMC7204047; doi:10.1186/s40168-020-00832-x)
Supplement: Supplementary file 3 — Additional file 2: Table S1. Sequence reads for environmental- and subsistence-related taxa detected. Table S2. Information concerning 14C Accelerator Mass Spectrometry (AMS) dating. Table S3a. Processing protocol and results for isotope analyses. Table S3b. Results for isotope analyses (Merck standard). Table S3c. Results for isotope analyses (DL-Valine standard). Table S4. Abundance of bacterial taxonomic categories in the IM datasets. Table S5. Sequence read-length distribution for taxa identified in this study. Table S6. Significant KEGG pathways in the comparative IM datasets analysed. Table S7. Relative abundance of eighteen significant KEGG pathways in the IM cohorts. Table S8. Enrichment and depletion of KO metabolic gene categories in the comparative IM sample cohorts based on p-value (p=<0.05) designation. Table S9. Enrichment and depletion of KO metabolic gene categories in the comparative IM sample cohorts based on false discovery rate (FDR) corrected p-values (q=<0.05). Table S10. Enrichment and depletion of KO metabolic gene categories in the ancient and modern comparative IM sample cohort as calculated for the twenty-four authenticated ancient IM taxa. Table S11. Comparison of relative abundance of antibiotic resistance genes in the comparative IM cohorts. Table S12. Raw and filtered high-quality sequence read counts as related to the comparative IM datasets. Table S13. Information concerning the comparative NCBI genomes used during this study. [file 40168_2020_832_MOESM2_ESM.xlsx]

## Sheet: Supplementary Table 1
Supplementary Table 1. Mapped DNA sequence reads for environmental- and subsistence-related taxa detected in this study. Statistically-significant (i.e., verified ancient) C-T p-values are indicated in bold text. Analyses were performed using high-quality filtered read alignments against NCBI reference genomes. DNA damage estimation analyses was performed using PMDtools (‘C-T p-values’).
Class	Taxon	Common name	E-LPC reads	BWA aligned (mapped) sequence reads						Mean read length (bp)	C-T p-value
				BRS1	BRS2	BRS3	BRS4	BRS5	Total		BRS1	BRS2	BRS3	BRS4	BRS5
Aconoidasida	Babesia bovis	Protozoan parasite	0	0	59	45	820	0	924	43.8	−	0.0273139	0.0314666	0.381003	−
Bacilli	Lactococcus lactis	Bacterium	0	100	541	340	4818	0	5799	70.6	0.558263	0.00275666	0.0355133	1.47e-06	−
Dicotyledonae	Ficus sur	Cluster fig	0	6	179	59	1171	2	1417	67	0.395836	0.012065	0.583372	0.033496	0.5
Secernentea	Parastrongyloides trichosuri	Nematode parasite	0	11	1281	447	8481	13	10233	65	0.533783	0.0253804	0.241056	0.0528887	0.508553
Sordariomycetes	Podospora anserina	Ascomycete fungus	0	1	16	6	466	2	491	61.4	−	0.179956	0.5	0.387492	−
Monocotyledonae	Sorghum bicolor	Sorghum or durra	0	297	371	221	4359	166	5414	70.2	0.102067	0.00665569	0.905346	1.08e-05	0.841022
	Triticum aestivum	Common wheat	0	290	335	153	2826	505	4109	64	0.46116	0.28305	0.154487	0.435829	0.519618
	Zea mays	Maize or corn	1	81	205	122	2661	0	3070	54.8	0.0718288	0.512398	0.644031	0.1234	−
Mammalia	Bos taurus	Domestic cattle	0	847	459	281	26215	91	27893	62.8	0.721475	0.323714	0.206917	0.118352	0.0844617
	Canis lupus familiaris	Domestic dog	0	0	0	0	0	71	71	51.4	−	−	−	−	0.788128
	Canis mesomelas	Black-backed jackal	0	0	0	0	0	0	0	−	−	−	−	−	−
	Capra hircus	Domestic goat	0	1390	325	238	40118	117	42188	63.4	0.0580973	0.0132379	0.384359	9e-05	0.195515
	Caracal caracal	Caracal or rooikat	0	0	0	0	0	0	0	−	−	−	−	−	−
	Cercopithecus aethiops	Vervet monkey	0	0	0	0	0	0	0	−	−	−	−	−	−
	Equus caballus	Modern horse	0	126	170	68	1395	79	1838	51.2	0.4765	0.307712	0.749209	0.00076782	0.131303
	Homo sapiens	Human	56	335	270	117	1580	104	2462	61.2	0.612222	0.00584461	0.752135	0.0366582	0.13938
	Ictonyx striatus	Striped polecat	0	0	0	0	0	0	0	−	−	−	−	−	−
	Macaca mulatta	Rhesus macaque	0	296	247	114	4593	96	5346	58	0.485584	0.107017	0.749356	0.0269014	0.220739
	Mellivora capensis	Honey badger	0	0	0	0	0	0	0	−	−	−	−	−	−
	Ovis aries	Domestic sheep	0	1026	289	206	36490	100	38111	62.6	0.0226299	0.127337	0.298172	0.00867485	0.14523
	Pan troglodytes	Chimpanzee	0	390	276	111	2346	90	3213	60.6	0.532569	0.00256374	0.77344	0.0398303	0.338362
	Panthera pardus	Leopard	0	0	0	0	0	0	0	−	−	−	−	−	−
	Papio ursinus	Chachma baboon	0	0	0	0	0	0	0	−	−	−	−	−	−
Total			57	5196	5023	2528	138339	1436	152579	60.5	−	−	−	−

## Sheet: Supplementary Table 2
Supplementary Table 2. Information concerning the two direct radiocarbon (14C) Accelerator Mass Spectrometry (AMS) dates generated from two sub-samples taken from within the BRS palaeo-faecal specimen.
Sample	Lab #	δ13C	Age	Age error	1 sigma calibration (cal. AD)	2 sigma calibration (cal. AD)	Calibration median (cal. AD)
BRS1	IT-C-1020	-16.8	470	44	1429-1492	1408-1511, 1551-1557, 1575-1622	1461
BRS2	IT-C-1077	-16.8	460	35	1439-1487	1421-1507, 1585-1619	1464

## Sheet: Supplementary Table 3
Supplementary Table 3a. Processing protocol and results for isotope analyses of samples derived from the BRS specimen indicating the relative proportions of C3 and C4 dietary contributions.
Sample	Weight	N peak	15N corr	%N	C peak	13C corr	%C	C/N
BRS COP 1	0.821	12.661	11.2791	0.0152294	19.493	-17.9271	0.224581	17.2043
BRS COP 2	0.885	13.58	11.2186	0.0153317	20.835	-17.1843	0.222683	16.9451
BRS COP 3	0.841	13.364	11.45	0.0158046	22.031	-17.6546	0.247785	18.291
BRS LX 1	0.811	13.855	10.8658	0.0170755	21.89	-17.0088	0.255307	17.4436
BRS LX 2	0.841	14.157	10.985	0.0168618	21.298	-16.9761	0.239541	16.5739
BRS LX 3	0.898	14.153	11.1777	0.0157607	21.694	-17.2694	0.228508	16.915
BRS Acid 1	0.892	11.718	10.9337	0.0125812	23.784	-16.3374	0.252207	23.3874
BRS Acid 2	0.862	10.743	10.8333	0.0116813	24.357	-17.6347	0.267272	26.6937
BRS Acid 3	0.854	11.346	10.9197	0.0125925	23.138	-16.396	0.256274	23.7432
BRS CS 1	1.042	22.136	11.0955	0.0223209	39.952	-23.0772	0.362667	18.9558
BRS CS 2	0.881	18.933	11.1211	0.0221454	33.383	-23.1595	0.358415	18.8821
BRS CS 3	1.029	21.772	11.0489	0.0221215	39.729	-23.5998	0.365199	19.2603
Supplementary Table 3b. Results for isotope analyses (Merck standard) of samples derived from the BRS specimen indicating the relative proportions of C3 and C4 dietary contributions.
	Weight	N peak	N	C peak	C
Merck	0.217	29.648	7.82341	9.432	-20.2762
Merck	0.411	56.334	7.9476	17.957	-20.2349
Merck	0.601	82.274	7.97457	26.343	-20.2616
Merck	0.235	34.137	7.81442	10.241	-20.2673
Merck	0.403	57.985	7.91844	17.83	-20.2808
Merck	0.604	89.53	7.78237	26.13	-20.2212
Merck	0.233	36.752	7.91465	10.329	-20.2655
Merck	0.405	61.181	7.98279	18.123	-20.2809
Merck	0.638	92.485	7.9456	28.443	-20.2532
Merck	0.641	92.852	7.79615	28.683	-20.2583
			7.89		-20.26
			0.0775505		0.0194489
Supplementary Table 3c. Results for isotope analyses (DL-Valine standard) of samples derived from the BRS specimen indicating the relative proportions of C3 and C4 dietary contributions.
	Weight	N peak	N	C peak	C
DL-Valine	0.23	24.843	-6.10495	12.088	-10.5608
DL-Valine	0.413	44.351	-6.21762	21.92	-10.5306
DL-Valine	0.625	66.388	-6.14991	33.124	-10.6764
DL-Valine	0.21	24.244	-6.12752	11.073	-10.5122
DL-Valine	0.438	50.162	-6.09004	23.539	-10.5371
DL-Valine	0.604	68.982	-6.20911	32.723	-10.5551
DL-Valine	0.226	29.223	-6.18771	12.148	-10.613
DL-Valine	0.417	49.462	-6.12394	22.522	-10.6339
DL-Valine	0.619	70.56	-6.15763	33.304	-10.5478
DL-Valine	0.615	70.172	-6.13157	32.945	-10.5331
			-6.15		-10.57
			0.0430709		0.0531137

## Sheet: Supplementary Table 4
Supplementary Table 4. Assignment of abundance of bacterial taxonomic categories to the BRS and ancient (Ötzi) and modern (Italian, Hadza and Malawian) comparative samples based on p-value (p ꞊ <0.05) designation. Group significance assignments were obtained via Qiime v1.9.1.
OTU	Test-Statistic	P	BRS_mean	Otzi-UPLI_mean	Otzi-SI_mean	Otzi-LPLI_mean	Hadza_mean	Malawi_mean	Italian_mean	Taxonomy
ID251698	17.9788	0.00628533	1	20.5	26	5	0	0	0	k__Bacteria; p__Proteobacteria; c__Gammaproteobacteria; o__Pseudomonadales; f__Pseudomonadaceae; g__Pseudomonas; s__(Pseudomonas)
ID47877	17.9788	0.00628533	3	70.5	94	12	0	0	0	k__Bacteria; p__Proteobacteria; c__Gammaproteobacteria; o__Pseudomonadales; f__Pseudomonadaceae; g__Pseudomonas; s__Pseudomonas amygdali
ID40215	17.9787	0.00628571	2	17	5	2	0	0	0	k__Bacteria; p__Proteobacteria; c__Gammaproteobacteria; o__Pseudomonadales; f__Moraxellaceae; g__Acinetobacter; s__Acinetobacter junii
ID162481	17.969	0.00631022	0	260	191	9	0	0	0	k__Eukaryota; p__Basidiomycota; c__Microbotryomycetes; o__(Microbotryomycetes); f__(Microbotryomycetes); g__(Microbotryomycetes); s__(Microbotryomycetes)
ID288795	17.969	0.00631022	0	501	248	8	0	0	0	k__Eukaryota; p__Basidiomycota; c__Microbotryomycetes; o__Microbotryales; f__Microbotryaceae; g__Microbotryum; s__Microbotryum lychnidis-dioicae
ID5286	17.969	0.00631022	0	218.5	148	6	0	0	0	k__Eukaryota; p__Basidiomycota; c__Microbotryomycetes; o__Sporidiobolales; f__Sporidiobolaceae; g__Rhodotorula; s__Rhodotorula toruloides
ID65741	17.9366	0.00639255	3.33333	6	8	1	0	0	0	k__Bacteria; p__Proteobacteria; c__Gammaproteobacteria; o__Pseudomonadales; f__Pseudomonadaceae; g__Pseudomonas; s__Pseudomonas knackmussii
ID351095	17.93	0.00640963	70.6667	1	0	1	0	0	0	k__Bacteria; p__Firmicutes; c__Bacilli; o__Bacillales; f__Bacillaceae; g__Paucisalibacillus; s__Paucisalibacillus globulus
ID109871	17.93	0.00640963	7.33333	1	0	1	0	0	0	k__Eukaryota; p__Chytridiomycota; c__Chytridiomycetes; o__Rhizophydiales; f__(Batrachochytrium); g__Batrachochytrium; s__Batrachochytrium dendrobatidis
ID40214	17.9156	0.00644663	4.66667	346.5	1	106	0	0	0	k__Bacteria; p__Proteobacteria; c__Gammaproteobacteria; o__Pseudomonadales; f__Moraxellaceae; g__Acinetobacter; s__Acinetobacter johnsonii
ID1439940	17.9156	0.00644663	13	3	5	1	0	0	0	k__Bacteria; p__Proteobacteria; c__Gammaproteobacteria; o__Pseudomonadales; f__Pseudomonadaceae; g__Pseudomonas; s__Pseudomonas sp. BAY1663
ID157784	17.9156	0.00644663	15	4	5	1	0	0	0	k__Bacteria; p__Proteobacteria; c__Gammaproteobacteria; o__Pseudomonadales; f__Pseudomonadaceae; g__Pseudomonas; s__Pseudomonas thermotolerans
ID706570	17.9147	0.00644896	591.333	1	1	1	0	0	0	k__Bacteria; p__Proteobacteria; c__Gammaproteobacteria; o__Pseudomonadales; f__Pseudomonadaceae; g__Pseudomonas; s__Pseudomonas flexibilis
ID5061	17.9147	0.00644896	8	1	1	1	0	0	0	k__Eukaryota; p__Ascomycota; c__Eurotiomycetes; o__Eurotiales; f__Aspergillaceae; g__Aspergillus; s__Aspergillus niger
ID5073	17.9147	0.00644896	19	1	1	1	0	0	0	k__Eukaryota; p__Ascomycota; c__Eurotiomycetes; o__Eurotiales; f__Aspergillaceae; g__Penicillium; s__(Penicillium)
ID37914	17.9067	0.00646954	26	1	0	1	0	0	0	k__Bacteria; p__Actinobacteria <phylum>; c__Actinobacteria; o__Corynebacteriales; f__Dietziaceae; g__Dietzia; s__(Dietzia)
ID558169	17.9067	0.00646954	67.6667	1	0	1	0	0	0	k__Bacteria; p__Firmicutes; c__Bacilli; o__Bacillales; f__Bacillaceae; g__Lentibacillus; s__Lentibacillus jeotgali
ID694055	17.9067	0.00646954	19	1	0	1	0	0	0	k__Bacteria; p__Firmicutes; c__Bacilli; o__Bacillales; f__Bacillaceae; g__Ornithinibacillus; s__Ornithinibacillus contaminans
ID403957	17.9067	0.00646954	17.3333	1	0	1	0	0	0	k__Bacteria; p__Firmicutes; c__Bacilli; o__Bacillales; f__Bacillaceae; g__Virgibacillus; s__Virgibacillus sp. SK37
ID1637974	17.9067	0.00646954	50.6667	1	0	1	0	0	0	k__Bacteria; p__Firmicutes; c__Bacilli; o__(Bacilli bacterium VT-13-104); f__(Bacilli bacterium VT-13-104); g__(Bacilli bacterium VT-13-104); s__Bacilli bacterium VT-13-104
ID746691	17.9067	0.00646954	9	0	0	1	0	0	0	k__Bacteria; p__Firmicutes; c__Bacilli; o__Bacillales; f__Bacillaceae; g__Oceanobacillus; s__Oceanobacillus kimchii
ID225453	17.8947	0.00650071	29	1	0	0	0	0	0	k__Bacteria; p__Actinobacteria <phylum>; c__Actinobacteria; o__Micrococcales; f__Micrococcaceae; g__Yaniella; s__Yaniella halotolerans
ID171693	17.8947	0.00650071	21.3333	1	0	0	0	0	0	k__Bacteria; p__Firmicutes; c__Bacilli; o__Bacillales; f__Bacillaceae; g__Oceanobacillus; s__Oceanobacillus picturae
ID1482	17.8947	0.00650071	17.3333	1	0	0	0	0	0	k__Bacteria; p__Firmicutes; c__Bacilli; o__Bacillales; f__Bacillaceae; g__Virgibacillus; s__Virgibacillus halodenitrificans
ID396024	17.8947	0.00650071	93.3333	1	0	0	0	0	0	k__Eukaryota; p__Ascomycota; c__Eurotiomycetes; o__Eurotiales; f__Aspergillaceae; g__Aspergillus; s__Aspergillus ruber
ID587753	17.8946	0.00650103	2	200	317	28	0	0	0	k__Bacteria; p__Proteobacteria; c__Gammaproteobacteria; o__Pseudomonadales; f__Pseudomonadaceae; g__Pseudomonas; s__Pseudomonas chlororaphis
ID440512	17.8946	0.00650103	3.33333	9.5	22	1	0	0	0	k__Bacteria; p__Proteobacteria; c__Gammaproteobacteria; o__Pseudomonadales; f__Pseudomonadaceae; g__Pseudomonas; s__Pseudomonas sp. Chol1
ID330	17.8891	0.00651544	5.33333	3.5	4	1	0	0	0	k__Bacteria; p__Proteobacteria; c__Gammaproteobacteria; o__Pseudomonadales; f__Pseudomonadaceae; g__Pseudomonas; s__Pseudomonas pseudoalcaligenes
ID466088	17.884	0.00652866	208	3.5	0	1	0	0	0	k__Bacteria; p__Proteobacteria; c__Gammaproteobacteria; o__Pseudomonadales; f__Moraxellaceae; g__Acinetobacter; s__Acinetobacter sp. Ver3
ID359337	17.8824	0.00653303	25.3333	0	0	0	0	0	0	k__Bacteria; p__Proteobacteria; c__Gammaproteobacteria; o__Cellvibrionales; f__Cellvibrionaceae; g__Marinimicrobium; s__(Marinimicrobium)
ID76853	17.8824	0.00653303	19.3333	0	0	0	0	0	0	k__Bacteria; p__Firmicutes; c__Bacilli; o__Bacillales; f__Planococcaceae; g__Solibacillus; s__Solibacillus silvestris
ID407035	17.8759	0.00655003	52	0	0	1	0	0	0	k__Bacteria; p__Firmicutes; c__Bacilli; o__Bacillales; f__Staphylococcaceae; g__Salinicoccus; s__Salinicoccus halodurans
ID43263	17.8662	0.00657542	10.3333	7	9	1	0	0	0	k__Bacteria; p__Proteobacteria; c__Gammaproteobacteria; o__Pseudomonadales; f__Pseudomonadaceae; g__Pseudomonas; s__Pseudomonas alcaligenes
ID574962	17.8662	0.00657542	3.66667	17.5	30	3	0	0	0	k__Bacteria; p__Proteobacteria; c__Gammaproteobacteria; o__Pseudomonadales; f__Pseudomonadaceae; g__Pseudomonas; s__Pseudomonas taeanensis
ID1381596	17.8435	0.00663549	32	0	0	0	0	0	0	k__Bacteria; p__Proteobacteria; c__Gammaproteobacteria; o__Cellvibrionales; f__Cellvibrionaceae; g__Marinimicrobium; s__Marinimicrobium sp. LS-A18
ID225326	17.8435	0.00663549	454.667	0	0	0	0	0	0	k__Bacteria; p__Actinobacteria <phylum>; c__Actinobacteria; o__Corynebacteriales; f__Corynebacteriaceae; g__Corynebacterium; s__Corynebacterium halotolerans
ID37928	17.8435	0.00663549	21	0	0	0	0	0	0	k__Bacteria; p__Actinobacteria <phylum>; c__Actinobacteria; o__Micrococcales; f__Micrococcaceae; g__Arthrobacter; s__Arthrobacter crystallopoietes
ID1354277	17.8435	0.00663549	7.66667	0	0	0	0	0	0	k__Bacteria; p__Firmicutes; c__Bacilli; o__Bacillales; f__Bacillaceae; g__Virgibacillus; s__Virgibacillus sp. CM-4
ID418756	17.8435	0.00663549	13.6667	0	0	0	0	0	0	k__Bacteria; p__Firmicutes; c__Bacilli; o__Bacillales; f__Staphylococcaceae; g__Salinicoccus; s__Salinicoccus albus
ID53412	17.8223	0.00669203	3.66667	4	6	1	0	0	0	k__Bacteria; p__Proteobacteria; c__Gammaproteobacteria; o__Pseudomonadales; f__Pseudomonadaceae; g__Pseudomonas; s__Pseudomonas resinovorans
ID353	17.8024	0.00674558	4.33333	3.5	7	1	0	0	0	k__Bacteria; p__Proteobacteria; c__Gammaproteobacteria; o__Pseudomonadales; f__Pseudomonadaceae; g__Azotobacter; s__Azotobacter chroococcum
ID300	17.6342	0.00721433	9.33333	8	13	1	0	0	0	k__Bacteria; p__Proteobacteria; c__Gammaproteobacteria; o__Pseudomonadales; f__Pseudomonadaceae; g__Pseudomonas; s__Pseudomonas mendocina
ID203192	17.5212	0.00754705	4	4.5	5	1	0	0	0	k__Bacteria; p__Proteobacteria; c__Gammaproteobacteria; o__Pseudomonadales; f__Pseudomonadaceae; g__Pseudomonas; s__Pseudomonas chloritidismutans
ID374	17.066	0.00904359	4	8	2	3	0.75	0	1	k__Bacteria; p__Proteobacteria; c__Alphaproteobacteria; o__Rhizobiales; f__Bradyrhizobiaceae; g__Bradyrhizobium; s__(Bradyrhizobium)
ID251701	16.9192	0.00958478	2	46	73	7	0.25	0	0	k__Bacteria; p__Proteobacteria; c__Gammaproteobacteria; o__Pseudomonadales; f__Pseudomonadaceae; g__Pseudomonas; s__Pseudomonas syringae group genomosp. 3
ID1496	16.8954	0.00967533	4	7.5	2	437	28.75	11	137.5	k__Bacteria; p__Firmicutes; c__Clostridia; o__Clostridiales; f__Peptostreptococcaceae; g__Clostridioides; s__Clostridioides difficile
ID1236	16.8612	0.00980728	925	411.5	478	102	39.25	22.75	6.5	k__Bacteria; p__Proteobacteria; c__Gammaproteobacteria; o__(Gammaproteobacteria); f__(Gammaproteobacteria); g__(Gammaproteobacteria); s__(Gammaproteobacteria)
ID294	16.8457	0.00986755	8.66667	1403	1656	173	0	0	0.25	k__Bacteria; p__Proteobacteria; c__Gammaproteobacteria; o__Pseudomonadales; f__Pseudomonadaceae; g__Pseudomonas; s__Pseudomonas fluorescens
ID33882	16.8283	0.00993557	117.667	2	1	5	0.75	0	1	k__Bacteria; p__Actinobacteria <phylum>; c__Actinobacteria; o__Micrococcales; f__Microbacteriaceae; g__Microbacterium; s__(Microbacterium)
ID29465	16.8061	0.0100228	1.33333	2	2	14	14.75	616	4.25	k__Bacteria; p__Firmicutes; c__Negativicutes; o__Veillonellales; f__Veillonellaceae; g__Veillonella; s__(Veillonella)
ID338	16.7891	0.0100903	61.6667	3.5	4	1	0.75	0	1	k__Bacteria; p__Proteobacteria; c__Gammaproteobacteria; o__Xanthomonadales; f__Xanthomonadaceae; g__Xanthomonas; s__(Xanthomonas)
ID85007	16.7164	0.0103839	56.3333	4	1	2	0.75	3.5	1	k__Bacteria; p__Actinobacteria <phylum>; c__Actinobacteria; o__Corynebacteriales; f__(Corynebacteriales); g__(Corynebacteriales); s__(Corynebacteriales)
ID1504823	16.6857	0.0105106	0.333333	0	0	1	10	0	45.25	k__Bacteria; p__(bacterium LF-3); c__(bacterium LF-3); o__(bacterium LF-3); f__(bacterium LF-3); g__(bacterium LF-3); s__bacterium LF-3
ID796942	16.6143	0.0108104	1	0	0	1	6	0	2.75	k__Bacteria; p__Firmicutes; c__Clostridia; o__Clostridiales; f__Lachnospiraceae; g__Stomatobaculum; s__Stomatobaculum longum
ID32033	16.6036	0.010856	230.333	2	1	1	0.75	0	1	k__Bacteria; p__Proteobacteria; c__Gammaproteobacteria; o__Xanthomonadales; f__Xanthomonadaceae; g__(Xanthomonadaceae); s__(Xanthomonadaceae)
ID2070	16.587	0.0109271	10	2.5	1	1	0.75	0	1	k__Bacteria; p__Actinobacteria <phylum>; c__Actinobacteria; o__Pseudonocardiales; f__Pseudonocardiaceae; g__(Pseudonocardiaceae); s__(Pseudonocardiaceae)
ID470565	16.5682	0.0110084	0	0	0	1	15.25	24.75	1.5	k__Bacteria; p__Bacteroidetes; c__Bacteroidia; o__Bacteroidales; f__Prevotellaceae; g__Prevotella; s__Prevotella histicola
ID1301	16.4367	0.0115923	10.6667	6	12	102	33.25	527.25	42	k__Bacteria; p__Firmicutes; c__Bacilli; o__Lactobacillales; f__Streptococcaceae; g__Streptococcus; s__(Streptococcus)
ID186818	16.3343	0.0120678	50.3333	1	1	2	0.75	0	1	k__Bacteria; p__Firmicutes; c__Bacilli; o__Bacillales; f__Planococcaceae; g__(Planococcaceae); s__(Planococcaceae)
ID1608996	16.2558	0.0124448	0.666667	10	17	4	0	0	0	k__Bacteria; p__Proteobacteria; c__Gammaproteobacteria; o__Pseudomonadales; f__Pseudomonadaceae; g__Pseudomonas; s__Pseudomonas helleri
ID33069	16.2558	0.0124448	0.666667	61	100	10	0	0	0	k__Bacteria; p__Proteobacteria; c__Gammaproteobacteria; o__Pseudomonadales; f__Pseudomonadaceae; g__Pseudomonas; s__Pseudomonas viridiflava
ID930166	16.2348	0.0125475	0.666667	31.5	40	4	0	0	0	k__Bacteria; p__Proteobacteria; c__Gammaproteobacteria; o__Pseudomonadales; f__Pseudomonadaceae; g__Pseudomonas; s__Pseudomonas brassicacearum
ID1179778	16.2348	0.0125475	0.666667	31	63	6	0	0	0	k__Bacteria; p__Proteobacteria; c__Gammaproteobacteria; o__Pseudomonadales; f__Pseudomonadaceae; g__Pseudomonas; s__Pseudomonas sp. M47T1
ID36746	16.2348	0.0125475	0.666667	69.5	106	12	0	0	0	k__Bacteria; p__Proteobacteria; c__Gammaproteobacteria; o__Pseudomonadales; f__Pseudomonadaceae; g__Pseudomonas; s__Pseudomonas cichorii
ID50340	16.2348	0.0125475	0.666667	32	47	6	0	0	0	k__Bacteria; p__Proteobacteria; c__Gammaproteobacteria; o__Pseudomonadales; f__Pseudomonadaceae; g__Pseudomonas; s__Pseudomonas fuscovaginae
ID147545	16.1612	0.0129146	13.3333	1.5	1	1	0.75	0	0	k__Eukaryota; p__Ascomycota; c__Eurotiomycetes; o__(Eurotiomycetes); f__(Eurotiomycetes); g__(Eurotiomycetes); s__(Eurotiomycetes)
ID83816	16.1328	0.0130588	173.667	0	0	0	0.75	0	1	k__Archaea; p__Euryarchaeota; c__Methanobacteria; o__Methanobacteriales; f__Methanobacteriaceae; g__Methanobrevibacter; s__Methanobrevibacter ruminantium
ID287	16.0991	0.013232	91.3333	171	195	28	0.75	0	0.75	k__Bacteria; p__Proteobacteria; c__Gammaproteobacteria; o__Pseudomonadales; f__Pseudomonadaceae; g__Pseudomonas; s__Pseudomonas aeruginosa
ID45667	16.0851	0.0133044	5.66667	1	0	1	0.75	0	1	k__Bacteria; p__Firmicutes; c__Bacilli; o__Bacillales; f__Bacillaceae; g__Halobacillus; s__(Halobacillus)
ID182709	16.0851	0.0133044	205.333	1	0	1	0.75	0	1	k__Bacteria; p__Firmicutes; c__Bacilli; o__Bacillales; f__Bacillaceae; g__Oceanobacillus; s__(Oceanobacillus)
ID45669	16.0851	0.0133044	147	1	0	1	0.75	0	1	k__Bacteria; p__Firmicutes; c__Bacilli; o__Bacillales; f__Staphylococcaceae; g__Salinicoccus; s__(Salinicoccus)
ID572511	16.0775	0.0133442	4.33333	1	1	7	92.75	51.25	526	k__Bacteria; p__Firmicutes; c__Clostridia; o__Clostridiales; f__Lachnospiraceae; g__Blautia; s__(Blautia)
ID22	16.0746	0.0133589	8.33333	1.5	2	1	0.75	0	1	k__Bacteria; p__Proteobacteria; c__Gammaproteobacteria; o__Alteromonadales; f__Shewanellaceae; g__Shewanella; s__(Shewanella)
ID12916	16.0708	0.0133789	14	4	3	2	0.75	0	0.25	k__Bacteria; p__Proteobacteria; c__Betaproteobacteria; o__Burkholderiales; f__Comamonadaceae; g__Acidovorax; s__(Acidovorax)
ID470	16.058	0.013446	40.6667	95.5	6	31	0.75	0	0.75	k__Bacteria; p__Proteobacteria; c__Gammaproteobacteria; o__Pseudomonadales; f__Moraxellaceae; g__Acinetobacter; s__Acinetobacter baumannii
ID909768	16.0554	0.0134594	35	59.5	2	19	0.75	0.25	1	k__Bacteria; p__Proteobacteria; c__Gammaproteobacteria; o__Pseudomonadales; f__Moraxellaceae; g__Acinetobacter; s__(Acinetobacter)
ID135621	16.0554	0.0134594	119.333	50	71	13	0.75	0.25	1	k__Bacteria; p__Proteobacteria; c__Gammaproteobacteria; o__Pseudomonadales; f__Pseudomonadaceae; g__(Pseudomonadaceae); s__(Pseudomonadaceae)
ID451864	16.0554	0.0134594	8.33333	62.5	42	4	0.75	0.25	1	k__Eukaryota; p__(Eukaryota); c__(Eukaryota); o__(Eukaryota); f__(Eukaryota); g__(Eukaryota); s__(Eukaryota)
ID716546	16.0554	0.0134594	65	16	34	2	0.75	0.25	1	k__Eukaryota; p__Ascomycota; c__(Ascomycota); o__(Ascomycota); f__(Ascomycota); g__(Ascomycota); s__(Ascomycota)
ID1232447	16.0414	0.0135334	0.333333	0	0	1	4.25	0	6.25	k__Bacteria; p__Firmicutes; c__Clostridia; o__Clostridiales; f__(Clostridiales bacterium VE202-09); g__(Clostridiales bacterium VE202-09); s__Clostridiales bacterium VE202-09
ID226910	16.0263	0.0136134	0.333333	24	40	4	0	0	0	k__Bacteria; p__Proteobacteria; c__Gammaproteobacteria; o__Pseudomonadales; f__Pseudomonadaceae; g__Pseudomonas; s__Pseudomonas batumici
ID1488328	16.0263	0.0136134	0.333333	17	31	4	0	0	0	k__Bacteria; p__Proteobacteria; c__Gammaproteobacteria; o__Pseudomonadales; f__Pseudomonadaceae; g__Pseudomonas; s__Pseudomonas sp. Ant30-3
ID35841	16.0178	0.0136588	6.66667	1	1	1	0.75	0	1	k__Bacteria; p__Firmicutes; c__Bacilli; o__Bacillales; f__Bacillaceae; g__Bacillus; s__Bacillus thermoamylovorans
ID136841	16.0093	0.0137039	37.6667	22.5	34	5	0.75	0	0.75	k__Bacteria; p__Proteobacteria; c__Gammaproteobacteria; o__Pseudomonadales; f__Pseudomonadaceae; g__Pseudomonas; s__(Pseudomonas)
ID359110	16.0029	0.0137383	0.333333	148.5	166	19	0	0	0	k__Bacteria; p__Proteobacteria; c__Gammaproteobacteria; o__Pseudomonadales; f__Pseudomonadaceae; g__Pseudomonas; s__Pseudomonas extremaustralis
ID75612	16.0029	0.0137383	0.333333	114.5	152	15	0	0	0	k__Bacteria; p__Proteobacteria; c__Gammaproteobacteria; o__Pseudomonadales; f__Pseudomonadaceae; g__Pseudomonas; s__Pseudomonas mandelii
ID243924	16.0029	0.0137383	0.333333	58.5	90	10	0	0	0	k__Bacteria; p__Proteobacteria; c__Gammaproteobacteria; o__Pseudomonadales; f__Pseudomonadaceae; g__Pseudomonas; s__Pseudomonas lutea
ID1506582	16.0029	0.0137383	0.333333	38	60	8	0	0	0	k__Bacteria; p__Proteobacteria; c__Gammaproteobacteria; o__Pseudomonadales; f__Pseudomonadaceae; g__Pseudomonas; s__Pseudomonas sp. 11/12A
ID911242	16.0029	0.0137383	0.333333	42	66	8	0	0	0	k__Bacteria; p__Proteobacteria; c__Gammaproteobacteria; o__Pseudomonadales; f__Pseudomonadaceae; g__Pseudomonas; s__Pseudomonas sp. CFII64
ID1463662	16.0029	0.0137383	0.333333	88.5	80	7	0	0	0	k__Bacteria; p__Proteobacteria; c__Gammaproteobacteria; o__Pseudomonadales; f__Pseudomonadaceae; g__Pseudomonas; s__Pseudomonas sp. CHM02
ID1674920	16.0029	0.0137383	0.333333	149	175	17	0	0	0	k__Bacteria; p__Proteobacteria; c__Gammaproteobacteria; o__Pseudomonadales; f__Pseudomonadaceae; g__Pseudomonas; s__Pseudomonas sp. KG01
ID1397282	16.0029	0.0137383	0.333333	38	61	4	0	0	0	k__Bacteria; p__Proteobacteria; c__Gammaproteobacteria; o__Pseudomonadales; f__Pseudomonadaceae; g__Pseudomonas; s__Pseudomonas sp. PH1b
ID1470593	16.0029	0.0137383	0.333333	69	94	7	0	0	0	k__Bacteria; p__Proteobacteria; c__Gammaproteobacteria; o__Pseudomonadales; f__Pseudomonadaceae; g__Pseudomonas; s__Pseudomonas sp. RIT357
ID1415630	16.0029	0.0137383	0.333333	86.5	115	11	0	0	0	k__Bacteria; p__Proteobacteria; c__Gammaproteobacteria; o__Pseudomonadales; f__Pseudomonadaceae; g__Pseudomonas; s__Pseudomonas sp. TKP
ID29438	16.0029	0.0137383	0.333333	61.5	33	6	0	0	0	k__Bacteria; p__Proteobacteria; c__Gammaproteobacteria; o__Pseudomonadales; f__Pseudomonadaceae; g__Pseudomonas; s__Pseudomonas savastanoi
ID69277	16	0.013754	6.66667	1	1	1	0.75	0	1	k__Bacteria; p__Proteobacteria; c__Alphaproteobacteria; o__Rhizobiales; f__Phyllobacteriaceae; g__(Phyllobacteriaceae); s__(Phyllobacteriaceae)
ID135614	16	0.013754	30.3333	1	1	1	0.75	0	1	k__Bacteria; p__Proteobacteria; c__Gammaproteobacteria; o__Xanthomonadales; f__(Xanthomonadales); g__(Xanthomonadales); s__(Xanthomonadales)
ID28056	16	0.013754	146.667	1	1	1	0.75	0	1	k__Bacteria; p__Actinobacteria <phylum>; c__Actinobacteria; o__Micromonosporales; f__Micromonosporaceae; g__(Micromonosporaceae); s__(Micromonosporaceae)
ID129337	16	0.013754	8.66667	1	1	1	0.75	0	1	k__Bacteria; p__Firmicutes; c__Bacilli; o__Bacillales; f__Bacillaceae; g__Geobacillus; s__(Geobacillus)
ID122355	15.9671	0.0139316	0.333333	18.5	19	6	0	0	0	k__Bacteria; p__Proteobacteria; c__Gammaproteobacteria; o__Pseudomonadales; f__Pseudomonadaceae; g__Pseudomonas; s__Pseudomonas psychrophila
ID279813	15.9171	0.0142059	6	0.5	0	0	0	0	0	k__Bacteria; p__Firmicutes; c__Bacilli; o__Bacillales; f__Bacillaceae; g__Thalassobacillus; s__Thalassobacillus devorans
ID316	15.9117	0.0142358	1292.67	56	80	9	0.25	0	0.25	k__Bacteria; p__Proteobacteria; c__Gammaproteobacteria; o__Pseudomonadales; f__Pseudomonadaceae; g__Pseudomonas; s__Pseudomonas stutzeri
ID586413	15.8897	0.0143586	19	0.5	0	0	0	0	0	k__Bacteria; p__Firmicutes; c__Bacilli; o__Bacillales; f__Bacillaceae; g__Oceanobacillus; s__Oceanobacillus manasiensis
ID254759	15.8673	0.0144842	5	1	0	1	0.25	0	0	k__Bacteria; p__Firmicutes; c__Bacilli; o__Bacillales; f__Bacillaceae; g__Bacillus; s__Bacillus fordii
ID303	15.7987	0.0148763	14.6667	206.5	216	70	0.75	0	0.5	k__Bacteria; p__Proteobacteria; c__Gammaproteobacteria; o__Pseudomonadales; f__Pseudomonadaceae; g__Pseudomonas; s__Pseudomonas putida
ID136849	15.7987	0.0148763	26	1070	1483	264	0.75	0	0.5	k__Bacteria; p__Proteobacteria; c__Gammaproteobacteria; o__Pseudomonadales; f__Pseudomonadaceae; g__Pseudomonas; s__(Pseudomonas)
ID13687	15.7543	0.0151353	20.6667	2	1	5	0.75	0	0.75	k__Bacteria; p__Proteobacteria; c__Alphaproteobacteria; o__Sphingomonadales; f__Sphingomonadaceae; g__Sphingomonas; s__(Sphingomonas)
ID2742	15.7543	0.0151353	20	5	8	1	0.75	0	0.75	k__Bacteria; p__Proteobacteria; c__Gammaproteobacteria; o__Alteromonadales; f__Alteromonadaceae; g__Marinobacter; s__(Marinobacter)
ID2745	15.7543	0.0151353	23.6667	2	3	1	0.75	0	0.75	k__Bacteria; p__Proteobacteria; c__Gammaproteobacteria; o__Oceanospirillales; f__Halomonadaceae; g__Halomonas; s__(Halomonas)
ID1827	15.7543	0.0151353	160	4	1	10	0.75	0	0.75	k__Bacteria; p__Actinobacteria <phylum>; c__Actinobacteria; o__Corynebacteriales; f__Nocardiaceae; g__Rhodococcus; s__(Rhodococcus)
ID147550	15.7393	0.0152239	13.3333	2.5	4	1	0.75	0	0.75	k__Eukaryota; p__Ascomycota; c__Sordariomycetes; o__(Sordariomycetes); f__(Sordariomycetes); g__(Sordariomycetes); s__(Sordariomycetes)
ID40324	15.7261	0.0153022	42	5	3	1	0.75	0	0.25	k__Bacteria; p__Proteobacteria; c__Gammaproteobacteria; o__Xanthomonadales; f__Xanthomonadaceae; g__Stenotrophomonas; s__Stenotrophomonas maltophilia
ID136843	15.6946	0.0154906	5.33333	1383.5	1747	223	0.25	0	0.5	k__Bacteria; p__Proteobacteria; c__Gammaproteobacteria; o__Pseudomonadales; f__Pseudomonadaceae; g__Pseudomonas; s__(Pseudomonas)
ID578833	15.6946	0.0154906	49	7	8	2	0.5	0	0.25	k__Bacteria; p__Proteobacteria; c__Gammaproteobacteria; o__Pseudomonadales; f__Pseudomonadaceae; g__Pseudomonas; s__(Pseudomonas)
ID468	15.652	0.015749	13.6667	7	1	4	0.75	0.25	1	k__Bacteria; p__Proteobacteria; c__Gammaproteobacteria; o__Pseudomonadales; f__Moraxellaceae; g__(Moraxellaceae); s__(Moraxellaceae)
ID469	15.6243	0.015919	542	1088.5	25	448	1	0.25	1	k__Bacteria; p__Proteobacteria; c__Gammaproteobacteria; o__Pseudomonadales; f__Moraxellaceae; g__Acinetobacter; s__(Acinetobacter)
ID285	15.5577	0.0163357	27.6667	2.5	5	1	0.25	0	0.25	k__Bacteria; p__Proteobacteria; c__Betaproteobacteria; o__Burkholderiales; f__Comamonadaceae; g__Comamonas; s__Comamonas testosteroni
ID46228	15.4931	0.0167491	1	0	0	3	56.75	17.75	175	k__Bacteria; p__Firmicutes; c__Clostridia; o__Clostridiales; f__Ruminococcaceae; g__Ruminococcus; s__Ruminococcus lactaris
ID29580	15.4228	0.0172111	2.66667	51	4	102	0.5	0	0.5	k__Bacteria; p__Proteobacteria; c__Betaproteobacteria; o__Burkholderiales; f__Oxalobacteraceae; g__Janthinobacterium; s__(Janthinobacterium)
ID68287	15.3987	0.0173723	5.33333	2	2	1	0.75	0	0.5	k__Bacteria; p__Proteobacteria; c__Alphaproteobacteria; o__Rhizobiales; f__Phyllobacteriaceae; g__Mesorhizobium; s__(Mesorhizobium)
ID333367	15.3611	0.0176269	0.333333	0	0	1	12.5	5	24.75	k__Bacteria; p__Firmicutes; c__Clostridia; o__Clostridiales; f__Lachnospiraceae; g__Lachnoclostridium; s__[Clostridium] asparagiforme
ID698769	15.36	0.0176341	30	1	0	1	0.5	0	0	k__Bacteria; p__Firmicutes; c__Bacilli; o__Bacillales; f__Bacillaceae; g__Virgibacillus; s__Virgibacillus alimentarius
ID305719	15.3568	0.0176562	0.333333	0	0	1	44	24.75	4.25	k__Bacteria; p__Bacteroidetes; c__Bacteroidia; o__Bacteroidales; f__Prevotellaceae; g__Prevotella; s__Prevotella baroniae
ID2053	15.3535	0.0176788	9.66667	3	0	1	0.75	0	0.75	k__Bacteria; p__Actinobacteria <phylum>; c__Actinobacteria; o__Corynebacteriales; f__Gordoniaceae; g__Gordonia; s__(Gordonia)
ID265	15.3528	0.0176831	88	2.5	1	3	0.75	0	0.5	k__Bacteria; p__Proteobacteria; c__Alphaproteobacteria; o__Rhodobacterales; f__Rhodobacteraceae; g__Paracoccus; s__(Paracoccus)
ID1663	15.3379	0.0177853	186.333	1	3	2	0.75	0	0.75	k__Bacteria; p__Actinobacteria <phylum>; c__Actinobacteria; o__Micrococcales; f__Micrococcaceae; g__Arthrobacter; s__(Arthrobacter)
ID712	15.3236	0.0178836	3.33333	1.5	2	20	6.25	17.75	1.5	k__Bacteria; p__Proteobacteria; c__Gammaproteobacteria; o__Pasteurellales; f__Pasteurellaceae; g__(Pasteurellaceae); s__(Pasteurellaceae)
ID59753	15.3203	0.0179067	8	3.5	1	1	0.75	0	0.75	k__Bacteria; p__Proteobacteria; c__Gammaproteobacteria; o__Oceanospirillales; f__Alcanivoracaceae; g__Alcanivorax; s__(Alcanivorax)
ID411486	15.3003	0.0180456	0.666667	0	0	2	22.25	10.25	60.75	k__Bacteria; p__Firmicutes; c__Clostridia; o__Clostridiales; f__Clostridiaceae; g__Clostridium; s__Clostridium sp. M62/1
ID5052	15.2906	0.0181128	240.667	4	2	1	0.5	0	0.25	k__Eukaryota; p__Ascomycota; c__Eurotiomycetes; o__Eurotiales; f__Aspergillaceae; g__Aspergillus; s__(Aspergillus)
ID665950	15.277	0.0182086	0	0	0	1	1.75	0	7.25	k__Bacteria; p__Firmicutes; c__Clostridia; o__Clostridiales; f__Lachnospiraceae; g__(Lachnospiraceae bacterium 3_1_46FAA); s__Lachnospiraceae bacterium 3_1_46FAA
ID136846	15.2755	0.0182189	54.3333	4.5	6	1	0.5	0	0.25	k__Bacteria; p__Proteobacteria; c__Gammaproteobacteria; o__Pseudomonadales; f__Pseudomonadaceae; g__Pseudomonas; s__(Pseudomonas)
ID28126	15.257	0.0183494	0.333333	0	0	1	79.5	50.75	11.25	k__Bacteria; p__Bacteroidetes; c__Bacteroidia; o__Bacteroidales; f__Prevotellaceae; g__Prevotella; s__Prevotella buccae
ID77095	15.2432	0.0184469	0.333333	0	0	1	85.75	65.75	10	k__Bacteria; p__Bacteroidetes; c__Bacteroidia; o__Bacteroidales; f__Prevotellaceae; g__Prevotella; s__Prevotella bryantii
ID77768	15.2124	0.0186678	0.333333	0	0	1	43	26.5	3.75	k__Bacteria; p__Bacteroidetes; c__Bacteroidia; o__Bacteroidales; f__Prevotellaceae; g__Prevotella; s__Prevotella albensis
ID80865	15.1963	0.018784	10	2	1	1	0.25	0	0.25	k__Bacteria; p__Proteobacteria; c__Betaproteobacteria; o__Burkholderiales; f__Comamonadaceae; g__Delftia; s__(Delftia)
ID363265	15.1716	0.0189634	0.666667	1	0	16	1399	507.75	27	k__Bacteria; p__Bacteroidetes; c__Bacteroidia; o__Bacteroidales; f__Prevotellaceae; g__Prevotella; s__Prevotella stercorea
ID1542	15.1313	0.0192595	0.333333	45	285	16	0.75	0	1.25	k__Bacteria; p__Firmicutes; c__Clostridia; o__Clostridiales; f__Clostridiaceae; g__Clostridium; s__Clostridium novyi
ID641107	15.1313	0.0192595	0.333333	16	5	12	0.75	0	1.25	k__Bacteria; p__Firmicutes; c__Clostridia; o__Clostridiales; f__Clostridiaceae; g__Clostridium; s__Clostridium sp. DL-VIII
ID91623	15.1133	0.0193939	0.333333	130.5	32	63	0.75	0	1	k__Bacteria; p__Firmicutes; c__Clostridia; o__Clostridiales; f__Clostridiaceae; g__Clostridium; s__Clostridium akagii
ID37659	15.1133	0.0193939	0.333333	2572	11	17	0.75	0	1	k__Bacteria; p__Firmicutes; c__Clostridia; o__Clostridiales; f__Clostridiaceae; g__Clostridium; s__Clostridium algidicarnis
ID217159	15.1133	0.0193939	0.333333	22.5	4	15	0.75	0	1	k__Bacteria; p__Firmicutes; c__Clostridia; o__Clostridiales; f__Clostridiaceae; g__Clostridium; s__Clostridium carboxidivorans
ID319475	15.1133	0.0193939	0.333333	19	4	13	0.75	0	1	k__Bacteria; p__Firmicutes; c__Clostridia; o__Clostridiales; f__Clostridiaceae; g__Clostridium; s__Clostridium lundense
ID1354301	15.1133	0.0193939	0.333333	24	4	18	0.75	0	1	k__Bacteria; p__Firmicutes; c__Clostridia; o__Clostridiales; f__Clostridiaceae; g__Clostridium; s__Clostridium sp. BL8
ID136845	15.091	0.0195608	1.66667	17	12	7	0.75	0	0.5	k__Bacteria; p__Proteobacteria; c__Gammaproteobacteria; o__Pseudomonadales; f__Pseudomonadaceae; g__Pseudomonas; s__(Pseudomonas)
ID1042156	15.0732	0.0196948	3.66667	0	0	1	5.25	1.25	19.25	k__Bacteria; p__Firmicutes; c__Clostridia; o__Clostridiales; f__Clostridiaceae; g__Clostridium; s__Clostridium sp. SY8519
ID28117	15.0718	0.0197052	2	0	0	1	8.75	2.5	279.5	k__Bacteria; p__Bacteroidetes; c__Bacteroidia; o__Bacteroidales; f__Rikenellaceae; g__Alistipes; s__Alistipes putredinis
ID39496	15.0673	0.0197396	1	0.5	0	5	27.75	5.25	48.75	k__Bacteria; p__Firmicutes; c__Clostridia; o__Clostridiales; f__Eubacteriaceae; g__Eubacterium; s__Eubacterium ventriosum
ID1487921	15.0593	0.0198009	0.333333	15.5	4	14	0.75	0	1	k__Bacteria; p__Firmicutes; c__Clostridia; o__Clostridiales; f__Clostridiaceae; g__Clostridium; s__Clostridium sp. HMP27
ID655338	15.0593	0.0198009	0.333333	10	6	9	0.75	0	1	k__Bacteria; p__Firmicutes; c__Clostridia; o__Clostridiales; f__Clostridiaceae; g__Fervidicella; s__Fervidicella metallireducens
ID1226324	15.0584	0.0198076	0.666667	0	0	2	43.75	30.75	761.5	k__Bacteria; p__Firmicutes; c__Clostridia; o__Clostridiales; f__Lachnospiraceae; g__Blautia; s__Blautia sp. KLE 1732
ID724	15.0505	0.0198678	0.666667	1	2	16	4.5	27.5	1.25	k__Bacteria; p__Proteobacteria; c__Gammaproteobacteria; o__Pasteurellales; f__Pasteurellaceae; g__Haemophilus; s__(Haemophilus)
ID1352	15.0391	0.0199549	1.66667	1	1	1	4.75	86.25	21.75	k__Bacteria; p__Firmicutes; c__Bacilli; o__Lactobacillales; f__Enterococcaceae; g__Enterococcus; s__Enterococcus faecium
ID166486	15.0106	0.0201742	0.666667	1	0	15	133.5	23	407.5	k__Bacteria; p__Firmicutes; c__Clostridia; o__Clostridiales; f__Lachnospiraceae; g__Roseburia; s__Roseburia intestinalis
ID1232459	14.9851	0.0203731	0.333333	0	0	1	18.75	1	20.5	k__Bacteria; p__Firmicutes; c__Clostridia; o__Clostridiales; f__Oscillospiraceae; g__(Oscillospiraceae bacterium VE202-24); s__Oscillospiraceae bacterium VE202-24
ID72274	14.9772	0.0204346	22.3333	30.5	30	7	2.25	1	1	k__Bacteria; p__Proteobacteria; c__Gammaproteobacteria; o__Pseudomonadales; f__(Pseudomonadales); g__(Pseudomonadales); s__(Pseudomonadales)
ID375288	14.9676	0.0205101	9.66667	1	1	4	117.75	42.25	165.5	k__Bacteria; p__Bacteroidetes; c__Bacteroidia; o__Bacteroidales; f__Porphyromonadaceae; g__Parabacteroides; s__(Parabacteroides)
ID1531	14.9354	0.0207648	1.66667	1	0	2	30.25	13.25	124.5	k__Bacteria; p__Firmicutes; c__Clostridia; o__Clostridiales; f__Lachnospiraceae; g__Lachnoclostridium; s__[Clostridium] clostridioforme
ID563835	14.9302	0.0208068	5.33333	1	1	5	1	0	1	k__Bacteria; p__Bacteroidetes; c__Chitinophagia; o__Chitinophagales; f__Chitinophagaceae; g__(Chitinophagaceae); s__(Chitinophagaceae)
ID469614	14.9249	0.0208488	0.333333	0	0	0	1.75	0	7	k__Bacteria; p__Firmicutes; c__Erysipelotrichia; o__Erysipelotrichales; f__Erysipelotrichaceae; g__(Erysipelotrichaceae bacterium 6_1_45); s__Erysipelotrichaceae bacterium 6_1_45
ID649724	14.9168	0.0209136	0.333333	0	0	1	32	3.25	31	k__Bacteria; p__Firmicutes; c__Clostridia; o__Clostridiales; f__Clostridiaceae; g__Clostridium; s__Clostridium sp. ATCC BAA-442
ID405946	14.8966	0.0210768	25	0	0	0	0	0	0.25	k__Bacteria; p__Firmicutes; c__Bacilli; o__Bacillales; f__Bacillaceae; g__Oceanobacillus; s__Oceanobacillus caeni
ID222	14.8941	0.0210964	6	1.5	2	1	0.75	0	0.75	k__Bacteria; p__Proteobacteria; c__Betaproteobacteria; o__Burkholderiales; f__Alcaligenaceae; g__Achromobacter; s__(Achromobacter)
ID80864	14.8869	0.0211551	141.333	19.5	11	35	0.75	0.75	1	k__Bacteria; p__Proteobacteria; c__Betaproteobacteria; o__Burkholderiales; f__Comamonadaceae; g__(Comamonadaceae); s__(Comamonadaceae)
ID1883	14.8768	0.0212371	166.667	3	2	5	2.5	7.5	2	k__Bacteria; p__Actinobacteria <phylum>; c__Actinobacteria; o__Streptomycetales; f__Streptomycetaceae; g__Streptomyces; s__(Streptomyces)
ID197	14.8518	0.0214415	0	0	0	1	8.5	0.75	3	k__Bacteria; p__Proteobacteria; c__Epsilonproteobacteria; o__Campylobacterales; f__Campylobacteraceae; g__Campylobacter; s__Campylobacter jejuni
ID1307	14.8467	0.0214834	0.333333	1	1	2	28.5	4.25	13.5	k__Bacteria; p__Firmicutes; c__Bacilli; o__Lactobacillales; f__Streptococcaceae; g__Streptococcus; s__Streptococcus suis
ID501571	14.8409	0.021531	0.666667	1	1	1	35	12.5	16	k__Bacteria; p__Firmicutes; c__Clostridia; o__Clostridiales; f__Clostridiaceae; g__Butyricicoccus; s__Butyricicoccus pullicaecorum
ID31977	14.7959	0.0219046	1	1	1	1	4	19	2.75	k__Bacteria; p__Firmicutes; c__Negativicutes; o__Veillonellales; f__Veillonellaceae; g__(Veillonellaceae); s__(Veillonellaceae)
ID836	14.7917	0.0219402	5.33333	1	1	1	44.75	20	5.5	k__Bacteria; p__Bacteroidetes; c__Bacteroidia; o__Bacteroidales; f__Porphyromonadaceae; g__Porphyromonas; s__(Porphyromonas)
ID90964	14.7865	0.0219841	31.6667	1	1	1	2.25	0.25	1	k__Bacteria; p__Firmicutes; c__Bacilli; o__Bacillales; f__Staphylococcaceae; g__(Staphylococcaceae); s__(Staphylococcaceae)
ID12968	14.7758	0.0220743	0	0	0	1	14.25	3	0	k__Eukaryota; p__(Blastocystis); c__(Blastocystis); o__(Blastocystis); f__(Blastocystis); g__Blastocystis; s__Blastocystis hominis
ID74426	14.7585	0.0222206	0.333333	0	0	1	10.5	21.25	49.5	k__Bacteria; p__Actinobacteria <phylum>; c__Coriobacteriia; o__Coriobacteriales; f__Coriobacteriaceae; g__Collinsella; s__Collinsella aerofaciens
ID36745	14.7061	0.0226703	0.333333	13.5	6	8	1.25	0	1.5	k__Bacteria; p__Firmicutes; c__Clostridia; o__Clostridiales; f__Clostridiaceae; g__Clostridium; s__Clostridium saccharoperbutylacetonicum
ID237	14.7001	0.0227217	258	17	8	4	7	5.5	1	k__Bacteria; p__Bacteroidetes; c__Flavobacteriia; o__Flavobacteriales; f__Flavobacteriaceae; g__Flavobacterium; s__(Flavobacterium)
ID658656	14.6782	0.0229125	0.333333	0	0	1	2.75	0	8.25	k__Bacteria; p__Firmicutes; c__Clostridia; o__Clostridiales; f__Lachnospiraceae; g__(Lachnospiraceae bacterium 6_1_37FAA); s__Lachnospiraceae bacterium 6_1_37FAA
ID186803	14.6763	0.0229293	110.333	9	3	116	861	315.5	1442.25	k__Bacteria; p__Firmicutes; c__Clostridia; o__Clostridiales; f__Lachnospiraceae; g__(Lachnospiraceae); s__(Lachnospiraceae)
ID1763	14.6687	0.0229956	27	6	2	5	0.75	2	1	k__Bacteria; p__Actinobacteria <phylum>; c__Actinobacteria; o__Corynebacteriales; f__Mycobacteriaceae; g__Mycobacterium; s__(Mycobacterium)
ID39490	14.6596	0.0230757	1.66667	0	0	3	78.75	8.75	199.25	k__Bacteria; p__Firmicutes; c__Clostridia; o__Clostridiales; f__Eubacteriaceae; g__Eubacterium; s__Eubacterium ramulus
ID1501	14.6558	0.0231098	0.333333	40	11	31	1	0	1.25	k__Bacteria; p__Firmicutes; c__Clostridia; o__Clostridiales; f__Clostridiaceae; g__Clostridium; s__Clostridium pasteurianum
ID1513	14.6504	0.0231574	0.333333	21	4	21	1	0	1.5	k__Bacteria; p__Firmicutes; c__Clostridia; o__Clostridiales; f__Clostridiaceae; g__Clostridium; s__Clostridium tetani
ID1224	14.6474	0.023184	492.333	343	420	119	32.75	25	14	k__Bacteria; p__Proteobacteria; c__(Proteobacteria); o__(Proteobacteria); f__(Proteobacteria); g__(Proteobacteria); s__(Proteobacteria)
ID1321777	14.6411	0.02324	0.333333	42	12	24	1	0	1	k__Bacteria; p__Firmicutes; c__Clostridia; o__Clostridiales; f__(Clostridiales bacterium oral taxon 876); g__(Clostridiales bacterium oral taxon 876); s__Clostridiales bacterium oral taxon 876
ID1578	14.6058	0.023555	6.33333	4.5	13	5	14.5	236.5	6.75	k__Bacteria; p__Firmicutes; c__Bacilli; o__Lactobacillales; f__Lactobacillaceae; g__Lactobacillus; s__(Lactobacillus)
ID1843491	14.5956	0.0236464	2	1.5	1	4	97	28.25	6.25	k__Bacteria; p__Firmicutes; c__Negativicutes; o__Selenomonadales; f__Selenomonadaceae; g__(Selenomonadaceae); s__(Selenomonadaceae)
ID1602168	14.5933	0.0236669	0.333333	0	0	1	69.25	45.75	4.75	k__Bacteria; p__Bacteroidetes; c__Bacteroidia; o__Bacteroidales; f__Prevotellaceae; g__Prevotella; s__Prevotella sp. P4-65
ID450746	14.5843	0.0237484	0.333333	1.5	1	8	10.5	1.5	23.5	k__Bacteria; p__Firmicutes; c__Erysipelotrichia; o__Erysipelotrichales; f__Erysipelotrichaceae; g__Coprobacillus; s__Coprobacillus sp. 8_1_38FAA
ID360807	14.5577	0.0239901	0.666667	1	0	9	343.25	26	475.5	k__Bacteria; p__Firmicutes; c__Clostridia; o__Clostridiales; f__Lachnospiraceae; g__Roseburia; s__Roseburia inulinivorans
ID102106	14.5313	0.0242325	1.66667	0.5	0	1	51	305.75	262	k__Bacteria; p__Actinobacteria <phylum>; c__Coriobacteriia; o__Coriobacteriales; f__Coriobacteriaceae; g__Collinsella; s__(Collinsella)
ID1232443	14.5022	0.0245028	0	0	0	1	4.5	0	8.25	k__Bacteria; p__Firmicutes; c__Clostridia; o__Clostridiales; f__(Clostridiales bacterium VE202-13); g__(Clostridiales bacterium VE202-13); s__Clostridiales bacterium VE202-13
ID1550024	14.4988	0.0245343	0.333333	0	0	1	16.5	2.5	49.75	k__Bacteria; p__Firmicutes; c__Clostridia; o__Clostridiales; f__Ruminococcaceae; g__Ruthenibacterium; s__Ruthenibacterium lactatiformans
ID1540257	14.484	0.0246728	0.333333	25	9	17	1.25	0	1	k__Bacteria; p__Firmicutes; c__Clostridia; o__Clostridiales; f__Clostridiaceae; g__Clostridium; s__Clostridium sp. KNHs214
ID61171	14.4836	0.0246765	0.333333	0	0	1	15.5	2	10.75	k__Bacteria; p__Firmicutes; c__Erysipelotrichia; o__Erysipelotrichales; f__Erysipelotrichaceae; g__Holdemania; s__Holdemania filiformis
ID1380	14.4475	0.0250181	2.66667	1	0	1	5.25	26.25	3.25	k__Bacteria; p__Actinobacteria <phylum>; c__Coriobacteriia; o__Coriobacteriales; f__Atopobiaceae; g__Atopobium; s__(Atopobium)
ID28216	14.4435	0.0250554	39.3333	17	23	13	4.75	4.75	2	k__Bacteria; p__Proteobacteria; c__Betaproteobacteria; o__(Betaproteobacteria); f__(Betaproteobacteria); g__(Betaproteobacteria); s__(Betaproteobacteria)
ID5204	14.4382	0.025106	1	246.5	130	12	0.75	0	0.5	k__Eukaryota; p__Basidiomycota; c__(Basidiomycota); o__(Basidiomycota); f__(Basidiomycota); g__(Basidiomycota); s__(Basidiomycota)
ID970	14.4355	0.0251324	3	1	1	3	38.5	11.5	5.25	k__Bacteria; p__Firmicutes; c__Negativicutes; o__Selenomonadales; f__Selenomonadaceae; g__Selenomonas; s__(Selenomonas)
ID1519	14.434	0.0251469	0.333333	17	4	18	1.25	0	1.25	k__Bacteria; p__Firmicutes; c__Clostridia; o__Clostridiales; f__Clostridiaceae; g__Clostridium; s__Clostridium tyrobutyricum
ID768507	14.4137	0.0253416	90.3333	1	1	1	7.25	2.25	1	k__Bacteria; p__Bacteroidetes; c__Cytophagia; o__Cytophagales; f__(Cytophagales); g__(Cytophagales); s__(Cytophagales)
ID53443	14.4042	0.0254332	0.666667	0	0	2	12.75	3.25	24.75	k__Bacteria; p__Firmicutes; c__Clostridia; o__Clostridiales; f__Lachnospiraceae; g__Blautia; s__Blautia hydrogenotrophica
ID85021	14.3986	0.0254866	6.66667	1	0	3	0.75	0	0.5	k__Bacteria; p__Actinobacteria <phylum>; c__Actinobacteria; o__Micrococcales; f__Intrasporangiaceae; g__(Intrasporangiaceae); s__(Intrasporangiaceae)
ID451871	14.3842	0.0256263	41	1	2	1	0.75	0	0.5	k__Eukaryota; p__Ascomycota; c__Eurotiomycetes; o__(Eurotiomycetes); f__(Eurotiomycetes); g__(Eurotiomycetes); s__(Eurotiomycetes)
ID75682	14.3778	0.0256891	24.6667	13	5	44	3.75	1.25	3.25	k__Bacteria; p__Proteobacteria; c__Betaproteobacteria; o__Burkholderiales; f__Oxalobacteraceae; g__(Oxalobacteraceae); s__(Oxalobacteraceae)
ID652706	14.3763	0.0257034	2	0	0	1	10.5	3.5	6	k__Bacteria; p__Firmicutes; c__Clostridia; o__Clostridiales; f__Lachnospiraceae; g__Oribacterium; s__Oribacterium sp. oral taxon 078
ID658089	14.344	0.0260208	0.333333	0	0	1	9.5	1.5	28	k__Bacteria; p__Firmicutes; c__Clostridia; o__Clostridiales; f__Lachnospiraceae; g__(Lachnospiraceae bacterium 5_1_63FAA); s__Lachnospiraceae bacterium 5_1_63FAA
ID258	14.3402	0.0260579	30	1	0	1	0.75	0	0.25	k__Bacteria; p__Bacteroidetes; c__Sphingobacteriia; o__Sphingobacteriales; f__Sphingobacteriaceae; g__Sphingobacterium; s__Sphingobacterium spiritivorum
ID83676	14.3402	0.0260579	6.33333	1	0	1	0.75	0	0.75	k__Bacteria; p__Actinobacteria <phylum>; c__Actinobacteria; o__Streptosporangiales; f__Nocardiopsaceae; g__(Nocardiopsaceae); s__(Nocardiopsaceae)
ID1679169	14.3402	0.0260579	176.667	0	0	1	0.75	0	0.75	k__Bacteria; p__Firmicutes; c__Bacilli; o__Bacillales; f__Bacillaceae; g__Bacillus; s__Bacillus sp. FJAT-27916
ID161536	14.3402	0.0260579	106.667	1	0	1	0.75	0	0.25	k__Bacteria; p__Firmicutes; c__Bacilli; o__Bacillales; f__Bacillaceae; g__Ornithinibacillus; s__Ornithinibacillus californiensis
ID1372	14.3402	0.0260579	9.66667	1	0	1	0.75	0	0.75	k__Bacteria; p__Firmicutes; c__Bacilli; o__Bacillales; f__Planococcaceae; g__Planococcus; s__(Planococcus)
ID1519439	14.3131	0.0263276	4.66667	0.5	0	9	453.5	71.25	184	k__Bacteria; p__Firmicutes; c__Clostridia; o__Clostridiales; f__Oscillospiraceae; g__Oscillibacter; s__Oscillibacter sp. ER4
ID119060	14.2932	0.0265267	21	21.5	29	10	1	1.25	1	k__Bacteria; p__Proteobacteria; c__Betaproteobacteria; o__Burkholderiales; f__Burkholderiaceae; g__(Burkholderiaceae); s__(Burkholderiaceae)
ID626940	14.2892	0.0265674	5.33333	0.5	0	2	568.25	26.75	198.25	k__Bacteria; p__Firmicutes; c__Negativicutes; o__Acidaminococcales; f__Acidaminococcaceae; g__Phascolarctobacterium; s__Phascolarctobacterium succinatutens
ID841	14.2827	0.0266329	1.66667	1	1	14	99	18.5	130.5	k__Bacteria; p__Firmicutes; c__Clostridia; o__Clostridiales; f__Lachnospiraceae; g__Roseburia; s__(Roseburia)
ID909932	14.2733	0.0267277	1.66667	2	1	3	19.25	31	10.75	k__Bacteria; p__Firmicutes; c__Negativicutes; o__(Negativicutes); f__(Negativicutes); g__(Negativicutes); s__(Negativicutes)
ID517	14.2468	0.0269975	9	1	1	1	0.75	0	0.75	k__Bacteria; p__Proteobacteria; c__Betaproteobacteria; o__Burkholderiales; f__Alcaligenaceae; g__Bordetella; s__(Bordetella)
ID1706371	14.2468	0.0269975	408	1	1	1	0.75	0	0.75	k__Bacteria; p__Proteobacteria; c__Gammaproteobacteria; o__Cellvibrionales; f__Cellvibrionaceae; g__(Cellvibrionaceae); s__(Cellvibrionaceae)
ID85025	14.2468	0.0269975	14	1	1	1	0.75	0	0.75	k__Bacteria; p__Actinobacteria <phylum>; c__Actinobacteria; o__Corynebacteriales; f__Nocardiaceae; g__(Nocardiaceae); s__(Nocardiaceae)
ID2013	14.2468	0.0269975	206	1	1	1	0.75	0	0.75	k__Bacteria; p__Actinobacteria <phylum>; c__Actinobacteria; o__Streptosporangiales; f__Nocardiopsaceae; g__Nocardiopsis; s__(Nocardiopsis)
ID1404	14.2468	0.0269975	30	1	1	1	0.75	0	0.75	k__Bacteria; p__Firmicutes; c__Bacilli; o__Bacillales; f__Bacillaceae; g__Bacillus; s__Bacillus megaterium
ID1304	14.2423	0.0270437	0.333333	0	0	1	1	62.5	4	k__Bacteria; p__Firmicutes; c__Bacilli; o__Lactobacillales; f__Streptococcaceae; g__Streptococcus; s__Streptococcus salivarius
ID649756	14.2384	0.0270838	0.333333	0.5	0	1	21.25	3.5	78.75	k__Bacteria; p__Firmicutes; c__Clostridia; o__Clostridiales; f__Lachnospiraceae; g__Anaerostipes; s__Anaerostipes hadrus
ID665956	14.2364	0.0271045	0.666667	0	0	1	23	4	107.25	k__Bacteria; p__Firmicutes; c__Clostridia; o__Clostridiales; f__Ruminococcaceae; g__Subdoligranulum; s__Subdoligranulum sp. 4_3_54A2FAA
ID1392487	14.2342	0.0271263	17.3333	0	0	1	5.75	1.5	4.75	k__Bacteria; p__Firmicutes; c__Clostridia; o__Clostridiales; f__Eubacteriaceae; g__Eubacterium; s__Eubacterium sp. AB3007
ID39486	14.2287	0.0271836	0.666667	0.5	0	3	54.75	16.75	122.25	k__Bacteria; p__Firmicutes; c__Clostridia; o__Clostridiales; f__Lachnospiraceae; g__Dorea; s__Dorea formicigenerans
ID84107	14.217	0.0273035	1.66667	1	1	1	6.75	73.5	18	k__Bacteria; p__Actinobacteria <phylum>; c__Coriobacteriia; o__Coriobacteriales; f__Coriobacteriaceae; g__(Coriobacteriaceae); s__(Coriobacteriaceae)
ID976	14.2032	0.0274464	474	10	2	18	162.25	116.25	31	k__Bacteria; p__Bacteroidetes; c__(Bacteroidetes); o__(Bacteroidetes); f__(Bacteroidetes); g__(Bacteroidetes); s__(Bacteroidetes)
ID310514	14.2016	0.0274636	0.333333	0	0	1	61	108.75	4.25	k__Bacteria; p__Bacteroidetes; c__Bacteroidia; o__Bacteroidales; f__Prevotellaceae; g__Prevotella; s__Prevotella multisaccharivorax
ID1268	14.1909	0.0275751	199.333	1	1	2	0.75	1.5	1	k__Bacteria; p__Actinobacteria <phylum>; c__Actinobacteria; o__Micrococcales; f__Micrococcaceae; g__(Micrococcaceae); s__(Micrococcaceae)
ID57493	14.1762	0.027729	9.33333	0.5	0	1	0	0	0.25	k__Bacteria; p__Actinobacteria <phylum>; c__Actinobacteria; o__Micrococcales; f__Micrococcaceae; g__Kocuria; s__(Kocuria)
ID180164	14.1161	0.0283656	0.666667	0.5	0	2	24.25	10	60	k__Bacteria; p__Firmicutes; c__Clostridia; o__Clostridiales; f__Lachnospiraceae; g__Blautia; s__Blautia schinkii
ID1232453	14.1149	0.0283784	0.333333	0	0	1	23.25	3.75	21.25	k__Bacteria; p__Firmicutes; c__Clostridia; o__Clostridiales; f__(Clostridiales bacterium VE202-21); g__(Clostridiales bacterium VE202-21); s__Clostridiales bacterium VE202-21
ID2759	14.1094	0.028438	8	24.5	19	3	5	6.5	1	k__Eukaryota; p__(Eukaryota); c__(Eukaryota); o__(Eukaryota); f__(Eukaryota); g__(Eukaryota); s__(Eukaryota)
ID39488	14.0911	0.028635	2.33333	0.5	0	4	67.75	44	314.25	k__Bacteria; p__Firmicutes; c__Clostridia; o__Clostridiales; f__Eubacteriaceae; g__Eubacterium; s__[Eubacterium] hallii
ID28130	14.0889	0.0286588	0.333333	0	0	1	46.5	7.5	4	k__Bacteria; p__Bacteroidetes; c__Bacteroidia; o__Bacteroidales; f__Prevotellaceae; g__Prevotella; s__Prevotella disiens
ID31971	14.0856	0.0286942	0.333333	0	0	1	6.25	1	13.5	k__Bacteria; p__Firmicutes; c__Erysipelotrichia; o__Erysipelotrichales; f__Erysipelotrichaceae; g__([Eubacterium] dolichum); s__[Eubacterium] dolichum
ID1462527	14.08	0.0287552	11.3333	1	0	1	0.25	0	0.25	k__Bacteria; p__Firmicutes; c__Bacilli; o__Bacillales; f__Bacillaceae; g__Oceanobacillus; s__Oceanobacillus jeddahense
ID1491	14.0541	0.0290378	2.33333	207.5	76	267	10.25	5.5	7.5	k__Bacteria; p__Firmicutes; c__Clostridia; o__Clostridiales; f__Clostridiaceae; g__Clostridium; s__Clostridium botulinum
ID1235792	14.0381	0.0292134	0.666667	0	0	1	6.25	1.5	9.5	k__Bacteria; p__Firmicutes; c__Clostridia; o__Clostridiales; f__Lachnospiraceae; g__(Lachnospiraceae bacterium M18-1); s__Lachnospiraceae bacterium M18-1
ID328814	14.0116	0.029507	0.666667	0	0	1	13.5	1.75	30.5	k__Bacteria; p__Bacteroidetes; c__Bacteroidia; o__Bacteroidales; f__Rikenellaceae; g__Alistipes; s__Alistipes shahii
ID1602169	14.0048	0.0295821	0	0	0	1	53	23.25	4	k__Bacteria; p__Bacteroidetes; c__Bacteroidia; o__Bacteroidales; f__Prevotellaceae; g__Prevotella; s__Prevotella sp. P4-76
ID29361	13.9942	0.0297012	1.33333	0	0	2	16	4	36.75	k__Bacteria; p__Firmicutes; c__Clostridia; o__Clostridiales; f__Lachnospiraceae; g__Tyzzerella; s__Tyzzerella nexilis
ID33039	13.9884	0.0297658	0.333333	1	0	5	11.5	4	151.5	k__Bacteria; p__Firmicutes; c__Clostridia; o__Clostridiales; f__Lachnospiraceae; g__Blautia; s__[Ruminococcus] torques
ID2159	13.982	0.0298383	12.6667	1	1	1	1.25	0.25	1.25	k__Archaea; p__Euryarchaeota; c__Methanobacteria; o__Methanobacteriales; f__Methanobacteriaceae; g__(Methanobacteriaceae); s__(Methanobacteriaceae)
ID658655	13.9411	0.0303011	0.333333	0.5	0	1	8.25	2	18.25	k__Bacteria; p__Firmicutes; c__Clostridia; o__Clostridiales; f__Lachnospiraceae; g__(Lachnospiraceae bacterium 1_4_56FAA); s__Lachnospiraceae bacterium 1_4_56FAA
ID32008	13.9359	0.0303606	6.33333	8.5	11	3	0.75	1	0.75	k__Bacteria; p__Proteobacteria; c__Betaproteobacteria; o__Burkholderiales; f__Burkholderiaceae; g__Burkholderia; s__(Burkholderia)
ID86661	13.8879	0.0309143	13.6667	4	1	6	0.75	1.25	1.25	k__Bacteria; p__Firmicutes; c__Bacilli; o__Bacillales; f__Bacillaceae; g__Bacillus; s__(Bacillus)
ID292800	13.8539	0.0313119	0.333333	1	0	5	32.25	5.75	28.25	k__Bacteria; p__Firmicutes; c__Clostridia; o__Clostridiales; f__(Flavonifractor); g__Flavonifractor; s__Flavonifractor plautii
ID674529	13.8253	0.0316501	0.333333	0	0	1	234.25	116.5	55.5	k__Bacteria; p__Bacteroidetes; c__Bacteroidia; o__Bacteroidales; f__Bacteroidaceae; g__Bacteroides; s__Bacteroides faecis
ID410072	13.8198	0.0317152	0.333333	1	0	3	52	13.25	296.75	k__Bacteria; p__Firmicutes; c__Clostridia; o__Clostridiales; f__Lachnospiraceae; g__Coprococcus; s__Coprococcus comes
ID457412	13.8033	0.031912	0.333333	0	0	1	35	12.75	170.75	k__Bacteria; p__Firmicutes; c__Clostridia; o__Clostridiales; f__Ruminococcaceae; g__Ruminococcus; s__Ruminococcus sp. 5_1_39BFAA
ID85015	13.7778	0.0322195	32.6667	1	0	1	0.75	0	0.5	k__Bacteria; p__Actinobacteria <phylum>; c__Actinobacteria; o__Propionibacteriales; f__Nocardioidaceae; g__(Nocardioidaceae); s__(Nocardioidaceae)
ID484508	13.7778	0.0322195	24	1	0	1	0.75	0	0.5	k__Bacteria; p__Firmicutes; c__Bacilli; o__Bacillales; f__Bacillaceae; g__Ornithinibacillus; s__(Ornithinibacillus)
ID84406	13.7778	0.0322195	98.6667	1	0	1	0.75	0	0.5	k__Bacteria; p__Firmicutes; c__Bacilli; o__Bacillales; f__Bacillaceae; g__Virgibacillus; s__(Virgibacillus)
ID1284775	13.7668	0.0323519	0	0	0	1	31.25	7.25	1.5	k__Bacteria; p__Bacteroidetes; c__Bacteroidia; o__Bacteroidales; f__Prevotellaceae; g__Prevotella; s__Prevotella sp. S7-1-8
ID186650	13.757	0.0324715	5	1	1	1	0.5	0	0.25	k__Bacteria; p__Proteobacteria; c__Alphaproteobacteria; o__Rhizobiales; f__Methylobacteriaceae; g__Microvirga; s__(Microvirga)
ID1760	13.7568	0.032474	451	14.5	4	26	11.75	51.25	14	k__Bacteria; p__Actinobacteria <phylum>; c__Actinobacteria; o__(Actinobacteria); f__(Actinobacteria); g__(Actinobacteria); s__(Actinobacteria)
ID283	13.7427	0.0326457	42	1	1	1	0.75	0	0.5	k__Bacteria; p__Proteobacteria; c__Betaproteobacteria; o__Burkholderiales; f__Comamonadaceae; g__Comamonas; s__(Comamonas)
ID2425	13.7427	0.0326457	11.3333	1	1	1	0.75	0	0.5	k__Bacteria; p__Proteobacteria; c__Gammaproteobacteria; o__Cellvibrionales; f__Cellvibrionaceae; g__Teredinibacter; s__(Teredinibacter)
ID68	13.7427	0.0326457	63	1	1	1	0.75	0	0.5	k__Bacteria; p__Proteobacteria; c__Gammaproteobacteria; o__Xanthomonadales; f__Xanthomonadaceae; g__Lysobacter; s__(Lysobacter)
ID40323	13.7427	0.0326457	38	1	1	1	0.75	0	0.5	k__Bacteria; p__Proteobacteria; c__Gammaproteobacteria; o__Xanthomonadales; f__Xanthomonadaceae; g__Stenotrophomonas; s__(Stenotrophomonas)
ID1817	13.7427	0.0326457	21.3333	1	1	1	0.75	0	0.5	k__Bacteria; p__Actinobacteria <phylum>; c__Actinobacteria; o__Corynebacteriales; f__Nocardiaceae; g__Nocardia; s__(Nocardia)
ID5042	13.7427	0.0326457	42.3333	1	1	1	0.5	0	0.25	k__Eukaryota; p__Ascomycota; c__Eurotiomycetes; o__Eurotiales; f__(Eurotiales); g__(Eurotiales); s__(Eurotiales)
ID1131492	13.7427	0.0326457	74.6667	1	1	1	0.75	0	0.5	k__Eukaryota; p__Ascomycota; c__Eurotiomycetes; o__Eurotiales; f__Aspergillaceae; g__(Aspergillaceae); s__(Aspergillaceae)
ID1378168	13.7289	0.0328155	1.66667	0	0	1	29.5	6.5	20.25	k__Bacteria; p__Firmicutes; c__(Firmicutes bacterium ASF500); o__(Firmicutes bacterium ASF500); f__(Firmicutes bacterium ASF500); g__(Firmicutes bacterium ASF500); s__Firmicutes bacterium ASF500
ID1730	13.7024	0.0331425	2.33333	1	1	1	12	5.75	15.5	k__Bacteria; p__Firmicutes; c__Clostridia; o__Clostridiales; f__Eubacteriaceae; g__Eubacterium; s__(Eubacterium)
ID1232439	13.6936	0.0332529	0.333333	0	0	1	9.25	2	8.25	k__Bacteria; p__Firmicutes; c__Clostridia; o__Clostridiales; f__(Clostridiales bacterium VE202-03); g__(Clostridiales bacterium VE202-03); s__Clostridiales bacterium VE202-03
ID171552	13.6631	0.0336341	3.33333	1	1	2	81.75	42.75	10.5	k__Bacteria; p__Bacteroidetes; c__Bacteroidia; o__Bacteroidales; f__Prevotellaceae; g__(Prevotellaceae); s__(Prevotellaceae)
ID715989	13.6361	0.0339761	4	3.5	14	1	0.75	1	0.75	k__Eukaryota; p__Ascomycota; c__(Ascomycota); o__(Ascomycota); f__(Ascomycota); g__(Ascomycota); s__(Ascomycota)
ID1385985	13.634	0.0340022	102.333	0	0	1	0.75	0	0.5	k__Bacteria; p__Bacteroidetes; c__Sphingobacteriia; o__Sphingobacteriales; f__Sphingobacteriaceae; g__Sphingobacterium; s__Sphingobacterium paucimobilis
ID1839	13.634	0.0340022	44	1	0	1	0.25	0	0.5	k__Bacteria; p__Actinobacteria <phylum>; c__Actinobacteria; o__Propionibacteriales; f__Nocardioidaceae; g__Nocardioides; s__(Nocardioides)
ID1506553	13.6018	0.0344152	5	1	1	5	38.25	28	83.75	k__Bacteria; p__Firmicutes; c__Clostridia; o__Clostridiales; f__Lachnospiraceae; g__Lachnoclostridium; s__(Lachnoclostridium)
ID301301	13.547	0.0351267	0.333333	1	0	11	91	10	81.75	k__Bacteria; p__Firmicutes; c__Clostridia; o__Clostridiales; f__Lachnospiraceae; g__Roseburia; s__Roseburia hominis
ID78346	13.5396	0.0352244	0	0	0	0	0	38.5	4.25	k__Bacteria; p__Actinobacteria <phylum>; c__Actinobacteria; o__Bifidobacteriales; f__Bifidobacteriaceae; g__Bifidobacterium; s__Bifidobacterium ruminantium
ID35832	13.5353	0.03528	0.333333	0	0	1	2.25	0	63.25	k__Bacteria; p__Proteobacteria; c__Deltaproteobacteria; o__Desulfovibrionales; f__Desulfovibrionaceae; g__Bilophila; s__(Bilophila)
ID817	13.5225	0.03545	4.66667	1	1	5	173	134.25	276.25	k__Bacteria; p__Bacteroidetes; c__Bacteroidia; o__Bacteroidales; f__Bacteroidaceae; g__Bacteroides; s__Bacteroides fragilis
ID131567	13.5007	0.0357396	95.3333	136	91	77	48.25	55	24.75	k__(null); p__(null); c__(null); o__(null); f__(null); g__(null); s__(null)
ID265975	13.4947	0.0358196	4	1	0	1	28	8.75	7.25	k__Bacteria; p__Firmicutes; c__Clostridia; o__Clostridiales; f__Lachnospiraceae; g__Oribacterium; s__(Oribacterium)
ID729	13.4673	0.0361874	0	1	1	36	6.5	47	1.5	k__Bacteria; p__Proteobacteria; c__Gammaproteobacteria; o__Pasteurellales; f__Pasteurellaceae; g__Haemophilus; s__Haemophilus parainfluenzae
ID28127	13.4637	0.0362361	0.333333	0	0	1	45.5	20.25	3.75	k__Bacteria; p__Bacteroidetes; c__Bacteroidia; o__Bacteroidales; f__Prevotellaceae; g__Prevotella; s__Prevotella buccalis
ID202611	13.4475	0.0364555	106	0	0	1	0.25	0	0.25	k__Bacteria; p__Firmicutes; c__Bacilli; o__Bacillales; f__Bacillaceae; g__Lysinibacillus; s__Lysinibacillus odysseyi
ID80840	13.4445	0.036496	73.3333	32.5	28	32	7	8.75	7.25	k__Bacteria; p__Proteobacteria; c__Betaproteobacteria; o__Burkholderiales; f__(Burkholderiales); g__(Burkholderiales); s__(Burkholderiales)
ID1235797	13.4436	0.0365075	2.66667	0.5	0	4	68.5	16.25	30.75	k__Bacteria; p__Firmicutes; c__Clostridia; o__Clostridiales; f__Oscillospiraceae; g__Oscillibacter; s__Oscillibacter sp. 1-3
ID742723	13.4423	0.0365265	0.666667	0	0	1	2.5	0	4.5	k__Bacteria; p__Firmicutes; c__Clostridia; o__Clostridiales; f__Lachnospiraceae; g__(Lachnospiraceae bacterium 2_1_46FAA); s__Lachnospiraceae bacterium 2_1_46FAA
ID1338009	13.44	0.0365571	18.6667	0	0	0	0.75	0	0.5	k__Bacteria; p__Bacteroidetes; c__Sphingobacteriia; o__Sphingobacteriales; f__Sphingobacteriaceae; g__Sphingobacterium; s__Sphingobacterium sp. IITKGP-BTPF85
ID77133	13.4273	0.0367303	13.6667	7	30	4	41.75	8.75	17.5	k__Bacteria; p__(uncultured bacterium); c__(uncultured bacterium); o__(uncultured bacterium); f__(uncultured bacterium); g__(uncultured bacterium); s__uncultured bacterium
ID208479	13.3946	0.0371806	0.666667	1	0	1	18.5	4.75	36.5	k__Bacteria; p__Firmicutes; c__Clostridia; o__Clostridiales; f__Lachnospiraceae; g__Lachnoclostridium; s__[Clostridium] bolteae
ID2172	13.3648	0.0375957	48.3333	0	1	1	3	0.75	6	k__Archaea; p__Euryarchaeota; c__Methanobacteria; o__Methanobacteriales; f__Methanobacteriaceae; g__Methanobrevibacter; s__(Methanobrevibacter)
ID906	13.3622	0.037632	1.66667	1	1	1	9.75	224.5	31.75	k__Bacteria; p__Firmicutes; c__Negativicutes; o__Veillonellales; f__Veillonellaceae; g__Megasphaera; s__(Megasphaera)
ID742722	13.3538	0.0377491	0.333333	0	0	1	4.75	18.5	49.5	k__Bacteria; p__Actinobacteria <phylum>; c__Coriobacteriia; o__Coriobacteriales; f__Coriobacteriaceae; g__Collinsella; s__Collinsella sp. 4_8_47FAA
ID1165092	13.3505	0.0377949	2.33333	0	0	1	9.75	2	2.25	k__Bacteria; p__Firmicutes; c__Clostridia; o__Clostridiales; f__Lachnospiraceae; g__(Lachnospiraceae bacterium JC7); s__Lachnospiraceae bacterium JC7
ID28118	13.3495	0.0378102	0.666667	1	0	1	45.25	7	80.25	k__Bacteria; p__Bacteroidetes; c__Bacteroidia; o__Bacteroidales; f__Odoribacteraceae; g__Odoribacter; s__Odoribacter splanchnicus
ID1095771	13.338	0.0379724	0.333333	0	0	1	54	16.75	93.5	k__Bacteria; p__Firmicutes; c__Clostridia; o__Clostridiales; f__Ruminococcaceae; g__Ruminococcus; s__Ruminococcus sp. JC304
ID1507	13.3309	0.0380719	0.666667	1	0	1	14	2.5	31.75	k__Bacteria; p__Firmicutes; c__Clostridia; o__Clostridiales; f__Clostridiaceae; g__Clostridium; s__Clostridium sp. ATCC 29733
ID59732	13.3223	0.0381937	71.6667	101.5	2	74	4	3	1	k__Bacteria; p__Bacteroidetes; c__Flavobacteriia; o__Flavobacteriales; f__Flavobacteriaceae; g__Chryseobacterium; s__(Chryseobacterium)
ID228604	13.2991	0.0385241	0.333333	0	0	1	18.25	8.25	2.75	k__Bacteria; p__Bacteroidetes; c__Bacteroidia; o__Bacteroidales; f__Prevotellaceae; g__Prevotella; s__Prevotella salivae
ID189330	13.2876	0.0386893	2.33333	1	1	3	43	44.25	93.5	k__Bacteria; p__Firmicutes; c__Clostridia; o__Clostridiales; f__Lachnospiraceae; g__Dorea; s__(Dorea)
ID154046	13.2294	0.0395337	2	1	1	5	41	18.5	56.75	k__Bacteria; p__Firmicutes; c__Clostridia; o__Clostridiales; f__Clostridiaceae; g__Hungatella; s__Hungatella hathewayi
ID106588	13.1909	0.040102	2.33333	2	0	12	47.5	11.25	40.5	k__Bacteria; p__Firmicutes; c__Clostridia; o__Clostridiales; f__(Pseudoflavonifractor); g__Pseudoflavonifractor; s__Pseudoflavonifractor capillosus
ID165697	13.1852	0.0401877	7	1	1	1	0.5	0	0.5	k__Bacteria; p__Proteobacteria; c__Alphaproteobacteria; o__Sphingomonadales; f__Sphingomonadaceae; g__Sphingopyxis; s__(Sphingopyxis)
ID1243664	13.1852	0.0401877	15.6667	0.5	0	1	0.75	0	0.75	k__Bacteria; p__Firmicutes; c__Bacilli; o__Bacillales; f__Bacillaceae; g__Bacillus; s__Bacillus massiliogorillae
ID1519438	13.1847	0.0401956	0.666667	0	0	1	5	1.5	10.75	k__Bacteria; p__Firmicutes; c__Clostridia; o__Clostridiales; f__Eubacteriaceae; g__Eubacterium; s__Eubacterium sp. ER2
ID541000	13.1838	0.0402089	8.66667	3.5	1	8	92.25	55.5	337.5	k__Bacteria; p__Firmicutes; c__Clostridia; o__Clostridiales; f__Ruminococcaceae; g__(Ruminococcaceae); s__(Ruminococcaceae)
ID43305	13.1772	0.0403066	1.66667	0	0	1	10	2	5.25	k__Bacteria; p__Firmicutes; c__Clostridia; o__Clostridiales; f__Lachnospiraceae; g__Butyrivibrio; s__Butyrivibrio proteoclasticus
ID545501	13.1452	0.0407868	11.3333	1	0	1	0.5	0	0.5	k__Bacteria; p__Firmicutes; c__Bacilli; o__Bacillales; f__Bacillaceae; g__Oceanobacillus; s__Oceanobacillus oncorhynchi
ID351094	13.1452	0.0407868	49.3333	1	0	1	0.5	0	0.5	k__Bacteria; p__Firmicutes; c__Bacilli; o__Bacillales; f__Bacillaceae; g__Paucisalibacillus; s__(Paucisalibacillus)
ID28135	13.1308	0.0410049	0.333333	0	0	1	39.75	13.75	2.75	k__Bacteria; p__Bacteroidetes; c__Bacteroidia; o__Bacteroidales; f__Prevotellaceae; g__Prevotella; s__Prevotella oris
ID1226322	13.1293	0.0410285	0.333333	0	0	1	30.25	6.75	28	k__Bacteria; p__Firmicutes; c__Clostridia; o__Clostridiales; f__Oscillospiraceae; g__Oscillibacter; s__Oscillibacter sp. KLE 1728
ID386414	13.129	0.0410323	0.333333	1	0	12	84.75	36.25	5.5	k__Bacteria; p__Bacteroidetes; c__Bacteroidia; o__Bacteroidales; f__Prevotellaceae; g__Prevotella; s__Prevotella timonensis
ID1263	13.1237	0.0411134	7.33333	1	1	7	75	24.75	90	k__Bacteria; p__Firmicutes; c__Clostridia; o__Clostridiales; f__Ruminococcaceae; g__Ruminococcus; s__(Ruminococcus)
ID589537	13.1053	0.0413933	0	0	0	1	5.25	3	1	k__Bacteria; p__Bacteroidetes; c__Bacteroidia; o__Bacteroidales; f__Prevotellaceae; g__Prevotella; s__Prevotella dentasini
ID82373	13.0946	0.0415581	0.666667	1	0	2	31.5	1	1	k__Bacteria; p__Firmicutes; c__Negativicutes; o__Selenomonadales; f__Selenomonadaceae; g__Anaerovibrio; s__(Anaerovibrio)
ID633701	13.077	0.0418292	0.333333	0	0	1	26.5	10.5	2.5	k__Bacteria; p__Bacteroidetes; c__Bacteroidia; o__Bacteroidales; f__Prevotellaceae; g__Prevotella; s__Prevotella saccharolytica
ID84566	13.0695	0.0419447	273	1	1	2	6.5	3.75	1	k__Bacteria; p__Bacteroidetes; c__Sphingobacteriia; o__Sphingobacteriales; f__Sphingobacteriaceae; g__(Sphingobacteriaceae); s__(Sphingobacteriaceae)
ID97139	13.0689	0.041955	0.666667	0	0	1	8.5	2.75	8.75	k__Bacteria; p__Firmicutes; c__Clostridia; o__Clostridiales; f__Clostridiaceae; g__Clostridium; s__Clostridium sp. ASF502
ID85006	13.0484	0.0422744	162.667	2.5	1	9	2.75	3	1.5	k__Bacteria; p__Actinobacteria <phylum>; c__Actinobacteria; o__Micrococcales; f__(Micrococcales); g__(Micrococcales); s__(Micrococcales)
ID39483	13.0417	0.042379	0.333333	0	0	1	4.5	1.75	7.75	k__Bacteria; p__Firmicutes; c__Erysipelotrichia; o__Erysipelotrichales; f__Erysipelotrichaceae; g__Faecalitalea; s__Faecalitalea cylindroides
ID46506	13.0356	0.0424743	0.333333	0	0	1	17.75	7.5	133.25	k__Bacteria; p__Bacteroidetes; c__Bacteroidia; o__Bacteroidales; f__Bacteroidaceae; g__Bacteroides; s__Bacteroides stercoris
ID1161942	13.0176	0.0427579	0.333333	0	0	1	200.75	9.75	20.75	k__Bacteria; p__Firmicutes; c__Clostridia; o__Clostridiales; f__Ruminococcaceae; g__Ruminococcus; s__Ruminococcus champanellensis
ID1283313	13.0117	0.0428503	1.66667	1	1	1	31.5	17.25	2.5	k__Bacteria; p__Bacteroidetes; c__Bacteroidia; o__Bacteroidales; f__Prevotellaceae; g__Alloprevotella; s__(Alloprevotella)
ID407975	13.0075	0.0429165	0.333333	0	0	1	16.75	7.25	2.25	k__Bacteria; p__Bacteroidetes; c__Bacteroidia; o__Bacteroidales; f__Prevotellaceae; g__Prevotella; s__Prevotella pleuritidis
ID652721	12.9912	0.043176	0	0	0	1	9.25	9.75	2.25	k__Bacteria; p__Bacteroidetes; c__Bacteroidia; o__Bacteroidales; f__Prevotellaceae; g__Prevotella; s__Prevotella sp. oral taxon 317
ID200643	12.9794	0.0433638	8.33333	1	1	1	30.75	13.25	5.75	k__Bacteria; p__Bacteroidetes; c__Bacteroidia; o__(Bacteroidia); f__(Bacteroidia); g__(Bacteroidia); s__(Bacteroidia)
ID61170	12.964	0.0436114	0.333333	0.5	0	1	3.25	1	8.25	k__Bacteria; p__Firmicutes; c__Erysipelotrichia; o__Erysipelotrichales; f__Erysipelotrichaceae; g__Holdemania; s__(Holdemania)
ID31953	12.9326	0.0441187	1	1	1	1	2.25	86.5	27.25	k__Bacteria; p__Actinobacteria <phylum>; c__Actinobacteria; o__Bifidobacteriales; f__Bifidobacteriaceae; g__(Bifidobacteriaceae); s__(Bifidobacteriaceae)
ID658087	12.9145	0.0444145	0.333333	0.5	0	1	22.25	6	32.25	k__Bacteria; p__Firmicutes; c__Clostridia; o__Clostridiales; f__Lachnospiraceae; g__(Lachnospiraceae bacterium 7_1_58FAA); s__Lachnospiraceae bacterium 7_1_58FAA
ID2173	12.885	0.0448989	22.3333	0	0	1	37.75	4.75	89.25	k__Archaea; p__Euryarchaeota; c__Methanobacteria; o__Methanobacteriales; f__Methanobacteriaceae; g__Methanobrevibacter; s__Methanobrevibacter smithii
ID28211	12.8826	0.0449389	107	13	9	10	15	9	2.25	k__Bacteria; p__Proteobacteria; c__Alphaproteobacteria; o__(Alphaproteobacteria); f__(Alphaproteobacteria); g__(Alphaproteobacteria); s__(Alphaproteobacteria)
ID1263547	12.8584	0.0453403	1.66667	0	0	1	30	6.75	14	k__Bacteria; p__Firmicutes; c__Clostridia; o__Clostridiales; f__Oscillospiraceae; g__Oscillibacter; s__Oscillibacter ruminantium
ID1735	12.8424	0.0456082	0.333333	0.5	0	2	135.5	21.5	8.25	k__Bacteria; p__Firmicutes; c__Erysipelotrichia; o__Erysipelotrichales; f__Erysipelotrichaceae; g__Holdemanella; s__Holdemanella biformis
ID43668	12.8421	0.045613	20.6667	0	0	0	0.25	0	0.25	k__Bacteria; p__Actinobacteria <phylum>; c__Actinobacteria; o__Micrococcales; f__Dermabacteraceae; g__Brachybacterium; s__(Brachybacterium)
ID1396	12.8413	0.0456271	13.3333	4.5	1	9	1.5	2.25	1.25	k__Bacteria; p__Firmicutes; c__Bacilli; o__Bacillales; f__Bacillaceae; g__Bacillus; s__Bacillus cereus
ID1392836	12.8346	0.0457386	2	0	0	1	10	2.5	8	k__Bacteria; p__Firmicutes; c__Clostridia; o__Clostridiales; f__Lachnospiraceae; g__(Lachnospiraceae bacterium TWA4); s__Lachnospiraceae bacterium TWA4
ID214851	12.8344	0.0457417	1.66667	0	0	1	93.5	50	466.5	k__Bacteria; p__Firmicutes; c__Clostridia; o__Clostridiales; f__Ruminococcaceae; g__Subdoligranulum; s__Subdoligranulum variabile
ID39491	12.8277	0.0458555	0.666667	1	0	15	1111.75	94.75	327.75	k__Bacteria; p__Firmicutes; c__Clostridia; o__Clostridiales; f__Lachnospiraceae; g__([Eubacterium] rectale); s__[Eubacterium] rectale
ID552398	12.823	0.0459352	2.33333	0	0	1	30	7.5	48	k__Bacteria; p__Firmicutes; c__Clostridia; o__Clostridiales; f__Ruminococcaceae; g__(Ruminococcaceae bacterium D16); s__Ruminococcaceae bacterium D16
ID563031	12.8172	0.0460317	0	0	0	1	11	2.25	1	k__Bacteria; p__Bacteroidetes; c__Bacteroidia; o__Bacteroidales; f__Prevotellaceae; g__Prevotella; s__Prevotella sp. C561
ID310297	12.8161	0.0460517	2	0	0	1	26	12.25	420.75	k__Bacteria; p__Bacteroidetes; c__Bacteroidia; o__Bacteroidales; f__Bacteroidaceae; g__Bacteroides; s__Bacteroides plebeius
ID393087	12.8142	0.0460826	11.6667	0	0	1	0.5	0	0.5	k__Bacteria; p__Firmicutes; c__Bacilli; o__Bacillales; f__Bacillaceae; g__Gracilibacillus; s__Gracilibacillus lacisalsi
ID671218	12.8122	0.0461169	0.333333	0	0	1	45	17	2.5	k__Bacteria; p__Bacteroidetes; c__Bacteroidia; o__Bacteroidales; f__Prevotellaceae; g__Alloprevotella; s__Alloprevotella rava
ID712469	12.8064	0.0462156	0.333333	0	1	1	32.25	5.25	2.25	k__Bacteria; p__Bacteroidetes; c__Bacteroidia; o__Bacteroidales; f__Prevotellaceae; g__Alloprevotella; s__Prevotella sp. oral taxon 473
ID186826	12.8031	0.0462707	12	3.5	4	10	12	44.75	8.25	k__Bacteria; p__Firmicutes; c__Bacilli; o__Lactobacillales; f__(Lactobacillales); g__(Lactobacillales); s__(Lactobacillales)
ID419005	12.7731	0.0467846	0.333333	0	0	1	12.5	3	1.5	k__Bacteria; p__Bacteroidetes; c__Bacteroidia; o__Bacteroidales; f__Prevotellaceae; g__Prevotella; s__Prevotella amnii
ID1385	12.7665	0.0468979	787	39.5	11	43	23.75	21.25	13.5	k__Bacteria; p__Firmicutes; c__Bacilli; o__Bacillales; f__(Bacillales); g__(Bacillales); s__(Bacillales)
ID128827	12.7388	0.0473773	10.3333	1	1	3	48.25	27.75	33.25	k__Bacteria; p__Firmicutes; c__Erysipelotrichia; o__Erysipelotrichales; f__Erysipelotrichaceae; g__(Erysipelotrichaceae); s__(Erysipelotrichaceae)
ID48479	12.7366	0.0474148	11.6667	1	1	1	29.25	17.25	4.5	k__Bacteria; p__(Bacteria); c__(Bacteria); o__(Bacteria); f__(Bacteria); g__(Bacteria); s__(Bacteria)
ID438033	12.7245	0.0476259	1.66667	1	0	1	11.25	2.75	16	k__Bacteria; p__Firmicutes; c__Clostridia; o__Clostridiales; f__Ruminococcaceae; g__Ruminococcus; s__Ruminococcus gauvreauii
ID665940	12.7197	0.0477094	0.333333	0	0	1	1.5	0.75	11.5	k__Bacteria; p__Firmicutes; c__Clostridia; o__Clostridiales; f__Clostridiaceae; g__Clostridium; s__Clostridium sp. 7_3_54FAA
ID397287	12.6946	0.0481504	0.333333	0	0	3	39.5	7	11	k__Bacteria; p__Firmicutes; c__Clostridia; o__Clostridiales; f__Lachnospiraceae; g__(Lachnospiraceae bacterium 28-4); s__Lachnospiraceae bacterium 28-4
ID28136	12.6903	0.048227	0	0	0	1	7	3.25	1	k__Bacteria; p__Bacteroidetes; c__Bacteroidia; o__Bacteroidales; f__Prevotellaceae; g__Prevotella; s__Prevotella oulorum
ID162156	12.6878	0.0482709	0.333333	0	0	1	19.25	1	0.25	k__Bacteria; p__Bacteroidetes; c__Bacteroidia; o__Bacteroidales; f__Bacteroidaceae; g__Bacteroides; s__uncultured Bacteroides sp.
ID2062	12.6839	0.0483388	7.66667	1	1	1	0.75	0.5	1	k__Bacteria; p__Actinobacteria <phylum>; c__Actinobacteria; o__Streptomycetales; f__Streptomycetaceae; g__(Streptomycetaceae); s__(Streptomycetaceae)
ID301092	12.6839	0.0483388	16.3333	0	0	0	0.5	0	0.25	k__Bacteria; p__Firmicutes; c__Bacilli; o__Bacillales; f__Bacillaceae; g__Marinococcus; s__Marinococcus halotolerans
ID1297617	12.6823	0.0483674	0.666667	0	0	1	23.5	5.75	25	k__Bacteria; p__Firmicutes; c__Clostridia; o__Clostridiales; f__(Intestinimonas); g__Intestinimonas; s__Intestinimonas butyriciproducens
ID282402	12.6816	0.0483799	0	0	0	1	7.5	1.75	0.75	k__Bacteria; p__Bacteroidetes; c__Bacteroidia; o__Bacteroidales; f__Prevotellaceae; g__Prevotella; s__Prevotella multiformis
ID200644	12.6667	0.0486455	44.3333	1	1	1	2.25	0.75	1	k__Bacteria; p__Bacteroidetes; c__Flavobacteriia; o__Flavobacteriales; f__(Flavobacteriales); g__(Flavobacteriales); s__(Flavobacteriales)
ID46206	12.659	0.0487813	1	1	0	1	9	1.5	6	k__Bacteria; p__Firmicutes; c__Clostridia; o__Clostridiales; f__Lachnospiraceae; g__Pseudobutyrivibrio; s__Pseudobutyrivibrio ruminis
ID201174	12.6519	0.0489095	6.33333	1	1	1	4.75	45.5	7	k__Bacteria; p__Actinobacteria <phylum>; c__(Actinobacteria <phylum>); o__(Actinobacteria <phylum>); f__(Actinobacteria <phylum>); g__(Actinobacteria <phylum>); s__(Actinobacteria <phylum>)
ID1400053	12.6357	0.0491991	3	0	0	1	30.75	5.75	0.75	k__Bacteria; p__Bacteroidetes; c__Bacteroidia; o__Bacteroidales; f__(Bacteroidales bacterium CF); g__(Bacteroidales bacterium CF); s__Bacteroidales bacterium CF
ID418240	12.6172	0.0495346	0.333333	0.5	0	1	80.5	20.25	324.25	k__Bacteria; p__Firmicutes; c__Clostridia; o__Clostridiales; f__Lachnospiraceae; g__Blautia; s__Blautia wexlerae
ID1783272	12.6105	0.049655	87.3333	19	8	34	159.5	207.75	167	k__Bacteria; p__(Bacteria); c__(Bacteria); o__(Bacteria); f__(Bacteria); g__(Bacteria); s__(Bacteria)
ID84998	12.6048	0.0497592	9.66667	1	1	1	12.5	44.75	18.5	k__Bacteria; p__Actinobacteria <phylum>; c__Coriobacteriia; o__(Coriobacteriia); f__(Coriobacteriia); g__(Coriobacteriia); s__(Coriobacteriia)
ID52227	12.5969	0.0499026	0.333333	0	0	1	28	7.25	1.25	k__Bacteria; p__Bacteroidetes; c__Bacteroidia; o__Bacteroidales; f__Prevotellaceae; g__Prevotella; s__Prevotella dentalis
ID839	12.5966	0.0499089	0.333333	0	0	1	45.5	17.25	3.5	k__Bacteria; p__Bacteroidetes; c__Bacteroidia; o__Bacteroidales; f__Prevotellaceae; g__Prevotella; s__Prevotella ruminicola
ID86331	12.5923	0.0499873	19.6667	1	20	2	7	3.25	3.25	k__Bacteria; p__Firmicutes; c__Clostridia; o__Clostridiales; f__Clostridiales Family XIII. Incertae Sedis; g__Mogibacterium; s__(Mogibacterium)

## Sheet: Supplementary Table 5
Supplementary Table 5. Information concerning DNA sequence read-length distribution for taxa identified in this study. DNA sequence read-length distributions were calculated from BWA alignments and BAM files.
Environmental taxa (species)	BRS1	BRS2	BRS3	BRS4	BRS5	Mean
Babesia bovis	0	71	74	74	0	43.8
Lactococcus lactis	76	74	76	75	52	70.6
Ficus sur	62	73	72	72	56	67
Parastrongyloides trichosuri	51	74	76	76	48	65
Podospora anserina	59	69	77	74	28	61.4
Sorghum bicolor	74	70	73	73	61	70.2
Triticum aestivum	65	56	68	69	62	64
Zea mays	67	64	71	72	0	54.8
Bos taurus	69	62	72	75	36	62.8
Capra hircus	70	61	71	76	39	63.4
Equus caballus	53	43	61	71	28	51.2
Canis lupus familiaris	−	−	−	−	28	28
Homo sapiens	72	60	69	74	31	61.2
Macaca mulatta	67	55	64	74	30	58
Ovis aries	69	59	71	76	38	62.6
Pan troglodytes	70	59	69	73	32	60.6
Commensal taxa (genera)	BRS1	BRS2	BRS3	BRS4	BRS5	Mean
Methanobrevibacter	73	72	74	73	61	70.6
Bifidobacterium	69	73	76	74	71	72.6
Cellulomonas	58	75	77	75	48	66.6
Slackia	50	70	73	73	43	61.8
Alistipes	81	71	71	72	32	65.4
Bacteroides	67	76	77	76	65	72.2
Flavobacterium	51	74	76	75	46	64.4
Parabacteroides	62	72	73	75	68	70
Pedobacter	48	74	75	75	42	62.8
Prevotella	56	68	71	73	37	61
Blautia	60	69	74	73	65	68.2
Butyrivibrio	41	70	71	72	37	58.2
Clostridium	58	73	75	75	48	65.8
Coprococcus	69	71	72	72	56	68
Dorea	52	72	75	73	48	64
Enterococcus	71	75	77	75	75	74.6
Eubacterium	62	70	73	73	51	65.8
Faecalibacterium	64	72	75	73	45	65.8
Lactobacillus	70	74	76	74	51	69
Lactococcus	73	74	76	75	50	69.6
Mogibacterium	72	71	72	73	55	68.6
Mollicutes	59	72	72	72	34	61.8
Oribacterium	65	70	72	72	44	64.6
Oscillibacter	54	71	75	73	42	63
Butyrivibrio	41	70	71	72	37	58.2
Phascolarctobacterium	67	69	75	72	52	67
Romboutsia	63	69	72	72	60	67.2
Roseburia	63	69	73	72	65	68.4
Ruminiclostridium	61	69	74	72	28	60.8
Ruminococcus	59	73	75	74	56	67.4
Enterobacter	69	76	77	76	61	71.8
Sarcina	40	72	74	77	72	67
Tissierellia	64	72	75	74	61	69.2
Enterobacter	69	76	77	76	61	71.8
Klebsiella	63	75	77	76	59	70
Neisseria	46	71	71	72	43	60.6
Sphingobium	56	74	77	75	47	65.8
Variovorax	65	73	76	75	59	69.6
Pathogenic taxa (genera)	BRS1	BRS2	BRS3	BRS4	BRS5	Mean
Aeromonas	65	73	76	75	47	67.2
Achromobacter	69	76	77	76	64	72.4
Bordetella	66	74	76	75	57	69.6
Burkholderia	47	71	75	74	43	62
Comamonas	69	74	76	76	72	73.4
Delftia	76	74	76	75	73	74.8
Elizabethkingia	71	73	76	74	30	64.8
Listeria	68	75	77	75	69	72.8
Lysobacter	52	76	78	76	49	66.2
Mycobacterium	69	74	76	75	52	69.2
Shigella	77	76	77	77	77	76.8
Vibrio	49	72	75	73	45	62.8
Weeksella	0	75	77	75	0	45.4

## Sheet: Supplementary Table 6
Supplementary Table 6. KEGG orthologies detected in the ancient (BRS and Ötzi) and modern (Italian, Hadza and Malawian) comparative IM datasets analysed in this study.
KEGG categories	BRS2	BRS3	BRS4	Hadza_H15	Hadza_H17	Hadza_H11	Hadza_H9	Italian_IT5	Italian_IT8	Italian_IT2	Italian_IT6	Malawi_mgm4461146	Malawi_mgm4461161	Malawi_mgm4461165	Malawi_mgm4461162	Otzi_LPLI	Otzi_UPLI	Otzi_UPLI2	Otzi_SI
K00001 alcohol dehydrogenase [EC:1.1.1.1]	2	2	1	1	1	1	1	1	1	2	1	10	12	4	1	1	1	1	1
K00002 alcohol dehydrogenase (NADP+) [EC:1.1.1.2]	1	1	1	1	1	1	1	1	1	1	1	0	0	0	0	1	1	1	1
K00016 L-lactate dehydrogenase [EC:1.1.1.27]	1	1	1	5	3	5	6	4	9	13	5	23	43	17	5	16	2	2	1
K00114 alcohol dehydrogenase (cytochrome c) [EC:1.1.2.8]	1	1	1	0	0	0	0	0	0	0	0	0	0	0	0	2	9	10	12
K00121 S-(hydroxymethyl)glutathione dehydrogenase / alcohol dehydrogenase [EC:1.1.1.284 1.1.1.1]	9	8	10	1	1	1	1	1	1	1	1	0	1	0	0	2	9	9	9
K00128 aldehyde dehydrogenase (NAD+) [EC:1.2.1.3]	10	13	14	1	1	1	1	1	2	4	1	8	8	7	1	16	18	18	24
K00129 aldehyde dehydrogenase (NAD(P)+) [EC:1.2.1.5]	1	0	1	1	1	0	0	1	0	1	1	0	0	0	0	0	1	0	1
K00131 glyceraldehyde-3-phosphate dehydrogenase (NADP+) [EC:1.2.1.9]	1	1	1	0	1	0	1	1	0	1	1	0	1	1	0	18	4	4	4
K00134 glyceraldehyde 3-phosphate dehydrogenase [EC:1.2.1.12]	19	21	20	16	13	15	15	10	20	16	15	13	20	12	9	14	15	15	16
K00150 glyceraldehyde-3-phosphate dehydrogenase (NAD(P)) [EC:1.2.1.59]	1	1	1	1	1	1	1	1	1	1	1	0	0	0	1	1	1	1	0
K00161 pyruvate dehydrogenase E1 component alpha subunit [EC:1.2.4.1]	6	6	7	1	1	1	1	1	1	2	1	1	2	1	1	1	5	5	8
K00162 pyruvate dehydrogenase E1 component beta subunit [EC:1.2.4.1]	7	10	10	1	1	1	1	1	1	2	1	2	2	1	0	1	6	6	9
K00163 pyruvate dehydrogenase E1 component [EC:1.2.4.1]	18	18	25	1	1	3	1	1	1	1	1	0	1	1	0	4	18	19	23
K00382 dihydrolipoamide dehydrogenase [EC:1.8.1.4]	19	19	21	2	2	3	1	4	1	8	4	19	26	11	2	5	10	10	11
K00627 pyruvate dehydrogenase E2 component (dihydrolipoamide acetyltransferase) [EC:2.3.1.12]	11	12	9	1	1	1	1	1	1	1	1	0	2	1	1	2	9	10	13
K00844 hexokinase [EC:2.7.1.1]	1	0	1	1	1	1	1	1	0	1	1	1	0	0	3	1	1	1	1
K00845 glucokinase [EC:2.7.1.2]	1	1	2	5	5	5	4	8	7	7	10	9	12	16	6	14	2	2	3
K00850 6-phosphofructokinase 1 [EC:2.7.1.11]	5	4	6	14	15	15	18	22	34	22	37	3	6	6	21	34	2	3	1
K00873 pyruvate kinase [EC:2.7.1.40]	10	9	9	7	8	10	10	12	16	15	15	21	24	16	17	38	11	11	12
K00886 polyphosphate glucokinase [EC:2.7.1.63]	1	1	1	1	1	1	1	1	1	1	1	6	11	7	0	1	1	1	0
K00918 ADP-dependent phosphofructokinase/glucokinase [EC:2.7.1.146 2.7.1.147]	0	0	0	0	0	0	1	0	0	0	0	0	0	0	0	0	0	0	0
K00927 phosphoglycerate kinase [EC:2.7.2.3]	8	9	8	12	9	11	12	9	18	14	15	14	21	13	7	17	7	8	8
K01085 glucose-1-phosphatase [EC:3.1.3.10]	1	1	1	0	1	1	1	1	1	1	1	0	0	1	0	1	1	1	0
K01222 6-phospho-beta-glucosidase [EC:3.2.1.86]	1	1	1	1	1	1	1	1	1	1	1	0	5	1	1	1	1	1	1
K01223 6-phospho-beta-glucosidase [EC:3.2.1.86]	5	4	3	4	5	10	4	7	9	7	10	10	38	15	2	20	2	2	1
K01568 pyruvate decarboxylase [EC:4.1.1.1]	1	1	1	1	1	0	0	0	0	0	0	0	0	0	0	1	1	1	1
K01596 phosphoenolpyruvate carboxykinase (GTP) [EC:4.1.1.32]	3	4	9	3	2	4	7	1	1	2	2	0	0	1	5	1	1	1	1
K01610 phosphoenolpyruvate carboxykinase (ATP) [EC:4.1.1.49]	14	16	11	18	16	14	18	15	26	13	17	3	2	4	7	3	11	10	14
K01689 enolase [EC:4.2.1.11]	15	15	15	11	10	10	12	11	19	19	17	19	25	17	7	16	9	9	9
K01785 aldose 1-epimerase [EC:5.1.3.3]	2	1	1	5	6	5	6	11	12	4	9	1	9	4	9	7	2	2	2
K01792 glucose-6-phosphate 1-epimerase [EC:5.1.3.15]	1	1	1	0	1	1	1	1	1	2	1	10	13	7	1	1	3	4	5
K01803 triosephosphate isomerase (TIM) [EC:5.3.1.1]	3	4	3	5	5	6	7	7	8	9	9	11	14	10	9	7	4	4	6
K01810 glucose-6-phosphate isomerase [EC:5.3.1.9]	12	12	12	11	11	11	12	11	25	18	16	29	42	18	10	18	12	13	13
K01835 phosphoglucomutase [EC:5.4.2.2]	5	8	7	12	13	12	14	13	29	18	24	22	33	17	14	19	9	10	9
K01895 acetyl-CoA synthetase [EC:6.2.1.1]	29	28	26	9	5	5	6	6	11	9	7	1	1	0	7	6	26	26	37
K01905 acetyl-CoA synthetase (ADP-forming) [EC:6.2.1.13]	0	0	0	0	0	0	0	1	0	0	1	0	0	0	0	0	0	0	0
K03738 aldehyde:ferredoxin oxidoreductase [EC:1.2.7.5]	1	1	1	1	1	1	1	1	1	1	1	0	0	0	0	1	1	1	0
K04022 alcohol dehydrogenase	0	0	1	0	1	1	1	1	0	1	1	0	0	0	0	0	0	0	0
K04072 acetaldehyde dehydrogenase / alcohol dehydrogenase [EC:1.2.1.10 1.1.1.1]	1	2	1	6	6	10	6	5	21	24	7	34	52	27	3	34	3	3	1
K12406 pyruvate kinase isozymes R/L [EC:2.7.1.40]	0	0	0	1	1	0	0	0	0	0	0	0	0	0	0	0	0	0	0
K13810 transaldolase / glucose-6-phosphate isomerase [EC:2.2.1.2 5.3.1.9]	0	0	0	0	0	0	0	0	0	0	0	0	0	0	0	1	1	1	1
K13954 alcohol dehydrogenase [EC:1.1.1.1]	1	1	1	1	1	2	3	1	1	1	1	5	11	3	1	10	4	4	5
K14028 methanol dehydrogenase (cytochrome c) subunit 1 [EC:1.1.2.7]	1	1	1	0	0	0	0	0	0	0	0	0	0	0	0	0	0	0	0
K14029 methanol dehydrogenase (cytochrome c) subunit 2 [EC:1.1.2.7]	0	0	1	0	0	0	0	0	0	0	0	0	0	0	0	0	0	0	1
K14085 aldehyde dehydrogenase family 7 member A1 [EC:1.2.1.31 1.2.1.8 1.2.1.3]	0	0	0	0	0	0	0	0	0	0	0	0	0	0	0	0	1	1	1
K00024 malate dehydrogenase [EC:1.1.1.37]	7	6	7	3	2	2	1	7	1	1	4	0	1	1	0	1	1	1	1
K00025 malate dehydrogenase [EC:1.1.1.37]	0	0	0	0	1	0	0	0	0	0	0	0	0	0	0	0	0	0	0
K00026 malate dehydrogenase [EC:1.1.1.37]	1	0	1	1	1	1	0	0	0	0	0	0	0	0	0	0	1	1	1
K00030 isocitrate dehydrogenase (NAD+) [EC:1.1.1.41]	1	1	1	1	1	1	1	1	1	1	1	1	0	1	0	1	1	1	1
K00031 isocitrate dehydrogenase [EC:1.1.1.42]	24	25	25	6	6	7	9	6	14	12	10	13	16	14	7	3	11	11	13
K00164 2-oxoglutarate dehydrogenase E1 component [EC:1.2.4.2]	24	23	24	1	1	2	1	1	1	1	3	0	1	1	1	4	20	19	25
K00174 2-oxoglutarate ferredoxin oxidoreductase subunit alpha [EC:1.2.7.3]	3	3	4	6	5	4	3	10	1	3	7	0	1	2	1	1	1	2	1
K00175 2-oxoglutarate ferredoxin oxidoreductase subunit beta [EC:1.2.7.3]	2	3	4	5	3	3	2	6	1	3	4	0	1	1	0	2	1	1	1
K00176 2-oxoglutarate ferredoxin oxidoreductase subunit delta [EC:1.2.7.3]	1	0	1	1	1	1	1	1	1	1	1	0	0	1	0	1	1	1	0
K00177 2-oxoglutarate ferredoxin oxidoreductase subunit gamma [EC:1.2.7.3]	1	0	1	2	1	1	1	2	1	1	1	0	0	1	1	2	1	1	0
K00234 succinate dehydrogenase (ubiquinone) flavoprotein subunit [EC:1.3.5.1]	1	1	1	0	1	0	1	0	0	0	0	0	0	0	0	1	1	1	1
K00235 succinate dehydrogenase (ubiquinone) iron-sulfur subunit [EC:1.3.5.1]	1	1	1	0	1	0	1	0	0	0	0	0	0	0	0	1	1	1	1
K00236 succinate dehydrogenase (ubiquinone) cytochrome b560 subunit	0	0	1	0	0	0	0	0	0	0	0	0	0	0	0	0	1	1	0
K00237 succinate dehydrogenase (ubiquinone) membrane anchor subunit	0	0	1	0	0	0	0	0	0	0	0	0	0	0	0	1	1	1	1
K00244 fumarate reductase flavoprotein subunit [EC:1.3.5.4]	1	0	1	2	3	5	3	1	2	1	6	2	6	4	5	1	1	1	1
K00245 fumarate reductase iron-sulfur subunit [EC:1.3.5.4]	1	0	1	1	1	1	1	1	1	1	1	1	1	1	1	1	1	1	1
K00246 fumarate reductase subunit C	0	0	1	1	1	1	1	1	1	1	1	0	0	1	0	1	1	0	1
K00247 fumarate reductase subunit D	0	0	1	1	1	1	1	0	0	1	0	0	1	0	1	1	1	0	0
K00658 2-oxoglutarate dehydrogenase E2 component (dihydrolipoamide succinyltransferase) [EC:2.3.1.61]	10	11	10	0	1	1	1	1	1	1	1	1	1	0	1	1	5	4	6
K01643 citrate lyase subunit alpha / citrate CoA-transferase [EC:2.8.3.10]	1	1	1	1	1	2	2	2	1	1	1	1	1	2	1	8	1	1	1
K01644 citrate lyase subunit beta / citryl-CoA lyase [EC:4.1.3.34]	1	1	1	1	1	1	1	1	1	1	1	0	1	1	1	4	1	1	1
K01646 citrate lyase subunit gamma (acyl carrier protein)	0	0	1	1	1	1	1	1	1	1	1	0	1	1	1	1	1	1	1
K01647 citrate synthase [EC:2.3.3.1]	15	15	17	7	7	8	9	13	40	17	22	21	23	13	10	3	9	9	10
K01648 ATP citrate (pro-S)-lyase [EC:2.3.3.8]	1	1	1	0	0	0	0	0	0	0	0	0	0	0	0	1	1	1	1
K01677 fumarate hydratase subunit alpha [EC:4.2.1.2]	1	1	1	2	3	2	4	2	10	6	5	0	1	1	4	3	1	1	1
K01678 fumarate hydratase subunit beta [EC:4.2.1.2]	1	0	1	1	1	2	2	1	3	2	3	1	1	1	3	1	1	1	1
K01681 aconitate hydratase [EC:4.2.1.3]	37	35	38	9	10	12	15	13	25	22	19	24	25	21	10	7	24	25	31
K01682 aconitate hydratase 2 / 2-methylisocitrate dehydratase [EC:4.2.1.3 4.2.1.99]	15	14	15	1	1	2	1	1	1	1	1	1	1	0	0	3	11	11	15
K01899 succinyl-CoA synthetase alpha subunit [EC:6.2.1.4 6.2.1.5]	0	1	1	1	1	1	0	0	0	1	1	0	0	0	0	1	1	1	1
K01900 succinyl-CoA synthetase beta subunit [EC:6.2.1.4 6.2.1.5]	1	1	1	0	0	0	0	0	0	0	1	0	0	0	0	1	1	1	1
K01902 succinyl-CoA synthetase alpha subunit [EC:6.2.1.5]	13	13	12	1	1	1	1	1	1	3	1	7	9	5	0	1	5	5	6
K01903 succinyl-CoA synthetase beta subunit [EC:6.2.1.5]	11	13	12	1	1	1	1	1	1	5	1	9	11	8	1	2	7	8	10
K01958 pyruvate carboxylase [EC:6.4.1.1]	9	10	12	1	1	1	1	4	1	2	1	5	8	2	1	4	5	6	3
K01959 pyruvate carboxylase subunit A [EC:6.4.1.1]	3	5	4	1	1	1	1	1	1	1	1	0	0	0	0	2	13	12	17
K01960 pyruvate carboxylase subunit B [EC:6.4.1.1]	6	5	5	3	4	3	3	5	1	1	3	0	0	1	1	2	10	10	14
K00032 phosphogluconate 2-dehydrogenase [EC:1.1.1.43]	0	0	1	0	0	0	0	0	0	0	0	0	0	0	0	1	1	2	2
K00033 6-phosphogluconate dehydrogenase [EC:1.1.1.44]	7	8	9	1	1	2	1	2	2	7	1	18	35	17	1	2	4	5	4
K00034 glucose 1-dehydrogenase [EC:1.1.1.47]	1	1	1	0	0	0	0	0	0	0	1	0	2	0	0	1	0	1	0
K00036 glucose-6-phosphate 1-dehydrogenase [EC:1.1.1.49]	11	11	14	0	1	1	1	3	1	3	1	16	17	10	1	4	17	17	21
K00090 gluconate 2-dehydrogenase [EC:1.1.1.215]	1	1	1	0	1	1	1	1	1	1	1	0	1	0	0	1	3	3	4
K00117 quinoprotein glucose dehydrogenase [EC:1.1.5.2]	5	5	5	1	1	2	1	1	1	1	1	0	0	0	1	2	9	10	13
K00615 transketolase [EC:2.2.1.1]	19	19	22	17	15	15	16	16	26	25	25	22	25	20	19	28	18	19	19
K00616 transaldolase [EC:2.2.1.2]	6	5	5	1	1	3	2	3	5	6	3	12	11	10	3	7	6	6	6
K00851 gluconokinase [EC:2.7.1.12]	1	1	2	1	1	1	1	1	1	2	1	5	16	6	0	1	2	2	2
K00852 ribokinase [EC:2.7.1.15]	1	1	1	1	1	2	1	2	2	4	1	16	28	14	1	8	2	2	2
K00874 2-dehydro-3-deoxygluconokinase [EC:2.7.1.45]	2	1	1	9	11	8	8	10	9	5	12	4	2	3	9	8	3	3	2
K00948 ribose-phosphate pyrophosphokinase [EC:2.7.6.1]	13	11	11	7	7	8	9	9	19	18	13	28	42	25	8	29	10	10	12
K01053 gluconolactonase [EC:3.1.1.17]	1	1	1	0	1	1	0	0	0	0	1	0	0	0	0	1	1	1	1
K01057 6-phosphogluconolactonase [EC:3.1.1.31]	1	1	1	1	1	1	1	1	1	1	1	11	7	5	1	1	1	1	1
K01619 deoxyribose-phosphate aldolase [EC:4.1.2.4]	1	2	2	2	3	3	4	4	4	3	4	3	7	1	4	7	1	1	1
K01621 phosphoketolase [EC:4.1.2.9]	1	1	2	1	1	1	1	1	1	1	1	1	3	3	1	1	1	1	1
K01625 2-dehydro-3-deoxyphosphogluconate aldolase / (4S)-4-hydroxy-2-oxoglutarate aldolase [EC:4.1.2.14 4.1.3.42]	2	2	2	3	4	4	3	3	3	1	5	4	1	2	5	6	4	4	4
K01690 phosphogluconate dehydratase [EC:4.2.1.12]	5	5	5	1	1	1	1	1	1	1	1	0	0	1	0	2	8	8	11
K01783 ribulose-phosphate 3-epimerase [EC:5.1.3.1]	5	5	6	2	3	4	4	5	6	7	5	7	9	7	5	6	5	5	6
K01807 ribose 5-phosphate isomerase A [EC:5.3.1.6]	2	2	2	1	1	1	1	1	1	2	1	10	19	7	3	1	3	3	4
K01808 ribose 5-phosphate isomerase B [EC:5.3.1.6]	2	2	2	3	3	3	3	4	5	3	4	2	1	3	3	5	2	2	1
K01839 phosphopentomutase [EC:5.4.2.7]	4	2	2	3	3	6	5	4	5	4	5	6	14	4	4	13	1	2	1
K05308 gluconate/galactonate dehydratase [EC:4.2.1.140]	0	0	1	0	0	0	0	0	0	0	0	0	0	0	0	0	0	0	0
K06151 gluconate 2-dehydrogenase alpha chain [EC:1.1.99.3]	1	1	1	1	1	1	0	0	0	0	1	0	0	0	0	1	5	6	8
K06152 gluconate 2-dehydrogenase gamma chain [EC:1.1.99.3]	1	1	1	1	0	1	0	0	0	0	0	0	0	0	0	1	1	1	2
K07404 6-phosphogluconolactonase [EC:3.1.1.31]	1	1	1	1	1	1	1	1	2	2	1	0	3	1	1	1	1	1	1
K11441 dehydrogluconokinase [EC:2.7.1.13]	0	0	0	0	0	0	0	0	0	0	0	0	0	0	0	1	1	1	2
K00007 D-arabinitol 4-dehydrogenase [EC:1.1.1.11]	0	0	0	0	1	1	0	0	0	0	0	0	0	0	0	1	1	1	0
K00011 aldehyde reductase [EC:1.1.1.21]	0	0	0	0	0	0	0	0	0	0	0	0	0	0	0	0	1	0	0
K00012 UDPglucose 6-dehydrogenase [EC:1.1.1.22]	10	11	10	9	10	8	8	11	14	6	9	4	9	4	8	5	10	11	14
K00039 ribitol 2-dehydrogenase [EC:1.1.1.56]	0	0	1	0	0	1	0	0	0	0	0	0	0	0	0	1	0	1	0
K00040 fructuronate reductase [EC:1.1.1.57]	2	2	2	4	7	6	3	4	8	3	6	4	3	5	6	1	1	2	1
K00041 tagaturonate reductase [EC:1.1.1.58]	1	1	1	5	5	4	4	7	7	2	9	1	0	1	2	1	1	1	1
K00065 2-deoxy-D-gluconate 3-dehydrogenase [EC:1.1.1.125]	1	1	1	1	1	1	1	1	1	1	1	1	1	1	1	2	1	1	1
K00078 dihydrodiol dehydrogenase / D-xylose 1-dehydrogenase (NADP) [EC:1.3.1.20 1.1.1.179]	0	0	0	0	1	0	0	0	0	0	0	0	0	0	0	0	0	0	0
K00699 glucuronosyltransferase [EC:2.4.1.17]	0	0	1	0	0	0	0	0	0	0	0	0	0	0	0	0	0	0	0
K00848 rhamnulokinase [EC:2.7.1.5]	1	1	1	3	3	4	2	6	5	3	7	2	4	1	2	3	1	2	1
K00853 L-ribulokinase [EC:2.7.1.16]	4	2	3	1	1	2	1	1	1	1	1	1	1	1	2	1	1	1	1
K00854 xylulokinase [EC:2.7.1.17]	4	5	5	6	5	6	4	10	12	12	7	16	22	14	8	2	5	5	6
K00875 D-ribulokinase [EC:2.7.1.47]	1	0	1	0	0	0	0	0	0	0	0	0	0	0	0	1	1	0	0
K00880 L-xylulokinase [EC:2.7.1.53]	1	0	1	1	1	1	1	1	1	1	1	2	1	1	0	1	0	0	0
K00963 UTP--glucose-1-phosphate uridylyltransferase [EC:2.7.7.9]	11	10	9	1	1	4	1	2	5	7	4	19	23	15	2	19	11	11	12
K01051 pectinesterase [EC:3.1.1.11]	1	1	1	1	1	2	1	2	1	1	3	0	0	1	1	1	1	1	1
K01195 beta-glucuronidase [EC:3.2.1.31]	1	1	1	1	1	2	1	1	2	2	2	3	1	1	2	10	1	1	1
K01629 rhamnulose-1-phosphate aldolase [EC:4.1.2.19]	1	1	1	2	2	3	2	5	6	2	7	1	4	1	3	1	1	2	1
K01685 altronate hydrolase [EC:4.2.1.7]	2	2	2	3	4	4	4	4	4	2	8	1	0	1	2	1	1	1	1
K01686 mannonate dehydratase [EC:4.2.1.8]	3	4	3	6	6	7	4	8	6	2	7	8	1	7	10	6	1	1	1
K01728 pectate lyase [EC:4.2.2.2]	1	1	1	1	1	0	0	1	1	1	1	0	0	1	1	1	0	0	1
K01730 oligogalacturonide lyase [EC:4.2.2.6]	1	1	1	1	1	1	1	2	0	1	1	0	0	0	0	0	1	1	0
K01786 L-ribulose-5-phosphate 4-epimerase [EC:5.1.3.4]	2	2	2	2	1	3	3	2	5	5	2	10	12	7	2	1	1	1	1
K01804 L-arabinose isomerase [EC:5.3.1.4]	6	6	5	6	6	5	5	10	9	9	8	21	22	10	2	1	2	2	1
K01805 xylose isomerase [EC:5.3.1.5]	10	12	8	2	1	3	2	4	2	5	2	17	13	8	0	1	3	3	3
K01812 glucuronate isomerase [EC:5.3.1.12]	5	6	6	5	5	5	5	7	6	2	7	4	3	2	3	9	1	2	1
K01815 4-deoxy-L-threo-5-hexosulose-uronate ketol-isomerase [EC:5.3.1.17]	3	2	2	3	4	3	2	4	3	1	5	0	0	1	2	3	1	1	1
K03080 L-ribulose-5-phosphate 4-epimerase [EC:5.1.3.4]	0	1	1	1	1	1	1	1	0	1	1	0	0	0	0	1	0	0	0
K03081 3-dehydro-L-gulonate-6-phosphate decarboxylase [EC:4.1.1.85]	0	1	1	1	0	1	1	0	1	1	0	0	1	1	0	0	0	0	0
K03082 hexulose-6-phosphate isomerase [EC:5.-.-.-]	1	1	1	1	1	1	1	1	1	1	1	0	1	1	1	1	1	1	0
K05351 D-xylulose reductase [EC:1.1.1.9]	1	0	1	1	1	0	0	1	2	5	1	3	10	0	0	1	1	1	1
K05352 ribitol-5-phosphate 2-dehydrogenase [EC:1.1.1.137]	0	1	1	1	1	1	1	1	0	1	1	0	0	0	0	4	1	1	0
K08092 3-dehydro-L-gulonate 2-dehydrogenase [EC:1.1.1.130]	1	0	1	1	1	1	1	1	1	1	1	0	1	1	0	1	1	1	1
K08093 3-hexulose-6-phosphate synthase [EC:4.1.2.43]	1	1	1	1	1	1	0	1	1	1	1	0	1	1	1	1	0	0	0
K08094 6-phospho-3-hexuloisomerase [EC:5.3.1.27]	1	0	1	1	1	1	1	1	1	1	1	1	0	1	1	1	1	0	0
K13247 L-gulonate 3-dehydrogenase [EC:1.1.1.45]	0	0	0	0	1	0	0	0	0	0	0	0	0	0	0	0	0	0	0
K13812 bifunctional enzyme Fae/Hps [EC:4.2.1.147 4.1.2.43]	1	1	1	1	1	0	1	0	0	1	1	0	0	0	0	1	0	0	0
K13831 3-hexulose-6-phosphate synthase / 6-phospho-3-hexuloisomerase [EC:4.1.2.43 5.3.1.27]	0	0	1	1	1	1	1	0	0	0	0	0	0	0	0	0	0	0	0
K00008 L-iditol 2-dehydrogenase [EC:1.1.1.14]	1	1	1	1	1	1	3	6	12	6	5	1	0	1	1	1	1	1	1
K00009 mannitol-1-phosphate 5-dehydrogenase [EC:1.1.1.17]	1	1	1	1	1	2	1	1	1	1	1	0	1	0	1	1	1	1	1
K00045 mannitol 2-dehydrogenase [EC:1.1.1.67]	1	2	3	1	1	0	0	1	0	0	1	0	0	0	0	1	5	5	7
K00066 GDP-mannose 6-dehydrogenase [EC:1.1.1.132]	0	0	1	1	1	1	1	1	0	0	0	0	0	0	1	1	7	7	10
K00068 sorbitol-6-phosphate 2-dehydrogenase [EC:1.1.1.140]	1	1	1	1	1	1	1	1	1	1	1	0	1	1	1	1	1	1	4
K00100 [EC:1.1.1.-]	1	1	1	1	1	1	1	1	1	1	2	3	2	3	2	14	3	4	3
K00754 [EC:2.4.1.-]	0	0	1	1	1	1	1	1	1	1	1	0	0	0	0	44	1	1	1
K00846 ketohexokinase [EC:2.7.1.3]	1	1	1	0	0	0	0	0	0	0	0	0	0	0	0	0	0	0	0
K00847 fructokinase [EC:2.7.1.4]	1	1	1	3	5	5	9	10	13	10	8	12	16	10	12	8	3	3	3
K00879 L-fuculokinase [EC:2.7.1.51]	1	1	1	1	1	1	1	1	1	1	1	0	1	0	0	6	1	1	0
K00882 1-phosphofructokinase [EC:2.7.1.56]	1	0	1	2	2	3	4	3	7	5	4	2	4	1	3	7	3	3	3
K00895 pyrophosphate--fructose-6-phosphate 1-phosphotransferase [EC:2.7.1.90]	1	1	1	4	5	3	2	5	1	1	3	0	0	1	2	1	0	0	0
K00900 6-phosphofructo-2-kinase [EC:2.7.1.105]	1	1	1	0	0	0	0	0	0	0	0	0	0	0	0	0	0	0	0
K00966 mannose-1-phosphate guanylyltransferase [EC:2.7.7.13]	1	1	2	1	1	0	1	1	1	1	1	0	0	0	0	1	1	1	1
K00971 mannose-1-phosphate guanylyltransferase [EC:2.7.7.13]	2	3	2	4	4	4	4	10	2	2	6	3	1	3	4	15	8	9	9
K01112 [EC:3.1.3.-]	0	0	1	0	1	1	1	0	0	0	0	0	0	0	0	1	1	1	1
K01628 L-fuculose-phosphate aldolase [EC:4.1.2.17]	1	1	1	1	1	2	1	1	3	2	1	1	2	1	3	4	1	1	1
K01729 poly(beta-D-mannuronate) lyase [EC:4.2.2.3]	0	0	1	0	0	0	0	0	0	0	0	0	0	0	0	1	2	2	3
K01809 mannose-6-phosphate isomerase [EC:5.3.1.8]	2	2	2	3	2	3	2	5	3	2	6	1	3	2	5	9	3	3	4
K01813 L-rhamnose isomerase [EC:5.3.1.14]	2	2	1	6	4	4	3	6	1	2	5	1	2	1	3	1	1	1	1
K01818 L-fucose isomerase [EC:5.3.1.25]	1	1	1	4	5	5	4	9	8	6	8	1	3	1	2	10	1	1	1
K01840 phosphomannomutase [EC:5.4.2.8]	5	6	7	2	3	3	2	6	1	1	2	1	1	1	1	1	1	1	1
K02377 GDP-L-fucose synthase [EC:1.1.1.271]	3	2	2	4	4	3	6	5	2	1	5	1	1	1	1	1	2	2	2
K03332 fructan beta-fructosidase [EC:3.2.1.80]	1	0	1	1	2	2	1	3	3	1	1	1	0	1	1	1	0	0	0
K05305 fucokinase [EC:2.7.1.52]	0	0	1	1	1	1	1	2	1	1	1	0	0	0	1	1	0	0	0
K05947 mannosyl-3-phosphoglycerate synthase [EC:2.4.1.217]	0	0	0	0	1	0	0	0	0	0	0	0	0	0	0	0	0	0	0
K07026 mannosyl-3-phosphoglycerate phosphatase [EC:3.1.3.70]	1	0	1	1	0	1	1	1	1	1	1	0	0	0	0	0	0	1	0
K08261 D-sorbitol dehydrogenase (acceptor) [EC:1.1.99.21]	0	0	1	0	0	0	0	0	0	0	0	0	0	0	0	0	0	0	0
K12660 2-dehydro-3-deoxy-L-rhamnonate aldolase [EC:4.1.2.53]	1	1	1	0	0	1	1	0	1	1	1	0	1	0	0	0	0	0	0
K12661 L-rhamnonate dehydratase [EC:4.2.1.90]	1	0	1	0	1	1	1	1	1	1	1	0	0	0	0	1	1	1	1
K00035 D-galactose 1-dehydrogenase [EC:1.1.1.48]	1	0	1	0	0	0	0	0	0	0	0	0	0	0	0	0	0	0	0
K00094 galactitol-1-phosphate 5-dehydrogenase [EC:1.1.1.251]	1	1	1	1	1	1	1	1	1	1	1	0	1	0	0	0	0	1	0
K00849 galactokinase [EC:2.7.1.6]	2	1	2	9	8	8	10	7	15	10	14	17	20	15	14	10	1	1	1
K00883 2-dehydro-3-deoxygalactonokinase [EC:2.7.1.58]	1	0	1	1	1	1	1	1	0	1	1	0	0	1	0	1	2	2	2
K00917 tagatose 6-phosphate kinase [EC:2.7.1.144]	0	0	1	1	1	1	1	1	2	1	1	1	1	1	0	3	1	1	1
K00965 UDPglucose--hexose-1-phosphate uridylyltransferase [EC:2.7.7.12]	2	3	2	7	5	6	8	5	24	10	9	24	30	20	10	9	1	1	1
K01187 alpha-glucosidase [EC:3.2.1.20]	13	16	14	9	8	8	12	16	38	20	25	33	41	18	7	33	2	2	1
K01190 beta-galactosidase [EC:3.2.1.23]	3	4	3	31	33	28	39	49	44	38	73	57	91	52	42	48	2	2	1
K01193 beta-fructofuranosidase [EC:3.2.1.26]	1	2	2	2	3	4	9	7	21	11	7	13	21	11	6	10	1	1	1
K01220 6-phospho-beta-galactosidase [EC:3.2.1.85]	1	0	1	1	1	1	1	1	1	1	1	1	1	1	0	2	1	0	1
K01229 lactase-phlorizin hydrolase [EC:3.2.1.108 3.2.1.62]	0	0	0	0	0	0	0	0	0	1	1	0	0	0	0	1	0	0	0
K01631 2-dehydro-3-deoxyphosphogalactonate aldolase [EC:4.1.2.21]	1	0	1	0	1	1	1	1	1	1	1	0	0	0	0	1	2	2	2
K01684 galactonate dehydratase [EC:4.2.1.6]	2	3	2	1	1	1	1	1	1	1	1	0	0	1	1	1	9	9	11
K01784 UDP-glucose 4-epimerase [EC:5.1.3.2]	8	7	10	10	10	9	12	10	22	21	14	52	67	37	7	21	8	9	8
K01819 galactose-6-phosphate isomerase [EC:5.3.1.26]	0	0	1	1	1	1	1	1	0	1	1	1	1	1	0	2	1	0	0
K02079 N-acetylgalactosamine-6-phosphate deacetylase [EC:3.5.1.25]	1	1	1	0	1	1	1	0	1	0	1	1	0	0	0	1	0	0	0
K02080 galactosamine-6-phosphate isomerase [EC:5.3.1.-]	1	1	1	0	0	1	1	1	0	1	1	0	0	0	0	1	1	1	0
K04618 galactose oxidase [EC:1.1.3.9]	1	0	1	0	0	0	0	0	0	0	0	0	0	0	0	0	0	0	0
K06617 raffinose synthase [EC:2.4.1.82]	0	0	0	0	0	0	0	0	0	0	0	0	0	0	0	0	0	0	1
K07406 alpha-galactosidase [EC:3.2.1.22]	1	1	1	1	1	2	1	1	3	3	1	0	1	1	1	1	1	1	1
K07407 alpha-galactosidase [EC:3.2.1.22]	3	2	2	14	12	11	13	14	35	30	25	44	79	44	10	19	2	2	1
K12111 evolved beta-galactosidase subunit alpha [EC:3.2.1.23]	1	1	1	1	1	2	1	1	1	1	1	1	3	2	0	1	1	1	1
K12112 evolved beta-galactosidase subunit beta	1	1	1	0	0	1	1	1	0	1	1	1	1	1	0	1	1	1	0
K12308 beta-galactosidase [EC:3.2.1.23]	1	2	2	5	5	5	9	8	15	23	11	57	97	48	9	17	1	1	1
K12309 beta-galactosidase [EC:3.2.1.23]	0	0	1	1	1	1	1	0	0	1	0	0	0	0	0	0	1	1	0
K00064 D-threo-aldose 1-dehydrogenase [EC:1.1.1.122]	1	1	1	0	0	0	0	0	0	0	0	0	0	0	0	1	0	1	0
K00103 L-gulonolactone oxidase [EC:1.1.3.8]	0	0	1	0	0	0	0	0	0	0	0	0	0	0	0	1	0	0	0
K00423 L-ascorbate oxidase [EC:1.10.3.3]	0	0	0	0	0	0	0	0	0	0	0	0	0	0	0	1	0	0	0
K00434 L-ascorbate peroxidase [EC:1.11.1.11]	0	0	1	0	0	0	0	0	0	0	0	0	0	0	0	0	1	1	1
K00469 inositol oxygenase [EC:1.13.99.1]	1	1	1	0	0	0	0	0	0	0	0	0	0	0	0	1	0	1	1
K01630 2-dehydro-3-deoxyglucarate aldolase [EC:4.1.2.20]	1	0	1	0	1	1	1	1	1	1	1	0	0	1	0	1	1	1	0
K01706 glucarate dehydratase [EC:4.2.1.40]	3	2	2	1	1	1	1	1	1	1	1	2	1	2	1	1	2	2	2
K01707 5-dehydro-4-deoxyglucarate dehydratase [EC:4.2.1.41]	1	1	1	0	0	0	0	0	0	0	0	0	0	0	0	1	5	4	5
K01708 galactarate dehydratase [EC:4.2.1.42]	1	1	1	1	1	2	1	1	1	1	1	1	1	1	0	1	6	6	9
K03077 L-ribulose-5-phosphate 4-epimerase [EC:5.1.3.4]	1	1	1	1	1	1	1	2	1	1	1	2	1	2	2	1	1	1	1
K03078 3-dehydro-L-gulonate-6-phosphate decarboxylase [EC:4.1.1.85]	0	0	1	0	1	1	1	1	1	1	1	0	1	1	0	1	1	1	0
K03079 L-ribulose-5-phosphate 3-epimerase [EC:5.1.3.22]	1	1	1	1	1	1	1	1	1	1	1	3	0	1	1	1	1	1	1
K03476 L-ascorbate 6-phosphate lactonase [EC:3.1.1.-]	1	1	1	1	1	1	1	1	1	1	1	1	1	1	1	1	1	1	1
K10047 inositol-phosphate phosphatase / L-galactose 1-phosphate phosphatase [EC:3.1.3.25 3.1.3.93]	0	0	0	0	1	0	0	0	0	0	0	0	0	0	0	0	0	0	0
K13874 L-arabinonolactonase [EC:3.1.1.15]	0	0	1	0	0	0	0	0	0	0	0	0	0	0	0	0	1	1	0
K13875 L-arabonate dehydrase [EC:4.2.1.25]	1	1	1	0	0	0	0	0	0	0	0	0	0	0	0	1	1	1	1
K00688 starch phosphorylase [EC:2.4.1.1]	6	6	9	21	22	24	28	32	61	38	44	39	66	28	18	53	18	19	22
K00689 dextransucrase [EC:2.4.1.5]	0	0	0	0	1	0	0	1	1	0	1	0	1	0	0	1	0	0	0
K00690 sucrose phosphorylase [EC:2.4.1.7]	1	1	1	1	1	1	2	1	3	7	1	18	45	19	0	1	1	1	1
K00691 maltose phosphorylase [EC:2.4.1.8]	1	1	1	1	1	1	1	1	0	1	1	3	14	7	0	1	2	3	1
K00692 levansucrase [EC:2.4.1.10]	0	0	0	0	1	0	0	1	0	0	1	1	1	0	0	1	3	3	4
K00693 glycogen(starch) synthase [EC:2.4.1.11]	1	1	1	0	0	0	0	0	0	0	0	0	1	0	0	1	1	1	1
K00694 cellulose synthase (UDP-forming) [EC:2.4.1.12]	1	1	1	1	1	2	1	1	1	1	1	1	4	0	0	1	1	1	1
K00695 sucrose synthase [EC:2.4.1.13]	0	0	1	1	0	0	0	0	0	0	0	0	0	0	0	0	0	0	0
K00696 sucrose-phosphate synthase [EC:2.4.1.14]	0	0	0	0	0	0	0	0	0	0	0	0	0	0	0	1	1	1	1
K00697 trehalose 6-phosphate synthase [EC:2.4.1.15]	5	5	6	0	1	1	1	1	1	1	1	0	0	1	0	1	1	1	1
K00702 cellobiose phosphorylase [EC:2.4.1.20]	2	2	2	11	9	8	11	4	13	7	14	4	1	4	9	2	1	2	1
K00703 starch synthase [EC:2.4.1.21]	5	6	3	6	7	9	12	8	21	11	14	5	2	4	15	18	7	7	11
K00705 4-alpha-glucanotransferase [EC:2.4.1.25]	3	2	6	10	10	13	14	12	31	32	20	55	82	35	20	19	4	4	5
K00975 glucose-1-phosphate adenylyltransferase [EC:2.7.7.27]	5	5	8	10	10	12	16	12	29	23	20	16	17	11	15	32	2	3	2
K00978 glucose-1-phosphate cytidylyltransferase [EC:2.7.7.33]	1	1	1	1	1	1	1	1	1	1	1	1	0	2	2	1	4	5	5
K01087 trehalose 6-phosphate phosphatase [EC:3.1.3.12]	1	1	1	1	1	1	1	0	1	1	1	0	0	0	0	1	1	1	0
K01176 alpha-amylase [EC:3.2.1.1]	5	5	4	2	1	4	5	2	15	26	6	5	1	2	3	1	1	1	1
K01177 beta-amylase [EC:3.2.1.2]	0	0	0	0	1	0	0	0	0	0	0	0	0	0	1	0	0	0	0
K01178 glucoamylase [EC:3.2.1.3]	2	1	1	0	0	0	0	0	0	0	0	0	0	0	0	1	1	1	1
K01179 endoglucanase [EC:3.2.1.4]	10	7	7	8	5	6	5	4	5	5	9	3	0	5	6	1	1	1	1
K01188 beta-glucosidase [EC:3.2.1.21]	1	1	1	1	1	1	1	1	1	1	1	0	0	0	0	1	0	1	1
K01196 glycogen debranching enzyme [EC:2.4.1.25 3.2.1.33]	1	1	1	0	1	0	0	0	0	0	0	0	0	0	1	1	1	1	1
K01208 cyclomaltodextrinase [EC:3.2.1.54]	0	0	1	0	0	0	0	0	0	0	0	0	0	0	0	0	0	0	0
K01212 levanase [EC:3.2.1.65]	0	0	1	1	1	1	1	1	1	1	1	0	0	0	0	1	0	0	1
K01226 trehalose-6-phosphate hydrolase [EC:3.2.1.93]	2	1	1	1	1	3	1	1	1	1	1	1	4	1	1	5	3	3	3
K01232 maltose-6'-phosphate glucosidase [EC:3.2.1.122]	1	1	1	1	2	3	2	1	1	1	2	1	0	1	1	3	1	1	1
K01838 beta-phosphoglucomutase [EC:5.4.2.6]	1	0	1	1	1	1	1	1	1	1	1	2	6	3	0	1	1	1	1
K05341 amylosucrase [EC:2.4.1.4]	1	1	1	2	3	4	3	3	11	5	4	2	1	1	6	1	1	1	0
K05343 maltose alpha-D-glucosyltransferase/ alpha-amylase [EC:5.4.99.16 3.2.1.1]	18	16	16	1	1	1	1	1	8	8	2	13	20	10	1	3	12	12	15
K05349 beta-glucosidase [EC:3.2.1.21]	12	10	12	29	33	25	27	32	59	48	34	87	161	75	26	4	11	12	14
K05350 beta-glucosidase [EC:3.2.1.21]	2	2	2	3	2	2	3	3	6	4	6	10	25	17	3	1	1	1	1
K07405 alpha-amylase [EC:3.2.1.1]	0	1	1	2	1	1	1	2	1	1	2	0	1	0	1	1	0	0	0
K08678 UDP-glucuronate decarboxylase [EC:4.1.1.35]	0	0	1	0	1	0	1	0	0	0	1	0	0	0	0	1	1	1	1
K08679 UDP-glucuronate 4-epimerase [EC:5.1.3.6]	7	6	4	1	1	1	1	1	1	1	1	0	1	1	1	1	1	1	1
K00075 UDP-N-acetylmuramate dehydrogenase [EC:1.3.1.98]	3	4	3	3	3	4	4	5	6	8	4	16	20	15	6	11	2	3	3
K00326 cytochrome-b5 reductase [EC:1.6.2.2]	1	1	1	0	0	0	0	0	0	0	0	0	0	0	0	1	1	1	1
K00523 CDP-4-dehydro-6-deoxyglucose reductase [EC:1.17.1.1]	1	2	1	0	0	0	0	0	0	0	0	0	0	0	0	1	3	3	4
K00621 glucosamine-phosphate N-acetyltransferase [EC:2.3.1.4]	1	0	1	0	0	0	0	0	0	0	0	0	1	0	0	0	1	0	1
K00698 chitin synthase [EC:2.4.1.16]	2	4	2	0	1	0	0	0	0	0	0	0	0	0	0	1	4	3	3
K00790 UDP-N-acetylglucosamine 1-carboxyvinyltransferase [EC:2.5.1.7]	11	12	11	6	7	7	8	9	10	12	11	24	39	21	9	37	10	12	12
K00820 glucosamine--fructose-6-phosphate aminotransferase (isomerizing) [EC:2.6.1.16]	13	14	15	10	11	11	12	10	21	21	15	21	33	20	10	25	12	12	14
K00884 N-acetylglucosamine kinase [EC:2.7.1.59]	1	1	1	0	1	1	1	1	1	1	1	0	0	0	0	1	1	1	0
K00885 N-acylmannosamine kinase [EC:2.7.1.60]	1	0	1	1	1	1	1	0	0	0	1	0	1	0	0	1	1	0	1
K00972 UDP-N-acetylglucosamine/UDP-N-acetylgalactosamine diphosphorylase [EC:2.7.7.23 2.7.7.83]	0	0	1	2	1	1	3	1	2	1	2	0	0	0	1	1	1	1	1
K00983 N-acylneuraminate cytidylyltransferase [EC:2.7.7.43]	1	1	1	1	1	1	1	1	1	1	1	0	0	0	0	1	1	1	0
K01183 chitinase [EC:3.2.1.14]	1	1	1	1	1	1	1	1	1	1	1	10	29	7	1	1	1	1	1
K01207 beta-N-acetylhexosaminidase [EC:3.2.1.52]	5	5	5	1	1	3	6	1	3	7	6	16	16	12	6	12	5	5	6
K01209 alpha-N-arabinofuranosidase [EC:3.2.1.55]	7	10	6	7	5	4	4	9	12	12	11	22	47	13	10	1	1	1	1
K01233 chitosanase [EC:3.2.1.132]	0	0	1	0	0	0	0	0	0	0	0	0	0	0	0	0	0	0	0
K01443 N-acetylglucosamine-6-phosphate deacetylase [EC:3.5.1.25]	1	2	1	4	4	6	6	8	6	7	10	18	25	15	3	12	2	2	2
K01452 chitin deacetylase [EC:3.5.1.41]	1	1	1	1	0	0	0	0	0	0	0	0	0	0	0	1	1	1	1
K01639 N-acetylneuraminate lyase [EC:4.1.3.3]	1	1	1	2	2	3	2	4	2	1	4	1	1	1	1	11	1	1	1
K01654 N-acetylneuraminate synthase [EC:2.5.1.56]	3	3	2	1	1	1	1	1	1	1	1	0	0	1	1	1	2	2	3
K01787 N-acylglucosamine 2-epimerase [EC:5.1.3.8]	1	1	1	4	2	2	2	3	1	2	2	1	0	1	0	1	1	1	1
K01788 N-acylglucosamine-6-phosphate 2-epimerase [EC:5.1.3.9]	1	1	1	1	1	2	1	1	2	1	2	3	5	3	1	7	1	1	1
K01791 UDP-N-acetylglucosamine 2-epimerase (non-hydrolysing) [EC:5.1.3.14]	6	6	6	5	6	6	5	4	4	3	4	2	4	3	3	15	4	4	1
K01836 phosphoacetylglucosamine mutase [EC:5.4.2.3]	1	0	1	0	0	0	0	0	0	0	0	0	0	0	0	1	1	1	1
K02472 UDP-N-acetyl-D-mannosaminuronic acid dehydrogenase [EC:1.1.1.336]	2	3	3	1	1	1	1	1	1	1	1	1	0	0	1	1	1	1	1
K02473 UDP-N-acetylglucosamine 4-epimerase [EC:5.1.3.7]	2	1	1	1	1	1	1	1	0	1	1	0	0	0	1	1	1	1	0
K02474 UDP-N-acetyl-D-galactosamine dehydrogenase [EC:1.1.1.-]	7	7	4	2	1	1	1	2	1	1	1	1	0	1	1	1	1	1	1
K02564 glucosamine-6-phosphate deaminase [EC:3.5.99.6]	4	3	3	6	8	6	7	13	6	6	10	11	23	15	4	10	1	1	1
K03431 phosphoglucosamine mutase [EC:5.4.2.10]	9	9	9	7	9	7	8	8	28	17	15	16	28	19	8	19	6	6	7
K04042 bifunctional UDP-N-acetylglucosamine pyrophosphorylase / Glucosamine-1-phosphate N-acetyltransferase [EC:2.7.7.23 2.3.1.157]	4	5	6	2	2	4	2	2	6	7	4	13	21	15	2	21	7	7	8
K05304 sialic acid synthase [EC:2.5.1.56 2.5.1.57]	0	0	1	0	0	0	0	0	0	0	1	0	0	0	0	0	0	0	0
K06118 UDP-sulfoquinovose synthase [EC:3.13.1.1]	1	1	2	0	0	0	0	0	0	0	0	0	0	0	0	1	0	0	0
K07106 N-acetylmuramic acid 6-phosphate etherase [EC:4.2.1.126]	1	1	1	1	1	1	1	1	1	1	1	1	3	1	1	1	1	1	1
K07806 UDP-4-amino-4-deoxy-L-arabinose-oxoglutarate aminotransferase [EC:2.6.1.87]	1	0	1	1	1	1	1	1	0	1	1	0	1	0	0	1	4	4	7
K10011 UDP-4-amino-4-deoxy-L-arabinose formyltransferase / UDP-glucuronic acid dehydrogenase (UDP-4-keto-hexauronic acid decarboxylating) [EC:2.1.2.13 1.1.1.305]	1	1	1	1	1	1	1	1	1	1	1	0	0	0	0	1	8	7	11
K10012 undecaprenyl-phosphate 4-deoxy-4-formamido-L-arabinose transferase [EC:2.4.2.53]	1	0	1	1	1	1	1	1	2	1	1	0	1	0	1	1	4	4	5
K12373 hexosaminidase [EC:3.2.1.52]	2	3	3	5	7	3	5	21	1	8	19	15	4	6	5	9	1	1	1
K12410	2	1	2	4	3	4	4	3	7	7	5	15	24	10	5	11	2	3	3
K12446 L-arabinokinase [EC:2.7.1.46]	0	0	0	0	1	0	0	0	0	0	0	0	0	0	0	0	0	0	1
K12447 UDP-sugar pyrophosphorylase [EC:2.7.7.64]	0	0	0	0	1	0	0	0	0	0	0	0	0	0	0	0	0	0	0
K12449 UDP-apiose/xylose synthase	0	0	0	0	0	1	0	0	0	0	0	0	0	0	0	0	0	0	0
K12452 CDP-6-deoxy-D-xylo-4-hexulose-3-dehydrase	1	1	1	1	1	2	1	1	1	1	1	1	0	1	1	1	2	2	2
K12454 CDP-paratose 2-epimerase [EC:5.1.3.10]	2	1	1	0	0	0	0	0	0	0	0	0	0	0	0	1	1	1	1
K13381 bifunctional chitinase/lysozyme [EC:3.2.1.14 3.2.1.17]	1	1	1	1	1	2	1	1	1	1	1	0	0	0	0	0	0	0	0
K00027 malate dehydrogenase (oxaloacetate-decarboxylating) [EC:1.1.1.38]	6	7	7	4	5	5	6	4	10	8	8	2	4	3	5	11	5	6	5
K00028 malate dehydrogenase (decarboxylating) [EC:1.1.1.39]	0	0	0	0	1	1	0	0	1	0	1	0	0	0	0	0	0	0	0
K00029 malate dehydrogenase (oxaloacetate-decarboxylating)(NADP+) [EC:1.1.1.40]	8	8	8	2	3	3	2	8	1	1	5	1	1	1	1	2	8	8	10
K00048 lactaldehyde reductase [EC:1.1.1.77]	1	1	1	3	5	6	7	7	12	8	12	13	20	11	6	6	1	1	1
K00049 glyoxylate/hydroxypyruvate reductase [EC:1.1.1.79 1.1.1.81]	0	0	0	1	1	0	0	0	0	0	0	0	0	0	0	0	1	1	1
K00051 malate dehydrogenase (NADP+) [EC:1.1.1.82]	0	0	0	0	0	0	0	1	0	0	0	0	0	0	0	0	0	0	0
K00101 L-lactate dehydrogenase (cytochrome) [EC:1.1.2.3]	2	1	3	1	1	1	1	1	1	1	1	0	1	0	0	1	6	5	6
K00102 D-lactate dehydrogenase (cytochrome) [EC:1.1.2.4]	1	1	1	0	1	0	0	0	0	0	0	0	0	0	0	1	1	1	1
K00116 malate dehydrogenase (quinone) [EC:1.1.5.4]	8	8	8	1	1	1	1	1	0	1	1	1	1	0	0	2	10	10	14
K00132 acetaldehyde dehydrogenase (acetylating) [EC:1.2.1.10]	1	0	1	1	1	1	0	1	0	1	1	0	1	0	0	1	1	1	0
K00156 pyruvate dehydrogenase (quinone) [EC:1.2.5.1]	4	2	8	1	1	1	1	1	1	1	2	0	1	1	0	1	3	3	4
K00158 pyruvate oxidase [EC:1.2.3.3]	1	1	1	0	1	1	1	1	1	1	1	1	4	1	0	1	1	1	1
K00467 lactate 2-monooxygenase [EC:1.13.12.4]	0	0	1	0	0	0	0	1	0	0	0	0	0	0	0	0	0	0	1
K00625 phosphate acetyltransferase [EC:2.3.1.8]	2	2	2	5	6	4	6	8	5	4	9	1	7	5	8	9	1	1	1
K00626 acetyl-CoA C-acetyltransferase [EC:2.3.1.9]	11	14	19	4	4	5	6	4	5	4	8	2	3	2	3	21	20	21	26
K00656 formate C-acetyltransferase [EC:2.3.1.54]	6	6	5	15	19	24	22	23	40	32	28	26	34	24	16	34	10	11	3
K00925 acetate kinase [EC:2.7.2.1]	4	4	5	10	9	9	10	9	14	13	12	16	21	17	8	21	2	2	2
K01026 propionate CoA-transferase [EC:2.8.3.1]	1	1	1	1	1	1	1	4	3	1	1	5	0	0	1	4	4	6	2
K01067 acetyl-CoA hydrolase [EC:3.1.2.1]	1	1	1	1	1	1	1	1	0	1	1	0	0	0	0	1	1	1	1
K01069 hydroxyacylglutathione hydrolase [EC:3.1.2.6]	2	2	2	1	1	1	1	1	0	1	1	0	1	0	1	1	2	2	3
K01512 acylphosphatase [EC:3.6.1.7]	1	1	1	1	1	1	1	1	1	1	1	3	3	2	0	2	1	1	0
K01595 phosphoenolpyruvate carboxylase [EC:4.1.1.31]	4	4	6	1	1	2	1	1	4	10	1	37	72	29	1	13	9	9	12
K01638 malate synthase [EC:2.3.3.9]	11	12	13	1	1	3	1	1	1	1	1	0	1	0	0	3	13	13	18
K01649 2-isopropylmalate synthase [EC:2.3.3.13]	15	14	19	10	9	11	16	11	23	21	16	29	48	23	13	3	9	10	11
K01655 homocitrate synthase [EC:2.3.3.14]	1	0	1	0	0	0	0	0	0	0	0	0	0	0	0	1	1	1	1
K01734 methylglyoxal synthase [EC:4.2.3.3]	2	1	1	2	2	3	3	4	5	3	5	0	1	1	3	4	1	1	1
K01759 lactoylglutathione lyase [EC:4.4.1.5]	3	2	3	1	1	1	2	3	2	1	2	1	4	2	1	6	2	2	3
K01962 acetyl-CoA carboxylase carboxyl transferase subunit alpha [EC:6.4.1.2]	9	7	6	1	1	2	1	1	6	3	4	1	4	1	3	7	7	8	8
K01963 acetyl-CoA carboxylase carboxyl transferase subunit beta [EC:6.4.1.2]	6	7	5	4	3	4	5	3	11	9	8	1	4	2	2	8	7	7	8
K02160 acetyl-CoA carboxylase biotin carboxyl carrier protein	2	2	1	1	1	1	1	1	1	2	1	1	1	1	0	3	3	2	3
K03777 D-lactate dehydrogenase [EC:1.1.1.28]	1	1	1	1	1	1	1	1	1	1	1	0	1	0	0	1	1	1	0
K03778 D-lactate dehydrogenase [EC:1.1.1.28]	1	1	1	1	1	2	2	4	3	2	2	2	4	2	2	11	2	2	3
K04020 phosphotransacetylase	0	0	1	1	0	1	1	1	1	1	1	0	0	0	0	0	0	0	0
K04021 aldehyde dehydrogenase	1	1	1	0	1	1	1	0	1	1	1	0	1	0	0	0	0	0	0
K04073 acetaldehyde dehydrogenase [EC:1.2.1.10]	1	1	1	0	1	1	1	1	1	1	1	1	0	0	0	1	1	1	1
K07248 lactaldehyde dehydrogenase / glycolaldehyde dehydrogenase [EC:1.2.1.22 1.2.1.21]	1	1	1	1	1	1	1	2	1	1	1	0	0	0	0	1	1	1	1
K11262 acetyl-CoA carboxylase / biotin carboxylase [EC:6.4.1.2 6.3.4.14]	1	1	1	1	1	0	1	0	0	0	0	0	0	0	0	1	2	1	1
K12972 gyoxylate/hydroxypyruvate reductase A [EC:1.1.1.79 1.1.1.81]	1	1	1	1	1	1	1	1	1	1	1	0	0	0	0	1	1	1	2
K13788 phosphate acetyltransferase [EC:2.3.1.8]	5	4	4	1	1	1	1	1	1	5	1	14	21	11	1	2	9	9	13
K00015 glyoxylate reductase [EC:1.1.1.26]	1	0	1	1	1	1	0	1	1	1	1	1	1	1	1	1	1	1	1
K00018 glycerate dehydrogenase [EC:1.1.1.29]	1	1	1	3	2	2	4	2	7	6	5	1	1	1	7	2	2	2	3
K00042 2-hydroxy-3-oxopropionate reductase [EC:1.1.1.60]	1	1	1	1	1	2	1	1	1	1	1	1	1	1	0	2	2	2	2
K00050 hydroxypyruvate reductase [EC:1.1.1.81]	1	1	1	1	1	1	1	1	1	1	2	0	0	1	3	1	1	1	1
K00104 glycolate oxidase [EC:1.1.3.15]	3	5	4	1	1	2	1	7	4	3	2	6	0	0	1	14	7	8	6
K00122 formate dehydrogenase [EC:1.2.1.2]	1	1	1	0	0	1	0	0	0	0	0	0	0	0	0	1	1	1	1
K00123 formate dehydrogenase major subunit [EC:1.2.1.2]	20	19	25	1	1	5	1	1	1	2	1	3	1	1	1	4	8	8	10
K00124 formate dehydrogenase iron-sulfur subunit	5	3	6	1	1	1	1	1	1	1	1	0	0	0	0	1	2	2	2
K00126 formate dehydrogenase subunit delta [EC:1.2.1.2]	0	0	1	0	0	0	0	0	0	0	0	0	0	0	0	1	0	1	0
K00127 formate dehydrogenase subunit gamma	2	2	1	1	1	1	1	1	1	1	1	1	1	1	1	1	1	1	1
K00288 methylenetetrahydrofolate dehydrogenase (NADP+) / methenyltetrahydrofolate cyclohydrolase / formyltetrahydrofolate synthetase [EC:1.5.1.5 3.5.4.9 6.3.4.3]	1	1	1	1	1	0	1	1	0	1	1	0	0	0	0	1	1	1	1
K00532	0	0	0	0	1	0	0	0	0	1	0	0	0	0	0	32	1	1	2
K00533	0	0	0	1	1	1	1	1	1	1	1	0	0	0	0	1	1	1	1
K00534	0	0	0	0	1	0	0	0	0	1	1	0	0	0	0	1	1	1	1
K00865 glycerate kinase [EC:2.7.1.31]	1	1	1	1	1	2	3	3	5	5	2	11	19	10	2	7	3	4	3
K01091 phosphoglycolate phosphatase [EC:3.1.3.18]	3	3	3	3	3	4	8	8	8	13	9	11	10	7	9	2	7	7	10
K01432 arylformamidase [EC:3.5.1.9]	0	0	1	0	0	0	0	0	0	0	0	0	0	0	0	0	0	0	1
K01433 formyltetrahydrofolate deformylase [EC:3.5.1.10]	7	6	7	1	1	1	1	2	1	1	1	0	0	0	1	3	15	16	20
K01455 formamidase [EC:3.5.1.49]	7	7	8	1	1	1	1	1	0	1	0	1	0	0	0	1	8	7	10
K01458 N-formylglutamate deformylase [EC:3.5.1.68]	1	1	1	0	0	0	0	0	0	0	0	0	0	0	0	1	1	1	1
K01491 methylenetetrahydrofolate dehydrogenase (NADP+) / methenyltetrahydrofolate cyclohydrolase [EC:1.5.1.5 3.5.4.9]	7	8	7	6	5	5	6	5	7	8	7	13	16	11	9	9	6	6	8
K01569 oxalate decarboxylase [EC:4.1.1.2]	1	1	1	0	0	0	0	0	0	0	0	0	0	0	0	0	1	1	0
K01577 oxalyl-CoA decarboxylase [EC:4.1.1.8]	1	1	1	1	1	2	1	1	1	1	1	0	1	1	0	1	1	1	0
K01601 ribulose-bisphosphate carboxylase large chain [EC:4.1.1.39]	1	1	1	1	1	1	1	1	0	1	0	0	0	0	0	1	0	1	1
K01602 ribulose-bisphosphate carboxylase small chain [EC:4.1.1.39]	0	0	1	0	0	0	0	0	0	0	0	0	0	0	0	1	0	1	0
K01608 tartronate-semialdehyde synthase [EC:4.1.1.47]	2	3	3	1	1	1	1	1	1	1	1	0	1	0	0	1	5	4	6
K01637 isocitrate lyase [EC:4.1.3.1]	12	11	13	1	1	1	1	1	1	1	1	0	1	0	0	2	9	8	11
K01816 hydroxypyruvate isomerase [EC:5.3.1.22]	3	2	2	1	1	1	1	1	1	1	1	0	1	0	0	1	3	3	4
K01938 formate--tetrahydrofolate ligase [EC:6.3.4.3]	2	2	4	9	9	8	12	9	21	19	16	25	37	21	10	23	3	4	1
K03418 N
K03779 L(+)-tartrate dehydratase alpha subunit [EC:4.2.1.32]	1	1	1	1	2	1	2	3	7	3	4	1	1	1	1	1	0	1	0
K03780 L(+)-tartrate dehydratase beta subunit [EC:4.2.1.32]	1	0	1	1	1	1	2	2	4	2	3	0	1	1	1	1	1	1	0
K06441	0	0	0	0	1	1	0	0	0	0	0	1	0	0	0	0	0	0	0
K07246 tartrate dehydrogenase/decarboxylase / D-malate dehydrogenase [EC:1.1.1.93 4.1.1.73 1.1.1.83]	2	2	2	1	1	1	1	1	1	1	1	0	1	0	0	1	2	2	3
K08691 malyl-CoA/(S)-citramalyl-CoA lyase [EC:4.1.3.24 4.1.3.25]	1	1	1	0	0	0	0	0	0	0	0	0	0	0	0	0	0	0	0
K08692 malate-CoA ligase subunit alpha [EC:6.2.1.9]	0	0	1	0	0	1	0	0	0	0	0	0	0	0	0	0	0	1	0
K11472 glycolate oxidase FAD binding subunit	1	1	1	0	0	1	1	1	1	1	1	1	1	0	0	1	1	2	2
K11473 glycolate oxidase iron-sulfur subunit	2	2	2	1	1	1	1	1	1	1	1	0	0	1	0	1	1	1	2
K11517 (S)-2-hydroxy-acid oxidase [EC:1.1.3.15]	1	1	1	0	1	0	0	0	0	0	0	0	0	0	0	1	0	0	0
K14067 malate-CoA ligase subunit beta [EC:6.2.1.9]	0	0	1	0	0	0	0	0	0	0	0	0	0	0	0	0	0	0	0
K00140 malonate-semialdehyde dehydrogenase (acetylating) / methylmalonate-semialdehyde dehydrogenase [EC:1.2.1.18 1.2.1.27]	9	10	10	1	1	1	1	1	2	2	1	1	0	0	0	5	21	21	28
K00249 acyl-CoA dehydrogenase [EC:1.3.8.7]	12	10	10	0	1	0	1	1	0	0	0	0	0	0	0	3	13	14	18
K00822 beta-alanine--pyruvate transaminase [EC:2.6.1.18]	2	2	3	0	0	1	0	0	0	0	0	0	0	0	0	2	9	9	12
K00823 4-aminobutyrate aminotransferase [EC:2.6.1.19]	1	1	1	1	1	1	1	1	1	1	1	1	4	1	1	1	1	1	1
K00932 propionate kinase [EC:2.7.2.15]	1	0	1	1	1	1	1	1	1	1	1	0	1	1	0	0	0	0	0
K01034 acetate CoA/acetoacetate CoA-transferase alpha subunit [EC:2.8.3.8 2.8.3.9]	1	1	1	1	1	1	1	1	0	1	1	1	1	0	0	1	1	1	1
K01035 acetate CoA/acetoacetate CoA-transferase beta subunit [EC:2.8.3.8 2.8.3.9]	1	1	1	1	1	1	1	1	1	1	1	0	0	0	0	1	1	1	1
K01505 1-aminocyclopropane-1-carboxylate deaminase [EC:3.5.99.7]	1	1	1	1	1	1	1	1	0	0	0	0	0	1	0	1	1	1	1
K01574 acetoacetate decarboxylase [EC:4.1.1.4]	0	0	1	0	0	0	0	0	0	0	0	0	0	0	0	1	1	1	1
K01578 malonyl-CoA decarboxylase [EC:4.1.1.9]	0	1	1	0	0	0	0	0	0	0	0	0	0	0	0	1	1	1	0
K01659 2-methylcitrate synthase [EC:2.3.3.5]	6	5	5	1	1	1	1	1	1	1	1	0	0	0	0	1	4	5	5
K01692 enoyl-CoA hydratase [EC:4.2.1.17]	4	2	5	0	1	1	1	0	1	0	0	0	0	0	0	1	6	7	8
K01720 2-methylcitrate dehydratase [EC:4.2.1.79]	1	2	5	1	1	1	1	1	1	1	1	1	1	1	1	1	5	4	6
K01782 3-hydroxyacyl-CoA dehydrogenase / enoyl-CoA hydratase / 3-hydroxybutyryl-CoA epimerase [EC:1.1.1.35 4.2.1.17 5.1.2.3]	1	1	2	1	1	1	1	1	1	1	1	1	0	0	0	1	6	6	7
K01825 3-hydroxyacyl-CoA dehydrogenase / enoyl-CoA hydratase / 3-hydroxybutyryl-CoA epimerase / enoyl-CoA isomerase [EC:1.1.1.35 4.2.1.17 5.1.2.3 5.3.3.8]	5	5	4	1	1	2	1	0	1	1	1	0	1	0	0	2	9	9	13
K01847 methylmalonyl-CoA mutase [EC:5.4.99.2]	7	7	7	10	4	3	2	10	1	3	11	1	2	3	1	1	1	1	1
K01908 propionyl-CoA synthetase [EC:6.2.1.17]	1	2	2	1	1	1	1	1	1	1	1	0	1	0	0	1	3	4	5
K01913 [EC:6.2.1.-]	0	0	1	1	0	0	1	0	0	0	0	0	0	0	0	1	0	1	0
K01965 propionyl-CoA carboxylase alpha chain [EC:6.4.1.3]	2	2	2	1	1	1	1	0	0	1	1	0	0	0	0	1	1	1	1
K01966 propionyl-CoA carboxylase beta chain [EC:6.4.1.3]	7	8	11	1	1	1	1	4	1	1	4	0	1	0	1	1	1	1	1
K03416 methylmalonyl-CoA carboxyltransferase 5S subunit [EC:2.1.3.1]	0	1	1	1	1	1	1	0	0	1	1	0	0	0	0	1	0	0	0
K03417 methylisocitrate lyase [EC:4.1.3.30]	4	2	3	0	1	1	1	1	1	1	1	1	1	0	0	1	3	3	4
K05605 3-hydroxyisobutyryl-CoA hydrolase [EC:3.1.2.4]	0	1	1	0	0	0	0	0	0	0	0	0	0	0	0	0	1	1	0
K05606 methylmalonyl-CoA/ethylmalonyl-CoA epimerase [EC:5.1.99.1]	1	1	1	1	1	1	1	2	1	1	1	0	1	1	0	1	1	1	1
K07250 4-aminobutyrate aminotransferase / (S)-3-amino-2-methylpropionate transaminase [EC:2.6.1.19 2.6.1.22]	2	2	2	1	1	1	1	1	1	1	1	5	0	0	1	1	2	1	2
K07511 enoyl-CoA hydratase [EC:4.2.1.17]	1	0	1	0	0	0	0	0	0	0	0	0	0	0	0	1	1	1	1
K11264 methylmalonyl-CoA decarboxylase [EC:4.1.1.41]	1	0	1	1	1	1	1	1	1	0	0	1	1	0	0	0	0	0	0
K11942 methylmalonyl-CoA mutase [EC:5.4.99.2]	11	11	7	0	0	0	0	0	0	0	0	0	0	0	0	1	1	1	1
K13524 4-aminobutyrate aminotransferase / (S)-3-amino-2-methylpropionate transaminase [EC:2.6.1.19 2.6.1.22]	1	0	1	0	0	0	0	0	0	0	0	0	0	0	0	1	1	1	1
K13923 phosphate propanoyltransferase [EC:2.3.1.222]	0	0	0	0	0	1	0	0	0	0	1	0	0	0	0	0	0	0	0
K00019 3-hydroxybutyrate dehydrogenase [EC:1.1.1.30]	1	1	1	1	1	1	1	1	0	1	1	0	0	0	0	1	3	3	4
K00022 3-hydroxyacyl-CoA dehydrogenase [EC:1.1.1.35]	0	0	1	0	0	0	0	0	0	0	0	0	0	0	0	0	1	1	1
K00023 acetoacetyl-CoA reductase [EC:1.1.1.36]	1	1	1	1	0	0	0	1	0	0	1	0	0	0	0	1	1	1	1
K00074 3-hydroxybutyryl-CoA dehydrogenase [EC:1.1.1.157]	5	5	6	4	3	4	5	4	6	3	5	4	1	2	1	12	4	5	4
K00109 2-hydroxyglutarate dehydrogenase [EC:1.1.99.2]	0	0	0	0	1	0	0	0	0	0	0	0	0	0	0	0	0	0	0
K00135 succinate-semialdehyde dehydrogenase / glutarate-semialdehyde dehydrogenase [EC:1.2.1.16 1.2.1.79 1.2.1.20]	8	7	11	1	1	1	1	0	1	1	1	1	7	1	0	3	13	15	18
K00139 succinate-semialdehyde dehydrogenase [EC:1.2.1.24]	1	1	1	0	0	0	0	0	0	0	0	0	0	0	0	0	1	1	1
K00248 butyryl-CoA dehydrogenase [EC:1.3.8.1]	3	4	3	1	2	2	1	1	1	2	1	0	0	1	1	11	9	10	10
K00634 phosphate butyryltransferase [EC:2.3.1.19]	0	1	1	1	1	1	1	1	0	1	1	0	0	0	1	11	1	1	1
K00929 butyrate kinase [EC:2.7.2.7]	1	1	1	2	1	1	1	2	1	1	2	1	0	1	2	14	1	2	1
K01027 3-oxoacid CoA-transferase [EC:2.8.3.5]	1	1	1	0	0	0	0	0	0	0	0	0	0	0	0	1	3	3	5
K01028 3-oxoacid CoA-transferase subunit A [EC:2.8.3.5]	4	2	4	1	1	1	0	1	0	1	1	0	0	0	1	1	3	3	4
K01029 3-oxoacid CoA-transferase subunit B [EC:2.8.3.5]	5	4	5	0	1	1	1	1	0	1	0	0	0	0	0	1	4	4	5
K01575 acetolactate decarboxylase [EC:4.1.1.5]	0	0	1	1	1	1	1	1	0	1	1	4	4	6	0	1	1	1	1
K01580 glutamate decarboxylase [EC:4.1.1.15]	1	2	2	1	1	1	1	5	1	3	4	0	1	0	0	17	2	2	1
K01615 glutaconyl-CoA decarboxylase [EC:4.1.1.70]	0	0	1	1	1	1	1	1	0	1	1	0	0	1	0	0	0	1	0
K01640 hydroxymethylglutaryl-CoA lyase [EC:4.1.3.4]	4	3	4	1	1	1	1	1	1	1	1	0	0	0	0	1	2	2	2
K01641 hydroxymethylglutaryl-CoA synthase [EC:2.3.3.10]	1	2	1	1	1	1	1	1	0	1	1	4	5	3	0	1	1	1	1
K01652 acetolactate synthase I/II/III large subunit [EC:2.2.1.6]	22	21	24	13	12	15	20	16	30	29	26	25	22	19	12	6	16	16	18
K01653 acetolactate synthase I/III small subunit [EC:2.2.1.6]	3	3	3	2	2	3	4	5	6	6	5	9	13	8	3	1	3	3	4
K01715 enoyl-CoA hydratase [EC:4.2.1.17]	1	1	1	2	2	2	3	2	4	2	5	3	0	1	3	11	1	1	1
K01726 [EC:4.2.1.-]	1	0	1	0	1	0	1	1	0	1	1	0	0	0	0	1	1	1	1
K01799 maleate isomerase [EC:5.2.1.1]	1	1	1	0	0	0	0	0	0	0	0	0	0	0	0	1	1	1	1
K01896 medium-chain acyl-CoA synthetase [EC:6.2.1.2]	0	0	0	1	0	1	0	0	0	1	0	0	0	0	0	0	1	1	0
K01907 acetoacetyl-CoA synthetase [EC:6.2.1.16]	2	4	4	0	0	1	1	0	0	0	0	0	0	0	0	1	4	5	6
K03821 polyhydroxyalkanoate synthase [EC:2.3.1.-]	1	1	1	0	1	0	0	0	0	1	0	0	1	0	0	2	10	10	13
K05973 poly(3-hydroxybutyrate) depolymerase [EC:3.1.1.75]	1	1	1	0	0	0	0	0	0	0	0	0	0	0	0	1	1	1	0
K07518 hydroxybutyrate-dimer hydrolase [EC:3.1.1.22]	0	0	1	0	1	0	0	0	0	0	0	0	0	0	0	1	1	0	0
K11258 acetolactate synthase II small subunit [EC:2.2.1.6]	0	0	1	0	1	1	1	0	1	0	0	0	0	0	0	1	1	1	0
K01703 3-isopropylmalate/(R)-2-methylmalate dehydratase large subunit [EC:4.2.1.33 4.2.1.35]	13	14	17	8	10	9	11	13	20	18	16	16	27	19	9	2	6	7	8
K01704 3-isopropylmalate/(R)-2-methylmalate dehydratase small subunit [EC:4.2.1.33 4.2.1.35]	7	4	8	3	3	4	4	5	9	7	6	12	15	8	3	1	5	5	6
K01846 methylaspartate mutase [EC:5.4.99.1]	0	0	1	1	1	1	1	1	1	1	1	0	0	0	1	1	1	1	1
K04835 methylaspartate ammonia-lyase [EC:4.3.1.2]	1	1	1	1	1	1	1	0	1	1	1	0	1	0	0	1	1	1	1
K10218 4-hydroxy-4-methyl-2-oxoglutarate aldolase [EC:4.1.3.17]	1	1	1	0	0	1	0	0	0	0	0	0	0	0	0	1	1	1	0
K00010 myo-inositol 2-dehydrogenase / D-chiro-inositol 1-dehydrogenase [EC:1.1.1.18 1.1.1.369]	1	1	1	1	2	1	1	1	3	2	1	1	1	2	2	7	5	5	6
K00328 inositol-polyphosphate multikinase [EC:2.7.1.151]	0	0	1	0	0	0	1	0	0	0	0	0	0	0	0	1	1	1	0
K00888 phosphatidylinositol 4-kinase [EC:2.7.1.67]	1	1	1	1	1	0	1	0	0	0	0	0	1	0	0	1	1	1	1
K00889 1-phosphatidylinositol-4-phosphate 5-kinase [EC:2.7.1.68]	1	1	1	0	1	1	0	0	0	0	0	0	0	0	0	1	1	1	1
K00914 phosphatidylinositol 3-kinase [EC:2.7.1.137]	1	1	1	0	1	0	0	0	0	0	0	0	0	0	0	1	1	1	1
K00921 1-phosphatidylinositol-3-phosphate 5-kinase [EC:2.7.1.150]	1	1	1	0	0	0	0	0	0	1	0	0	0	0	0	0	1	1	1
K00923 phosphatidylinositol-4-phosphate 3-kinase [EC:2.7.1.154]	0	0	0	0	0	0	0	0	0	0	0	0	0	0	1	0	0	0	0
K00999 CDP-diacylglycerol--inositol 3-phosphatidyltransferase [EC:2.7.8.11]	1	1	1	0	1	0	0	0	0	0	0	0	0	0	0	1	1	1	1
K01083 3-phytase [EC:3.1.3.8]	1	1	1	0	0	0	0	0	0	0	0	0	0	0	0	0	1	1	0
K01092 myo-inositol-1(or 4)-monophosphatase [EC:3.1.3.25]	5	6	5	1	1	1	1	2	1	3	2	10	17	9	0	1	4	4	6
K01093 4-phytase / acid phosphatase [EC:3.1.3.26 3.1.3.2]	1	1	1	1	1	1	1	1	1	1	1	0	0	0	0	1	0	0	0
K01099 phosphatidylinositol-bisphosphatase [EC:3.1.3.36]	0	0	0	1	0	0	0	0	0	0	0	0	0	0	0	0	1	0	1
K01114 phospholipase C [EC:3.1.4.3]	1	2	1	0	0	0	0	0	0	0	0	0	0	0	0	1	1	1	1
K01771 1-phosphatidylinositol phosphodiesterase [EC:4.6.1.13]	0	1	1	0	0	0	0	1	0	1	1	0	0	1	0	1	1	1	0
K01858 myo-inositol-1-phosphate synthase [EC:5.5.1.4]	2	3	5	2	2	1	2	3	1	3	1	8	15	6	1	1	1	1	1
K03335 inosose dehydratase [EC:4.2.1.44]	1	1	1	1	1	1	1	1	2	1	1	1	1	2	1	3	3	3	4
K03337 5-deoxy-glucuronate isomerase [EC:5.3.1.30]	1	1	1	1	1	1	1	1	1	1	1	1	0	1	0	3	2	2	3
K03338 5-dehydro-2-deoxygluconokinase [EC:2.7.1.92]	1	1	1	1	1	1	1	1	1	1	1	0	0	1	0	4	7	7	8
K00329 NADH dehydrogenase [EC:1.6.5.3]	0	0	1	0	0	0	0	0	0	1	1	0	0	0	0	0	0	0	0
K00330 NADH-quinone oxidoreductase subunit A [EC:1.6.5.3]	2	1	1	1	1	1	1	1	1	1	2	0	0	1	2	1	3	3	3
K00331 NADH-quinone oxidoreductase subunit B [EC:1.6.5.3]	7	6	6	1	1	1	1	2	1	1	2	0	1	0	0	1	5	5	6
K00332 NADH-quinone oxidoreductase subunit C [EC:1.6.5.3]	1	1	2	1	1	1	1	1	0	1	1	0	0	0	0	1	1	1	1
K00333 NADH-quinone oxidoreductase subunit D [EC:1.6.5.3]	5	5	7	1	1	1	1	1	0	1	1	0	0	0	0	1	1	1	1
K00334 NADH-quinone oxidoreductase subunit E [EC:1.6.5.3]	5	3	4	1	1	1	1	1	1	2	2	0	0	0	0	1	4	4	4
K00335 NADH-quinone oxidoreductase subunit F [EC:1.6.5.3]	7	6	8	3	4	4	2	4	4	7	4	1	1	1	3	4	8	8	8
K00336 NADH-quinone oxidoreductase subunit G [EC:1.6.5.3]	4	4	6	2	3	4	2	5	3	6	5	1	1	1	1	4	8	8	9
K00337 NADH-quinone oxidoreductase subunit H [EC:1.6.5.3]	6	6	5	2	2	2	1	4	1	1	3	1	1	1	1	1	6	6	7
K00338 NADH-quinone oxidoreductase subunit I [EC:1.6.5.3]	6	4	5	1	1	1	1	2	1	1	1	0	1	0	1	1	5	5	5
K00339 NADH-quinone oxidoreductase subunit J [EC:1.6.5.3]	0	1	1	1	1	1	1	2	0	1	1	0	0	0	1	1	1	1	2
K00340 NADH-quinone oxidoreductase subunit K [EC:1.6.5.3]	1	1	1	1	1	1	1	1	1	1	1	0	0	1	1	1	1	2	2
K00341 NADH-quinone oxidoreductase subunit L [EC:1.6.5.3]	6	5	6	4	5	3	2	4	1	1	4	0	1	0	1	2	8	8	10
K00342 NADH-quinone oxidoreductase subunit M [EC:1.6.5.3]	4	2	4	3	3	2	1	5	1	1	4	1	1	1	1	2	7	6	9
K00343 NADH-quinone oxidoreductase subunit N [EC:1.6.5.3]	2	1	1	1	2	1	1	2	1	1	2	1	0	1	1	1	3	4	5
K00356 NADH dehydrogenase [EC:1.6.99.3]	1	1	1	0	1	0	1	1	0	1	1	3	3	3	0	1	1	1	1
K00404 cytochrome c oxidase cbb3-type subunit I [EC:1.9.3.1]	16	11	11	1	1	1	1	0	0	0	0	0	0	1	0	4	15	16	23
K00405 cytochrome c oxidase cbb3-type subunit II	4	3	5	1	1	0	1	0	0	0	0	0	0	1	0	1	6	5	9
K00406 cytochrome c oxidase cbb3-type subunit III	5	4	4	1	1	1	1	0	0	0	0	0	0	1	0	1	6	6	8
K00407 cytochrome c oxidase cbb3-type subunit IV	1	1	1	0	0	1	0	0	0	0	0	0	0	0	0	1	1	1	1
K00411 ubiquinol-cytochrome c reductase iron-sulfur subunit [EC:1.10.2.2]	3	2	2	1	1	1	1	0	0	0	0	0	0	0	0	1	4	4	5
K00412 ubiquinol-cytochrome c reductase cytochrome b subunit	14	13	10	1	1	1	1	0	0	0	0	0	0	0	0	2	26	22	13
K00413 ubiquinol-cytochrome c reductase cytochrome c1 subunit	4	3	2	0	1	1	0	0	0	0	0	0	0	1	0	1	3	2	3
K00414 ubiquinol-cytochrome c reductase core subunit 1	0	0	0	0	0	0	0	0	0	0	1	0	0	0	0	0	1	0	0
K00415 ubiquinol-cytochrome c reductase core subunit 2	0	0	0	0	0	0	0	0	0	0	0	0	0	0	0	0	0	1	1
K00416 ubiquinol-cytochrome c reductase subunit 6	0	0	1	0	0	0	0	0	0	0	0	0	0	0	0	0	0	0	0
K00417 ubiquinol-cytochrome c reductase subunit 7	0	0	1	0	0	0	0	0	0	0	0	0	0	0	0	1	1	1	1
K00418 ubiquinol-cytochrome c reductase subunit 8	0	0	1	0	0	0	0	0	0	0	0	0	0	0	0	0	0	0	0
K00425 cytochrome d ubiquinol oxidase subunit I [EC:1.10.3.-]	10	8	10	1	2	4	2	3	1	1	3	3	1	6	2	4	19	19	22
K00426 cytochrome d ubiquinol oxidase subunit II [EC:1.10.3.-]	3	4	3	1	1	2	1	3	1	1	2	1	1	1	2	2	9	9	10
K00937 polyphosphate kinase [EC:2.7.4.1]	11	12	10	5	6	8	7	15	28	24	19	32	54	24	10	4	12	11	16
K01507 inorganic pyrophosphatase [EC:3.6.1.1]	7	5	7	1	1	2	1	1	3	4	1	6	9	5	1	1	5	5	6
K01535 H+-transporting ATPase [EC:3.6.3.6]	1	1	1	0	0	0	0	0	0	1	0	0	0	0	0	1	1	1	1
K01541 H+/K+-exchanging ATPase [EC:3.6.3.10]	0	0	0	0	0	0	0	0	0	0	0	0	1	0	0	0	0	0	0
K02108 F-type H+-transporting ATPase subunit a	5	5	5	4	5	5	4	8	7	9	9	18	20	13	6	8	7	7	10
K02109 F-type H+-transporting ATPase subunit b	1	1	1	1	1	1	1	3	2	3	3	6	11	8	4	3	3	3	5
K02110 F-type H+-transporting ATPase subunit c	1	1	1	1	1	1	1	1	1	1	2	5	5	3	2	2	1	1	2
K02111 F-type H+-transporting ATPase subunit alpha [EC:3.6.3.14]	19	18	20	14	18	15	15	12	15	15	24	26	38	21	8	22	19	19	25
K02112 F-type H+-transporting ATPase subunit beta [EC:3.6.3.14]	20	17	21	16	19	16	18	14	22	19	25	16	32	16	11	20	13	13	17
K02113 F-type H+-transporting ATPase subunit delta	1	1	1	1	1	1	1	4	3	6	3	11	18	11	3	5	4	4	5
K02114 F-type H+-transporting ATPase subunit epsilon	2	2	2	1	2	2	2	3	3	3	5	5	7	4	3	4	3	3	4
K02115 F-type H+-transporting ATPase subunit gamma	4	4	4	4	5	4	5	7	7	9	10	12	20	10	8	9	8	8	11
K02117 V/A-type H+-transporting ATPase subunit A [EC:3.6.3.14]	1	2	2	6	6	6	9	10	18	16	10	1	5	1	9	15	2	2	1
K02118 V/A-type H+-transporting ATPase subunit B	1	1	2	7	6	7	9	9	19	18	9	0	2	1	11	12	2	2	1
K02119 V/A-type H+-transporting ATPase subunit C	1	1	1	1	1	1	1	1	6	7	1	0	2	1	1	7	1	1	1
K02120 V/A-type H+-transporting ATPase subunit D	1	1	1	1	1	1	2	3	5	4	3	1	1	0	2	5	1	1	1
K02121 V/A-type H+-transporting ATPase subunit E	1	1	1	1	1	1	1	2	2	1	1	0	2	0	2	3	1	1	1
K02122 V/A-type H+-transporting ATPase subunit F	1	1	1	1	1	1	1	1	3	3	1	0	1	0	2	2	1	1	1
K02123 V/A-type H+-transporting ATPase subunit I	1	0	1	3	2	4	5	8	8	6	4	0	4	0	6	13	1	1	1
K02124 V/A-type H+-transporting ATPase subunit K	1	1	1	1	1	1	1	2	2	3	1	0	1	0	3	4	1	1	1
K02126 F-type H+-transporting ATPase subunit a	1	1	1	0	0	1	0	0	0	0	0	0	0	0	0	1	2	2	1
K02127 F-type H+-transporting ATPase subunit b	0	0	1	0	0	0	0	0	0	0	0	0	0	0	0	0	0	0	0
K02128 F-type H+-transporting ATPase subunit c	1	1	1	0	0	0	0	0	0	0	0	0	0	0	0	1	10	8	1
K02132 F-type H+-transporting ATPase subunit alpha	1	1	1	1	1	1	1	1	1	1	1	1	2	1	1	1	1	1	1
K02133 F-type H+-transporting ATPase subunit beta [EC:3.6.3.14]	1	0	1	1	1	1	1	1	1	1	1	0	0	0	0	1	1	1	1
K02136 F-type H+-transporting ATPase subunit gamma	0	0	1	0	0	0	0	0	0	0	0	0	0	0	0	1	0	0	1
K02137 F-type H+-transporting ATPase subunit O	0	0	0	0	0	0	0	0	0	0	0	0	0	0	0	0	1	0	1
K02138 F-type H+-transporting ATPase subunit d	0	0	0	0	0	0	0	0	0	0	0	0	0	0	0	0	1	1	1
K02139 F-type H+-transporting ATPase subunit f	0	0	0	0	0	0	0	0	0	0	0	0	0	0	0	0	0	0	1
K02140 F-type H+-transporting ATPase subunit g	0	0	0	0	0	0	0	0	0	0	0	0	0	0	0	0	1	1	1
K02144 V-type H+-transporting ATPase subunit H	0	1	1	0	0	0	0	0	0	0	0	0	0	0	0	1	1	1	1
K02145 V-type H+-transporting ATPase subunit A [EC:3.6.3.14]	1	1	1	1	1	0	1	0	1	1	1	0	1	0	1	1	1	1	1
K02146 V-type H+-transporting ATPase subunit d	1	1	1	0	1	0	0	0	0	0	0	0	0	0	0	0	1	1	1
K02147 V-type H+-transporting ATPase subunit B	1	1	1	1	1	1	1	1	1	1	1	0	0	0	0	1	1	1	1
K02148 V-type H+-transporting ATPase subunit C	1	1	1	0	0	0	0	0	0	0	0	0	0	0	0	0	1	1	1
K02149 V-type H+-transporting ATPase subunit D	1	0	1	0	0	0	0	0	0	1	0	0	1	0	0	0	1	1	1
K02150 V-type H+-transporting ATPase subunit E	0	0	0	0	1	0	0	0	0	0	0	0	0	0	0	0	0	0	0
K02151 V-type H+-transporting ATPase subunit F	0	0	1	0	0	0	0	0	0	0	0	0	0	0	0	1	1	0	1
K02153 V-type H+-transporting ATPase subunit e	0	0	1	0	0	0	0	0	0	0	0	0	0	0	0	0	0	0	0
K02154 V-type H+-transporting ATPase subunit a	1	1	1	0	0	1	0	0	0	0	0	0	0	0	0	1	1	1	1
K02155 V-type H+-transporting ATPase 16kDa proteolipid subunit	0	0	1	0	1	0	0	0	0	0	0	0	0	0	0	0	1	1	1
K02256 cytochrome c oxidase subunit 1 [EC:1.9.3.1]	2	3	1	0	1	0	0	0	0	0	0	0	0	0	0	1	4	3	3
K02257 protoheme IX farnesyltransferase [EC:2.5.1.-]	1	0	1	0	0	0	0	0	0	0	0	0	0	0	0	0	1	1	1
K02258 cytochrome c oxidase assembly protein subunit 11	1	1	1	0	0	0	0	0	0	0	0	0	0	0	0	1	2	2	2
K02259 cytochrome c oxidase assembly protein subunit 15	2	3	3	0	1	0	0	0	0	0	0	0	0	0	0	1	2	2	3
K02260 cytochrome c oxidase assembly protein subunit 17	0	0	1	0	0	0	0	0	0	0	0	0	0	0	0	0	1	0	0
K02261 cytochrome c oxidase subunit 2	4	7	1	0	0	0	0	0	0	0	0	0	0	0	0	1	11	9	2
K02262 cytochrome c oxidase subunit 3	2	4	1	0	0	1	0	0	0	0	0	0	0	0	0	1	18	14	1
K02263 cytochrome c oxidase subunit 4	0	0	0	0	0	0	0	0	0	0	0	0	0	0	0	0	1	0	0
K02264 cytochrome c oxidase subunit 5a	0	0	0	0	0	0	0	0	0	0	0	0	0	0	0	0	0	1	1
K02265 cytochrome c oxidase subunit 5b	0	0	1	0	0	0	0	0	0	0	0	0	0	0	0	0	1	1	1
K02266 cytochrome c oxidase subunit 6a	0	0	1	0	0	0	0	0	0	0	0	0	0	0	0	0	1	0	0
K02267 cytochrome c oxidase subunit 6b	1	0	1	0	0	0	0	0	0	0	0	0	0	0	0	0	0	0	0
K02272 cytochrome c oxidase subunit 7c	0	0	1	0	0	0	0	0	0	0	0	0	0	0	0	0	0	0	0
K02274 cytochrome c oxidase subunit I [EC:1.9.3.1]	29	27	29	0	1	0	0	0	0	1	0	0	0	0	0	2	9	10	13
K02275 cytochrome c oxidase subunit II [EC:1.9.3.1]	9	10	8	1	0	0	0	0	0	0	0	0	0	0	0	1	4	4	6
K02276 cytochrome c oxidase subunit III [EC:1.9.3.1]	7	6	5	0	0	0	0	1	0	0	0	0	0	0	0	1	4	4	6
K02277 cytochrome c oxidase subunit IV [EC:1.9.3.1]	1	1	0	0	0	0	0	0	0	0	0	0	0	0	0	0	0	0	0
K02297 cytochrome o ubiquinol oxidase subunit II [EC:1.10.3.-]	1	1	1	1	1	1	1	1	0	1	1	0	1	0	0	1	3	3	4
K02298 cytochrome o ubiquinol oxidase subunit I [EC:1.10.3.-]	2	1	2	1	1	1	1	0	1	1	1	0	0	1	0	2	9	8	10
K02299 cytochrome o ubiquinol oxidase subunit III [EC:1.10.3.-]	1	1	1	0	0	1	1	0	1	1	1	0	0	0	0	1	2	2	3
K02300 cytochrome o ubiquinol oxidase operon protein cyoD	1	0	1	0	1	1	1	0	0	1	1	0	0	0	0	1	1	1	1
K02301 protoheme IX farnesyltransferase [EC:2.5.1.-]	4	3	4	0	1	1	1	1	1	1	1	1	1	0	0	1	6	5	8
K02826 cytochrome aa3-600 menaquinol oxidase subunit II [EC:1.10.3.12]	1	1	1	0	0	0	0	0	0	0	0	0	0	0	0	0	0	0	0
K02827 cytochrome aa3-600 menaquinol oxidase subunit I [EC:1.10.3.12]	1	2	1	0	0	0	0	0	0	0	0	0	0	0	0	0	1	0	0
K02828 cytochrome aa3-600 menaquinol oxidase subunit III [EC:1.10.3.12]	1	0	1	0	0	0	0	0	0	0	0	0	0	0	0	1	0	0	0
K02829 cytochrome aa3-600 menaquinol oxidase subunit IV [EC:1.10.3.12]	1	0	1	0	0	0	0	0	0	0	0	0	0	0	0	0	0	0	0
K03661 V-type H+-transporting ATPase 21kDa proteolipid subunit	0	0	1	0	0	0	0	0	0	0	0	0	0	0	0	1	1	1	1
K03878 NADH-ubiquinone oxidoreductase chain 1 [EC:1.6.5.3]	1	1	1	0	0	0	0	0	0	0	0	0	0	0	0	1	4	3	1
K03879 NADH-ubiquinone oxidoreductase chain 2 [EC:1.6.5.3]	2	5	1	1	0	0	0	0	0	0	0	0	0	0	0	1	5	4	2
K03880 NADH-ubiquinone oxidoreductase chain 3 [EC:1.6.5.3]	1	1	1	0	0	0	0	0	0	0	0	0	0	0	0	1	11	8	1
K03881 NADH-ubiquinone oxidoreductase chain 4 [EC:1.6.5.3]	1	3	1	1	0	0	1	0	0	0	1	0	0	0	0	1	32	25	6
K03882 NADH-ubiquinone oxidoreductase chain 4L [EC:1.6.5.3]	0	0	0	0	0	0	0	0	0	0	0	0	0	0	0	1	4	3	1
K03883 NADH-ubiquinone oxidoreductase chain 5 [EC:1.6.5.3]	5	7	1	0	1	0	0	0	0	0	0	0	1	0	0	1	22	17	4
K03884 NADH-ubiquinone oxidoreductase chain 6 [EC:1.6.5.3]	0	0	1	0	0	0	0	0	0	0	1	0	0	0	0	1	2	1	1
K03885 NADH dehydrogenase [EC:1.6.99.3]	8	6	8	1	1	1	1	1	1	1	1	1	5	1	1	2	4	4	5
K03886 menaquinol-cytochrome c reductase iron-sulfur subunit [EC:1.10.2.-]	1	2	1	0	0	0	0	0	0	0	0	0	0	0	0	0	0	1	0
K03887 menaquinol-cytochrome c reductase cytochrome b subunit	2	3	2	0	0	0	0	0	0	0	0	0	0	0	0	1	0	0	0
K03888 menaquinol-cytochrome c reductase cytochrome b/c subunit	1	2	1	0	0	0	0	0	0	0	0	0	0	0	0	0	0	0	0
K03889 ubiquinol-cytochrome c reductase cytochrome c subunit	1	1	1	0	0	0	0	0	0	0	0	0	0	0	0	0	0	1	0
K03890 ubiquinol-cytochrome c reductase iron-sulfur subunit	1	1	3	0	0	0	0	0	0	0	0	0	0	0	0	1	1	1	0
K03891 ubiquinol-cytochrome c reductase cytochrome b subunit	1	1	5	0	0	0	0	0	0	0	1	0	0	0	0	1	0	1	1
K03934 NADH dehydrogenase (ubiquinone) Fe-S protein 1 [EC:1.6.5.3 1.6.99.3]	1	1	1	0	0	1	0	0	0	0	0	0	0	0	0	1	1	1	1
K03935 NADH dehydrogenase (ubiquinone) Fe-S protein 2 [EC:1.6.5.3 1.6.99.3]	1	1	1	1	0	0	0	0	0	0	0	0	0	0	0	1	1	1	1
K03936 NADH dehydrogenase (ubiquinone) Fe-S protein 3 [EC:1.6.5.3 1.6.99.3]	1	1	1	0	0	0	0	0	0	0	0	0	0	0	0	1	1	1	1
K03937 NADH dehydrogenase (ubiquinone) Fe-S protein 4	1	0	1	0	0	0	0	0	0	0	0	0	0	0	0	0	0	1	1
K03938 NADH dehydrogenase (ubiquinone) Fe-S protein 5	0	0	0	0	0	0	0	0	0	0	0	0	0	0	0	0	0	1	1
K03939 NADH dehydrogenase (ubiquinone) Fe-S protein 6	1	1	1	0	0	0	0	0	0	0	0	0	0	0	0	0	0	0	0
K03940 NADH dehydrogenase (ubiquinone) Fe-S protein 7 [EC:1.6.5.3 1.6.99.3]	1	0	1	0	0	0	0	0	0	0	0	0	0	0	0	1	1	1	1
K03941 NADH dehydrogenase (ubiquinone) Fe-S protein 8 [EC:1.6.5.3 1.6.99.3]	1	1	1	0	0	0	0	0	0	0	0	0	0	0	0	1	1	1	1
K03942 NADH dehydrogenase (ubiquinone) flavoprotein 1 [EC:1.6.5.3 1.6.99.3]	1	1	1	1	1	1	1	0	0	0	0	0	0	0	0	1	1	1	1
K03943 NADH dehydrogenase (ubiquinone) flavoprotein 2 [EC:1.6.5.3 1.6.99.3]	0	1	1	0	1	1	0	0	0	0	0	0	0	0	0	1	1	1	1
K03946 NADH dehydrogenase (ubiquinone) 1 alpha subcomplex subunit 2	0	0	0	0	0	0	0	0	0	0	0	0	0	0	0	1	0	1	1
K03950 NADH dehydrogenase (ubiquinone) 1 alpha subcomplex subunit 6	0	0	1	0	0	0	0	0	0	0	0	0	0	0	0	0	0	0	0
K03952 NADH dehydrogenase (ubiquinone) 1 alpha subcomplex subunit 8	0	0	1	0	0	0	0	0	0	0	0	0	0	0	0	0	1	1	1
K03953 NADH dehydrogenase (ubiquinone) 1 alpha subcomplex subunit 9	0	0	1	0	0	0	0	0	0	0	0	0	0	0	0	0	1	0	1
K03955 NADH dehydrogenase (ubiquinone) 1 alpha/beta subcomplex 1	0	0	1	0	0	0	0	0	0	0	0	0	0	0	0	0	0	0	0
K03959 NADH dehydrogenase (ubiquinone) 1 beta subcomplex subunit 3	0	0	1	0	0	0	0	0	0	0	0	0	0	0	0	0	0	0	0
K03963 NADH dehydrogenase (ubiquinone) 1 beta subcomplex subunit 7	0	1	1	0	1	0	0	0	0	0	0	0	0	0	0	0	0	0	0
K03964 NADH dehydrogenase (ubiquinone) 1 beta subcomplex subunit 8	1	0	1	0	0	0	0	0	0	0	0	0	0	0	0	0	0	0	0
K03965 NADH dehydrogenase (ubiquinone) 1 beta subcomplex subunit 9	1	0	1	0	0	0	0	0	0	0	0	0	0	0	0	0	1	1	1
K05572 NAD(P)H-quinone oxidoreductase subunit 1 [EC:1.6.5.3]	0	0	1	1	0	1	0	0	0	0	0	0	0	0	0	1	0	1	1
K05573 NAD(P)H-quinone oxidoreductase subunit 2 [EC:1.6.5.3]	1	0	1	1	0	1	0	0	0	0	0	0	0	0	0	1	0	0	0
K05574 NAD(P)H-quinone oxidoreductase subunit 3 [EC:1.6.5.3]	0	0	0	0	1	1	0	0	0	0	0	0	0	0	0	0	0	0	0
K05575 NAD(P)H-quinone oxidoreductase subunit 4 [EC:1.6.5.3]	0	0	1	0	0	0	1	0	0	0	0	0	0	0	0	1	0	0	0
K05576 NAD(P)H-quinone oxidoreductase subunit 4L [EC:1.6.5.3]	0	0	0	0	0	0	0	0	0	0	0	0	0	0	0	1	0	0	0
K05577 NAD(P)H-quinone oxidoreductase subunit 5 [EC:1.6.5.3]	0	0	0	1	1	1	0	1	0	0	0	0	0	0	0	1	1	1	0
K05578 NAD(P)H-quinone oxidoreductase subunit 6 [EC:1.6.5.3]	0	0	1	0	0	0	0	0	0	0	0	0	0	0	0	1	0	0	0
K05579 NAD(P)H-quinone oxidoreductase subunit H [EC:1.6.5.3]	0	0	1	0	0	1	1	0	0	0	0	0	0	0	0	1	0	0	0
K05580 NAD(P)H-quinone oxidoreductase subunit I [EC:1.6.5.3]	1	0	1	1	1	1	1	0	0	0	0	0	0	0	0	1	0	0	0
K05581 NAD(P)H-quinone oxidoreductase subunit J [EC:1.6.5.3]	0	0	1	0	0	0	0	0	0	0	0	0	0	0	0	1	0	0	1
K05582 NAD(P)H-quinone oxidoreductase subunit K [EC:1.6.5.3]	0	0	1	1	1	0	0	0	0	0	0	0	0	0	0	0	0	0	0
K05587 bidirectional [NiFe] hydrogenase diaphorase subunit [EC:1.6.5.3]	0	0	1	0	1	1	1	0	0	1	1	0	0	0	0	1	1	1	0
K05588 bidirectional [NiFe] hydrogenase diaphorase subunit [EC:1.6.5.3]	0	0	0	0	0	0	0	0	0	0	1	0	0	0	0	0	0	0	0
K05903 NADH dehydrogenase (quinone) [EC:1.6.99.5]	1	1	1	1	1	1	1	1	0	1	1	0	0	0	0	1	1	1	1
K06019 pyrophosphatase PpaX [EC:3.6.1.1]	1	1	1	0	1	0	0	1	0	1	1	1	0	0	0	6	1	1	1
K13378 NADH-quinone oxidoreductase subunit C/D [EC:1.6.5.3]	7	6	5	2	3	1	1	6	1	1	2	1	0	0	1	2	8	8	11
K02634 apocytochrome f	0	0	1	0	0	0	0	0	0	0	0	0	0	0	0	1	1	0	0
K02635 cytochrome b6	0	0	1	0	0	0	0	0	0	0	0	0	0	0	0	1	0	1	0
K02637 cytochrome b6-f complex subunit 4	0	0	1	0	0	0	0	0	0	0	0	0	0	0	0	1	0	1	0
K02639 ferredoxin	0	0	0	1	0	0	0	0	0	0	0	0	0	0	0	1	0	0	0
K02640 cytochrome b6-f complex subunit 5	0	0	0	0	0	1	0	0	0	0	0	0	0	0	0	0	0	0	0
K02689 photosystem I P700 chlorophyll a apoprotein A1	0	0	1	0	0	1	0	0	0	0	0	0	0	0	0	1	1	1	0
K02690 photosystem I P700 chlorophyll a apoprotein A2	0	0	1	1	0	1	0	0	0	0	0	0	0	0	0	1	1	0	0
K02691 photosystem I subunit VII	0	0	1	0	0	0	0	0	0	0	0	0	0	0	0	0	0	0	0
K02692 photosystem I subunit II	0	0	1	0	0	0	0	0	0	0	0	0	0	0	0	0	0	0	0
K02697 photosystem I subunit IX	0	0	0	0	0	0	0	0	0	0	0	0	0	0	0	1	0	0	0
K02703 photosystem II P680 reaction center D1 protein	0	0	1	0	0	1	0	0	0	0	1	0	0	0	0	1	0	1	0
K02704 photosystem II CP47 chlorophyll apoprotein	0	0	1	0	0	1	0	0	0	0	0	0	0	0	0	1	0	0	0
K02705 photosystem II CP43 chlorophyll apoprotein	0	0	1	1	0	1	0	0	0	0	0	0	0	0	0	1	0	0	0
K02706 photosystem II P680 reaction center D2 protein	0	0	1	0	1	0	0	0	0	0	0	0	0	0	0	1	0	0	0
K02707 photosystem II cytochrome b559 subunit alpha	0	0	0	0	0	1	0	0	0	0	0	0	0	0	0	1	1	0	0
K02708 photosystem II cytochrome b559 subunit beta	0	0	0	1	0	0	0	0	0	0	0	0	0	0	0	0	0	0	0
K02709 photosystem II PsbH protein	0	0	0	0	0	1	0	0	0	0	0	0	0	0	0	0	0	0	0
K02712 photosystem II PsbK protein	0	0	0	0	0	1	0	0	0	0	0	0	0	0	0	0	0	0	0
K02714 photosystem II PsbM protein	0	0	0	0	0	0	0	0	0	0	0	0	0	0	0	1	0	0	0
K02716 photosystem II oxygen-evolving enhancer protein 1	0	0	0	1	0	0	0	0	0	0	0	0	0	0	0	1	0	0	0
K02717 photosystem II oxygen-evolving enhancer protein 2	0	0	0	0	0	0	0	0	0	0	0	0	0	0	0	0	0	0	1
K02718 photosystem II PsbT protein	0	0	0	0	0	0	0	0	0	0	0	0	0	0	0	1	0	0	0
K02720 photosystem II cytochrome c550	0	0	0	0	0	0	0	0	0	0	0	0	0	0	0	1	0	0	0
K02724 photosystem II PsbZ protein	0	0	1	0	0	1	0	0	0	0	0	0	0	0	0	0	0	0	0
K08916 light-harvesting complex II chlorophyll a/b binding protein 5	0	0	0	0	0	0	0	0	0	0	0	0	0	0	0	1	0	0	0
K00812 aspartate aminotransferase [EC:2.6.1.1]	4	6	4	5	7	4	3	8	1	3	5	2	0	4	3	12	2	2	1
K00813 aspartate aminotransferase [EC:2.6.1.1]	1	1	1	1	1	1	1	1	1	1	1	0	1	0	0	1	1	1	1
K00814 alanine transaminase [EC:2.6.1.2]	1	1	1	1	1	1	1	0	0	0	0	0	1	0	0	1	1	1	1
K00855 phosphoribulokinase [EC:2.7.1.19]	1	1	1	1	1	1	1	1	1	1	1	0	1	0	0	1	1	1	0
K01100 sedoheptulose-bisphosphatase [EC:3.1.3.37]	0	0	1	0	0	0	0	0	0	0	0	0	0	0	0	0	0	0	0
K01632 fructose-6-phosphate phosphoketolase [EC:4.1.2.22]	1	1	1	1	1	1	1	1	1	4	1	17	11	11	1	1	2	2	3
K05298 glyceraldehyde-3-phosphate dehydrogenase (NADP+) (phosphorylating) [EC:1.2.1.13]	0	0	0	0	0	1	0	0	0	0	0	0	0	0	0	1	0	0	0
K11214 sedoheptulokinase [EC:2.7.1.14]	0	0	0	1	1	1	1	1	1	1	1	0	0	0	0	0	0	0	0
K11358 aspartate aminotransferase [EC:2.6.1.1]	1	1	1	3	3	4	4	4	9	9	5	18	22	12	3	1	1	1	1
K00259 alanine dehydrogenase [EC:1.4.1.1]	2	3	3	1	1	1	1	3	0	1	1	0	0	1	0	1	1	1	0
K00058 D-3-phosphoglycerate dehydrogenase [EC:1.1.1.95]	11	10	11	7	7	8	9	9	13	14	12	22	27	17	9	9	11	11	14
K00148 glutathione-independent formaldehyde dehydrogenase [EC:1.2.1.46]	2	2	3	0	0	0	0	0	0	0	0	0	0	0	0	2	10	9	12
K00194 acetyl-CoA decarbonylase/synthase complex subunit delta [EC:2.1.1.245]	1	0	0	1	1	1	1	1	1	1	1	0	0	0	1	1	0	1	0
K00196 carbon-monoxide dehydrogenase iron sulfur subunit	1	1	1	1	1	1	1	1	1	1	1	0	0	0	0	3	1	1	0
K00197 acetyl-CoA decarbonylase/synthase complex subunit gamma [EC:2.1.1.245]	0	1	1	1	1	1	1	1	3	1	1	0	0	1	1	1	0	0	0
K00198 carbon-monoxide dehydrogenase catalytic subunit [EC:1.2.99.2 1.2.7.4]	0	1	1	1	1	1	1	1	4	2	1	1	1	2	1	2	1	1	1
K00200 formylmethanofuran dehydrogenase subunit A [EC:1.2.99.5]	1	1	2	1	1	1	0	0	0	1	1	0	0	0	0	1	0	0	0
K00201 formylmethanofuran dehydrogenase subunit B [EC:1.2.99.5]	1	1	2	1	1	1	1	0	0	1	1	0	0	0	0	1	0	0	1
K00202 formylmethanofuran dehydrogenase subunit C [EC:1.2.99.5]	1	1	1	1	1	1	1	0	0	1	0	0	0	0	1	1	0	0	0
K00203 formylmethanofuran dehydrogenase subunit D [EC:1.2.99.5]	1	1	1	0	1	1	0	0	0	1	1	0	0	0	0	0	0	0	0
K00204 4Fe-4S ferredoxin	1	1	1	1	1	0	0	0	0	1	0	0	0	0	0	0	0	0	0
K00205 4Fe-4S ferredoxin	1	1	1	1	1	1	1	0	0	1	1	0	0	0	0	0	0	0	0
K00297 methylenetetrahydrofolate reductase (NADPH) [EC:1.5.1.20]	7	7	6	4	3	3	4	8	4	8	6	10	6	6	4	1	4	4	5
K00317 dimethylamine/trimethylamine dehydrogenase [EC:1.5.8.1 1.5.8.2]	0	0	1	0	0	0	0	0	0	0	0	0	0	0	0	1	0	0	0
K00319 methylenetetrahydromethanopterin dehydrogenase [EC:1.5.98.1]	1	0	1	1	1	0	1	0	0	1	1	0	0	0	0	0	0	0	0
K00399 methyl-coenzyme M reductase alpha subunit [EC:2.8.4.1]	1	1	1	1	1	1	1	0	0	1	1	0	0	0	0	1	0	0	0
K00401 methyl-coenzyme M reductase beta subunit [EC:2.8.4.1]	1	1	1	1	1	1	1	0	0	1	0	0	0	0	0	1	0	0	0
K00402 methyl-coenzyme M reductase gamma subunit [EC:2.8.4.1]	1	1	1	1	1	1	1	0	0	1	1	0	0	0	0	0	0	0	0
K00430 peroxidase [EC:1.11.1.7]	0	0	1	0	1	1	0	0	0	0	0	0	0	0	0	1	0	0	0
K00440 coenzyme F420 hydrogenase subunit alpha [EC:1.12.98.1]	1	1	1	1	1	0	1	0	0	1	1	0	0	0	0	0	0	0	0
K00441 coenzyme F420 hydrogenase subunit beta [EC:1.12.98.1]	1	1	1	1	1	0	1	0	0	1	1	0	0	0	0	1	0	0	0
K00442 coenzyme F420 hydrogenase subunit delta	0	1	1	1	1	1	0	0	0	1	1	0	0	0	0	0	0	0	0
K00443 coenzyme F420 hydrogenase subunit gamma [EC:1.12.98.1]	1	1	1	1	1	0	1	0	0	1	1	0	0	0	0	1	0	0	0
K00485 dimethylaniline monooxygenase (N-oxide forming) [EC:1.14.13.8]	0	0	0	0	1	0	0	0	0	0	0	0	0	0	0	0	1	1	1
K00577 tetrahydromethanopterin S-methyltransferase subunit A [EC:2.1.1.86]	1	0	1	0	1	0	1	0	0	1	1	0	0	0	0	1	0	0	0
K00578 tetrahydromethanopterin S-methyltransferase subunit B [EC:2.1.1.86]	1	0	1	0	0	0	1	0	0	0	1	0	0	0	0	1	0	0	0
K00579 tetrahydromethanopterin S-methyltransferase subunit C [EC:2.1.1.86]	0	0	1	1	1	1	1	0	0	1	1	0	0	0	0	0	0	0	0
K00580 tetrahydromethanopterin S-methyltransferase subunit D [EC:2.1.1.86]	1	1	1	1	1	1	1	0	0	1	1	0	0	0	0	0	0	0	0
K00581 tetrahydromethanopterin S-methyltransferase subunit E [EC:2.1.1.86]	1	1	1	1	1	1	1	0	0	1	1	0	0	0	1	0	0	0	0
K00582 tetrahydromethanopterin S-methyltransferase subunit F [EC:2.1.1.86]	0	0	1	0	0	0	1	0	0	1	0	0	0	0	0	0	0	0	0
K00583 tetrahydromethanopterin S-methyltransferase subunit G [EC:2.1.1.86]	1	0	1	1	1	0	1	0	0	1	0	0	0	0	0	0	0	0	0
K00584 tetrahydromethanopterin S-methyltransferase subunit H [EC:2.1.1.86]	1	1	1	1	1	1	1	0	0	1	1	0	0	0	1	0	0	0	0
K00600 glycine hydroxymethyltransferase [EC:2.1.2.1]	14	14	17	10	9	11	11	6	12	12	12	9	16	7	10	16	18	18	22
K00672 formylmethanofuran--tetrahydromethanopterin N-formyltransferase [EC:2.3.1.101]	1	1	1	1	1	1	1	0	0	1	1	0	0	0	0	1	0	0	0
K00831 phosphoserine aminotransferase [EC:2.6.1.52]	7	7	9	8	7	7	8	6	14	13	9	13	23	11	6	1	5	5	6
K00863 dihydroxyacetone kinase [EC:2.7.1.29]	1	1	1	1	1	1	1	1	0	1	1	0	4	2	0	10	1	1	1
K01070 S-formylglutathione hydrolase [EC:3.1.2.12]	4	4	3	1	1	1	1	1	1	1	1	1	0	0	0	1	5	4	6
K01079 phosphoserine phosphatase [EC:3.1.3.3]	3	3	4	2	2	1	1	4	1	3	2	10	11	9	1	1	6	6	9
K01499 methenyltetrahydromethanopterin cyclohydrolase [EC:3.5.4.27]	1	1	1	1	1	1	0	0	0	1	0	0	0	0	0	1	0	0	0
K02203 phosphoserine / homoserine phosphotransferase [EC:3.1.3.3 2.7.1.39]	4	4	3	2	1	1	3	1	3	2	2	1	0	0	3	1	4	4	5
K03313	1	1	1	1	1	1	1	2	2	4	1	18	16	13	1	1	3	3	4
K03314	1	1	1	1	1	1	1	0	1	1	1	0	0	1	1	1	1	1	2
K03315	1	1	1	2	2	2	1	5	2	3	2	5	8	2	2	1	1	1	1
K03388 heterodisulfide reductase subunit A [EC:1.8.98.1]	1	2	3	5	2	4	6	1	1	3	1	0	0	0	4	1	1	1	1
K03389 heterodisulfide reductase subunit B [EC:1.8.98.1]	1	1	1	1	1	1	1	1	1	1	1	0	0	0	1	1	1	1	1
K03390 heterodisulfide reductase subunit C [EC:1.8.98.1]	1	1	1	1	1	1	1	1	1	1	1	0	0	0	1	1	1	1	1
K03396 S-(hydroxymethyl)glutathione synthase [EC:4.4.1.22]	1	1	1	0	0	0	0	0	0	0	0	0	0	0	0	1	0	0	1
K03421 methyl-coenzyme M reductase subunit C	1	1	1	1	1	1	1	0	0	1	0	0	0	0	0	0	0	0	0
K03422 methyl-coenzyme M reductase subunit D	1	1	1	1	1	0	1	0	0	1	1	0	0	0	0	0	0	0	0
K03518 carbon-monoxide dehydrogenase small subunit [EC:1.2.99.2]	1	1	1	1	2	2	2	2	3	2	3	1	0	1	3	1	1	1	1
K03519 carbon-monoxide dehydrogenase medium subunit [EC:1.2.99.2]	0	1	1	0	0	0	0	0	0	0	0	0	0	0	0	1	1	1	0
K03520 carbon-monoxide dehydrogenase large subunit [EC:1.2.99.2]	1	1	2	0	1	0	0	0	1	0	0	0	0	0	0	1	1	1	1
K03781 catalase [EC:1.11.1.6]	46	44	48	1	1	1	1	2	1	2	3	1	1	3	0	7	27	25	33
K03782 catalase-peroxidase [EC:1.11.1.21]	10	9	11	1	1	2	1	1	1	1	1	1	1	0	0	1	1	1	1
K04480 methanol---5-hydroxybenzimidazolylcobamide Co-methyltransferase [EC:2.1.1.90]	1	0	1	1	1	1	1	0	0	1	0	0	0	1	1	1	0	0	0
K05884 L-2-hydroxycarboxylate dehydrogenase (NAD+) [EC:1.1.1.337]	0	1	1	1	1	1	1	0	0	1	1	0	0	0	0	1	0	0	0
K05979 2-phosphosulfolactate phosphatase [EC:3.1.3.71]	1	0	1	0	1	1	1	0	0	1	1	0	0	0	0	8	1	1	1
K06034 sulfopyruvate decarboxylase subunit alpha [EC:4.1.1.79]	0	1	1	0	1	0	0	0	0	1	1	0	0	0	0	0	0	0	0
K06862	1	1	1	1	1	1	1	0	0	1	0	0	0	0	0	0	0	0	0
K08097 phosphosulfolactate synthase [EC:4.4.1.19]	1	1	1	1	1	1	1	0	0	1	1	0	0	0	0	1	0	0	0
K08264 heterodisulfide reductase subunit D [EC:1.8.98.1]	0	0	0	1	1	0	0	0	0	0	0	0	0	0	0	0	0	0	0
K08685 quinohemoprotein amine dehydrogenase [EC:1.4.9.1]	0	0	0	0	0	0	0	0	0	0	0	0	0	0	0	1	1	1	1
K11260 4Fe-4S ferredoxin	0	1	1	1	0	1	0	0	0	1	0	0	0	0	0	0	0	0	0
K11261 formylmethanofuran dehydrogenase subunit E [EC:1.2.99.5]	1	0	1	1	1	1	1	0	1	1	1	0	0	0	0	1	0	0	1
K13039 sulfopyruvate decarboxylase subunit beta [EC:4.1.1.79]	0	0	1	1	1	1	1	0	0	1	0	0	0	0	0	0	0	0	0
K14080 [methyl-Co(III) methanol-specific corrinoid protein]:coenzyme M methyltransferase [EC:2.1.1.246]	1	0	1	1	1	1	1	0	0	1	1	0	0	0	0	1	1	1	0
K14081 methanol corrinoid protein	0	1	1	1	1	1	1	0	0	1	0	0	0	0	0	0	0	0	0
K14083 trimethylamine---corrinoid protein Co-methyltransferase [EC:2.1.1.250]	1	1	1	1	1	1	1	0	0	1	0	0	0	0	0	1	1	0	0
K14084 trimethylamine corrinoid protein	0	0	0	1	1	1	1	0	0	0	0	0	0	0	0	0	0	0	0
K14086	0	0	0	1	1	0	0	0	0	1	1	0	0	0	0	1	0	0	0
K14087	0	0	0	0	0	1	0	0	0	1	1	0	0	0	0	1	0	0	0
K14088	1	0	1	1	1	1	1	1	1	1	1	0	0	0	0	1	0	0	0
K14089	0	0	0	1	1	1	1	0	0	1	1	1	0	0	0	0	0	0	0
K14090	0	1	1	1	1	1	1	1	1	1	1	0	0	0	0	1	0	0	0
K14092	0	1	1	1	1	0	1	0	0	1	0	0	0	0	0	0	0	0	0
K14093	1	0	1	1	1	0	0	0	0	1	1	0	0	0	0	0	0	0	0
K14094	0	0	1	0	1	0	0	0	0	1	0	0	0	0	0	0	0	0	0
K14095	0	0	0	1	1	0	0	0	0	1	0	0	0	0	0	0	0	0	0
K14096	0	0	1	1	1	0	0	0	0	1	0	0	0	0	0	0	0	0	0
K14097	0	0	1	1	1	1	0	0	0	1	0	0	0	0	0	0	0	0	0
K14098	0	0	1	1	1	1	1	0	0	1	0	0	0	0	0	0	0	0	0
K14099	0	0	1	1	1	1	1	0	0	1	1	0	0	0	0	0	0	0	0
K14100	0	1	1	0	1	0	1	0	0	1	0	0	0	0	0	0	0	0	0
K14101	1	0	1	1	1	1	0	0	0	1	1	0	0	0	0	0	0	0	0
K14102	0	0	0	1	0	0	1	0	0	0	0	0	0	0	0	0	0	0	0
K14103	0	0	0	1	1	1	0	0	0	1	0	0	0	0	0	0	0	0	0
K14104	1	0	1	1	1	0	0	0	0	1	1	0	0	0	0	0	0	0	0
K14105	1	1	1	1	1	0	1	0	0	1	1	0	0	0	0	1	0	0	0
K14106	1	1	1	1	1	1	1	0	0	1	1	0	0	0	0	0	0	0	0
K14107	1	1	1	1	1	1	0	0	0	1	0	0	0	0	1	0	0	0	0
K14108	1	1	1	1	1	1	1	0	0	1	0	0	0	0	0	0	0	0	0
K14109	1	1	1	0	1	0	1	0	0	1	1	0	0	0	1	1	0	0	0
K14110	0	0	0	0	1	0	1	0	0	1	0	0	0	0	0	0	0	0	0
K14111	0	0	0	1	1	0	1	0	0	1	0	0	0	0	0	0	0	0	0
K14112	0	0	0	1	1	1	1	0	0	1	1	0	0	0	0	0	0	0	0
K14113	0	0	0	1	1	0	1	0	0	1	1	0	0	0	0	0	0	0	0
K14114	0	1	1	1	0	0	0	0	0	1	0	0	0	0	0	1	0	0	0
K14115	1	1	1	1	1	0	1	0	0	1	0	0	0	0	0	1	0	0	0
K14116	0	0	0	1	1	0	0	0	0	1	0	0	0	0	0	0	0	0	0
K14117	0	1	1	1	1	1	0	0	0	1	0	0	0	0	0	0	0	0	0
K14118	0	0	1	1	1	1	0	0	0	1	0	0	0	0	0	0	0	0	0
K14119	0	0	0	0	1	0	0	0	0	1	0	0	0	0	0	0	0	0	0
K14120	1	1	1	1	1	1	1	0	0	1	1	0	0	0	0	0	0	0	0
K14121	1	1	1	1	1	0	0	0	0	1	0	0	0	0	0	1	0	0	0
K14122	1	0	1	1	1	1	0	0	0	1	1	0	0	0	0	0	0	0	0
K14123	1	1	1	1	1	1	1	0	0	1	1	0	0	0	0	0	0	0	0
K14124	0	1	1	1	1	1	1	0	0	1	1	0	0	0	1	0	0	0	0
K14125	0	1	1	1	1	0	1	0	0	1	1	0	0	0	0	0	0	0	0
K14126	1	1	1	1	1	1	1	0	0	1	1	0	0	0	0	1	0	0	0
K14127	1	1	1	1	1	0	0	0	0	1	0	0	0	0	0	0	0	0	0
K14128	1	1	1	1	1	1	1	0	0	1	1	0	0	0	1	1	0	0	0
K14138 acetyl-CoA synthase [EC:2.3.1.169]	1	1	1	1	1	1	1	1	1	1	1	0	0	0	1	4	1	0	0
K00260 glutamate dehydrogenase [EC:1.4.1.2]	4	6	3	1	1	1	1	1	0	1	1	0	0	0	0	1	1	1	1
K00261 glutamate dehydrogenase (NAD(P)+) [EC:1.4.1.3]	2	2	2	1	1	1	1	1	1	1	1	0	1	0	1	1	1	1	0
K00262 glutamate dehydrogenase (NADP+) [EC:1.4.1.4]	14	13	16	16	15	11	14	14	19	18	18	26	35	19	10	12	5	5	5
K00264 glutamate synthase (NADPH/NADH) [EC:1.4.1.13 1.4.1.14]	1	1	1	1	1	1	1	1	1	1	1	0	0	0	1	1	3	2	2
K00265 glutamate synthase (NADPH/NADH) large chain [EC:1.4.1.13 1.4.1.14]	28	24	34	6	8	7	3	3	4	10	6	29	35	23	1	7	26	27	31
K00266 glutamate synthase (NADPH/NADH) small chain [EC:1.4.1.13 1.4.1.14]	13	10	14	20	19	17	22	13	31	26	26	18	14	18	21	28	15	14	17
K00284 glutamate synthase (ferredoxin) [EC:1.4.7.1]	1	1	1	2	3	2	3	3	2	2	3	4	1	1	3	1	1	1	1
K00285 D-amino-acid dehydrogenase [EC:1.4.99.1]	5	3	5	1	1	1	1	0	1	1	1	0	1	0	0	2	9	9	13
K00360 assimilatory nitrate reductase electron transfer subunit [EC:1.7.99.4]	0	0	1	0	0	0	0	0	0	0	0	0	0	0	0	0	0	0	0
K00362 nitrite reductase (NADH) large subunit [EC:1.7.1.15]	10	7	10	1	1	2	1	1	1	1	1	1	1	0	1	3	13	14	19
K00363 nitrite reductase (NADH) small subunit [EC:1.7.1.15]	1	1	1	0	1	1	1	0	0	1	1	1	0	0	0	1	1	1	2
K00366 ferredoxin-nitrite reductase [EC:1.7.7.1]	1	0	1	1	1	1	1	1	1	1	1	1	1	1	0	16	1	1	1
K00367 ferredoxin-nitrate reductase [EC:1.7.7.2]	1	1	1	0	0	0	0	0	0	0	0	0	0	0	0	1	0	0	0
K00368 nitrite reductase (NO-forming) [EC:1.7.2.1]	4	3	3	0	1	1	1	0	0	0	1	1	0	0	0	1	1	1	1
K00369	0	0	1	0	0	0	0	0	0	0	0	0	0	0	0	0	0	0	0
K00370 nitrate reductase alpha subunit [EC:1.7.99.4]	13	15	19	1	1	3	1	1	1	1	1	1	1	1	1	2	8	9	11
K00371 nitrate reductase beta subunit [EC:1.7.99.4]	8	7	10	0	1	2	1	1	1	1	1	0	1	0	1	1	6	7	7
K00372 assimilatory nitrate reductase catalytic subunit [EC:1.7.99.4]	4	5	3	1	1	1	1	0	0	1	1	0	0	0	0	18	3	4	5
K00373 nitrate reductase delta subunit	1	1	1	0	1	1	1	1	1	1	1	0	1	0	0	1	1	1	1
K00374 nitrate reductase gamma subunit [EC:1.7.99.4]	1	1	2	1	1	1	1	1	1	1	1	1	0	1	0	1	1	1	1
K00376 nitrous-oxide reductase [EC:1.7.2.4]	5	6	4	0	1	1	1	1	0	0	0	0	0	0	0	1	1	1	1
K00459 nitronate monooxygenase [EC:1.13.12.16]	2	2	3	1	1	1	1	0	1	1	1	0	0	1	0	1	6	6	9
K00605 aminomethyltransferase [EC:2.1.2.10]	5	6	5	3	3	2	2	3	1	6	3	0	0	1	3	4	20	20	26
K00926 carbamate kinase [EC:2.7.2.2]	1	1	1	2	2	3	3	3	3	4	3	2	2	2	2	7	3	3	3
K01424 L-asparaginase [EC:3.5.1.1]	2	2	2	2	3	4	2	6	2	7	5	11	21	8	5	9	3	3	3
K01425 glutaminase [EC:3.5.1.2]	2	3	3	1	1	2	1	5	1	1	3	1	3	0	1	17	2	2	2
K01501 nitrilase [EC:3.5.5.1]	1	0	1	1	1	1	1	1	0	1	1	1	0	0	1	1	1	1	1
K01667 tryptophanase [EC:4.1.99.1]	1	1	1	1	1	3	1	2	1	5	2	0	1	3	2	1	1	1	0
K01668 tyrosine phenol-lyase [EC:4.1.99.2]	0	0	0	1	1	1	1	1	0	0	1	0	1	0	0	1	1	1	1
K01673 carbonic anhydrase [EC:4.2.1.1]	5	6	6	1	1	2	1	1	1	2	1	12	18	7	1	6	7	7	8
K01674 carbonic anhydrase [EC:4.2.1.1]	0	0	1	1	1	1	1	1	0	1	1	0	1	0	0	1	0	1	1
K01725 cyanate lyase [EC:4.2.1.104]	1	1	1	1	1	1	1	0	1	0	1	0	0	0	0	1	1	1	1
K01744 aspartate ammonia-lyase [EC:4.3.1.1]	2	4	4	1	1	3	2	4	1	2	2	13	10	10	1	7	9	9	12
K01745 histidine ammonia-lyase [EC:4.3.1.3]	5	6	4	1	1	2	1	7	1	1	4	5	3	3	1	4	15	17	22
K01758 cystathionine gamma-lyase [EC:4.4.1.1]	1	1	1	1	1	1	1	1	1	1	1	3	2	1	1	1	1	1	1
K01760 cystathionine beta-lyase [EC:4.4.1.8]	2	2	1	1	1	1	1	1	1	3	1	13	26	12	1	9	1	2	1
K01914 aspartate--ammonia ligase [EC:6.3.1.1]	1	1	1	5	6	5	7	5	6	5	7	1	2	1	6	9	1	1	1
K01915 glutamine synthetase [EC:6.3.1.2]	44	36	45	24	23	21	29	28	41	41	38	39	45	31	24	41	59	58	75
K01916 NAD+ synthase [EC:6.3.1.5]	2	2	2	1	1	1	1	1	1	1	1	1	4	3	1	1	3	3	4
K01948 carbamoyl-phosphate synthase (ammonia) [EC:6.3.4.16]	0	0	0	1	1	1	1	0	0	0	0	0	0	0	0	0	0	0	0
K01953 asparagine synthase (glutamine-hydrolysing) [EC:6.3.5.4]	9	9	10	8	9	9	14	7	34	19	16	8	25	13	11	4	9	11	10
K02164	1	1	1	0	0	0	0	0	0	0	0	0	0	0	0	1	1	1	1
K02305 nitric oxide reductase subunit C	2	3	2	0	0	0	0	0	0	0	0	0	0	0	0	1	1	1	1
K02448	3	3	3	0	0	0	0	0	0	0	0	0	0	0	0	1	1	1	1
K02567 periplasmic nitrate reductase NapA [EC:1.7.99.4]	4	3	4	1	1	2	1	1	1	1	1	0	1	1	0	1	1	1	1
K02586 nitrogenase molybdenum-iron protein alpha chain [EC:1.18.6.1]	1	0	1	0	0	0	0	0	0	0	0	0	0	0	0	1	1	1	1
K02588 nitrogenase iron protein NifH [EC:1.18.6.1]	1	1	1	1	1	1	1	2	2	2	2	4	0	1	2	1	1	1	1
K02591 nitrogenase molybdenum-iron protein beta chain [EC:1.18.6.1]	0	0	1	0	0	1	0	0	0	1	0	0	0	0	0	1	1	1	1
K03385 nitrite reductase (cytochrome c-552) [EC:1.7.2.2]	1	1	1	1	1	1	1	1	1	1	1	1	1	1	0	1	1	0	1
K04561 nitric oxide reductase subunit B [EC:1.7.2.5]	13	12	10	1	1	1	1	1	0	0	1	0	1	1	0	1	3	3	5
K04748	3	3	3	0	0	0	1	1	0	1	1	0	0	0	0	1	1	1	1
K05597 glutamin-(asparagin-)ase [EC:3.5.1.38]	0	1	1	0	0	0	0	0	0	0	0	0	0	0	0	1	4	4	5
K05601 hydroxylamine reductase [EC:1.7.99.1]	1	1	1	7	7	7	8	7	12	11	9	5	1	3	7	34	8	10	2
K07255 taurine dehydrogenase small subunit [EC:1.4.2.-]	0	0	1	0	0	0	0	0	0	0	0	0	0	0	0	0	0	0	0
K07256 taurine dehydrogenase large subunit [EC:1.4.2.-]	0	0	1	0	0	0	0	0	0	0	0	0	0	0	0	0	0	0	0
K10534 nitrate reductase (NAD(P)H) [EC:1.7.1.1 1.7.1.2 1.7.1.3]	1	1	1	0	0	1	0	0	0	0	0	0	0	0	0	1	1	1	1
K10535 hydroxylamine dehydrogenase [EC:1.7.2.6]	0	0	1	0	0	0	0	0	0	0	0	0	0	0	0	0	0	0	0
K10775 phenylalanine ammonia-lyase [EC:4.3.1.24]	0	0	1	1	0	0	0	0	0	0	0	0	0	0	0	0	0	0	0
K10945 methane/ammonia monooxygenase subunit B	0	0	1	0	0	0	0	0	0	0	0	0	0	0	0	0	0	0	0
K10946 methane/ammonia monooxygenase subunit C	0	0	1	0	0	0	0	0	0	0	0	0	0	0	0	1	0	0	0
K00380 sulfite reductase (NADPH) flavoprotein alpha-component [EC:1.8.1.2]	3	2	3	0	1	1	1	1	1	1	1	0	1	0	0	1	6	6	9
K00381 sulfite reductase (NADPH) hemoprotein beta-component [EC:1.8.1.2]	10	10	8	0	1	1	1	1	1	1	2	0	1	0	0	2	9	10	13
K00387 sulfite oxidase [EC:1.8.3.1]	1	0	1	0	0	0	0	0	0	0	0	0	0	0	0	1	1	1	1
K00390 phosphoadenosine phosphosulfate reductase [EC:1.8.4.8]	5	4	5	2	1	3	4	2	1	2	2	2	0	1	3	1	5	5	6
K00392 sulfite reductase (ferredoxin) [EC:1.8.7.1]	1	1	5	1	1	1	1	0	0	0	0	2	1	2	3	1	1	1	1
K00640 serine O-acetyltransferase [EC:2.3.1.30]	7	5	6	4	4	4	6	5	5	6	6	3	2	3	8	7	9	9	12
K00641 homoserine O-acetyltransferase [EC:2.3.1.31]	5	5	9	1	1	1	1	1	1	1	1	0	0	1	1	1	7	6	8
K00651 homoserine O-succinyltransferase [EC:2.3.1.46]	2	2	2	4	5	5	6	7	12	13	7	23	24	14	7	1	1	1	1
K00860 adenylylsulfate kinase [EC:2.7.1.25]	1	1	1	1	1	1	1	2	1	1	1	0	0	0	0	1	1	1	1
K00955 bifunctional enzyme CysN/CysC [EC:2.7.7.4 2.7.1.25]	5	4	5	1	1	1	1	1	1	1	2	0	0	0	1	2	8	8	10
K00956 sulfate adenylyltransferase subunit 1 [EC:2.7.7.4]	4	4	4	3	2	3	4	5	13	8	5	1	1	2	2	1	1	1	1
K00957 sulfate adenylyltransferase subunit 2 [EC:2.7.7.4]	11	8	10	2	2	3	3	6	9	5	6	2	0	1	3	2	6	6	7
K00958 sulfate adenylyltransferase [EC:2.7.7.4]	2	2	2	1	1	1	1	0	1	1	1	0	0	1	0	1	1	1	1
K01738 cysteine synthase A [EC:2.5.1.47]	6	5	8	9	8	9	11	8	12	8	10	4	4	1	11	13	11	12	13
K01739 cystathionine gamma-synthase [EC:2.5.1.48]	2	2	4	1	1	2	1	2	2	3	1	7	13	8	3	1	3	3	4
K05301 sulfite dehydrogenase [EC:1.8.2.1]	0	0	0	0	0	0	0	0	0	0	0	0	0	0	0	0	1	0	0
K12339 cysteine synthase B [EC:2.5.1.47]	2	3	4	1	0	1	1	1	1	1	1	0	0	0	0	1	4	5	7
K13811 3'-phosphoadenosine 5'-phosphosulfate synthase [EC:2.7.7.4 2.7.1.25]	0	0	1	0	0	0	0	0	0	0	0	0	0	0	0	0	0	0	0
K00059 3-oxoacyl-[acyl-carrier protein] reductase [EC:1.1.1.100]	9	10	10	5	4	6	9	10	14	17	12	8	29	14	8	16	18	20	25
K00208 enoyl-[acyl-carrier protein] reductase I [EC:1.3.1.9 1.3.1.10]	4	3	4	1	1	1	1	4	1	1	2	1	3	2	1	1	2	2	3
K00645 [acyl-carrier-protein] S-malonyltransferase [EC:2.3.1.39]	2	2	2	4	4	5	6	5	7	7	8	7	6	5	6	8	4	4	5
K00647 3-oxoacyl-[acyl-carrier-protein] synthase I [EC:2.3.1.41]	7	5	7	1	1	1	1	1	1	1	1	0	1	1	1	1	6	6	9
K00648 3-oxoacyl-[acyl-carrier-protein] synthase III [EC:2.3.1.180]	8	7	7	3	3	3	4	6	4	4	6	1	4	3	3	10	5	6	7
K01071 medium-chain acyl-[acyl-carrier-protein] hydrolase [EC:3.1.2.21]	1	0	0	0	1	0	1	1	0	1	1	1	3	3	0	1	1	1	1
K01716 3-hydroxyacyl-[acyl-carrier protein] dehydratase / trans-2-decenoyl-[acyl-carrier protein] isomerase [EC:4.2.1.59 5.3.3.14]	4	3	3	1	1	1	1	0	1	1	1	0	0	0	0	1	3	3	4
K02371 enoyl-[acyl-carrier protein] reductase II [EC:1.3.1.9]	1	1	1	3	3	2	3	2	8	6	8	0	2	1	2	2	1	2	1
K02372 3-hydroxyacyl-[acyl-carrier-protein] dehydratase [EC:4.2.1.59]	4	5	3	2	1	2	2	2	4	4	4	1	5	3	4	5	5	5	5
K03921 acyl-[acyl-carrier-protein] desaturase [EC:1.14.19.2]	1	1	1	0	0	0	0	1	0	0	0	0	0	0	0	1	0	1	0
K09458 3-oxoacyl-[acyl-carrier-protein] synthase II [EC:2.3.1.179]	15	11	11	9	9	8	11	9	18	19	13	4	7	6	11	14	12	13	16
K10780 enoyl-[acyl-carrier protein] reductase III [EC:1.3.1.104]	1	0	1	0	0	0	0	0	0	1	0	0	0	1	0	0	0	0	0
K13935	1	0	1	0	1	0	1	0	0	1	0	0	0	1	0	1	2	2	2
K01074 palmitoyl-protein thioesterase [EC:3.1.2.22]	0	0	1	0	0	0	0	0	0	0	0	0	0	0	0	1	0	0	0
K07508 acetyl-CoA acyltransferase 2 [EC:2.3.1.16]	0	0	1	0	0	0	0	1	0	0	0	0	0	0	0	1	1	1	1
K07512 mitochondrial trans-2-enoyl-CoA reductase [EC:1.3.1.38]	1	1	1	0	0	0	0	0	0	0	0	0	0	0	0	0	1	1	1
K00232 acyl-CoA oxidase [EC:1.3.3.6]	1	1	2	0	0	0	0	0	0	0	0	0	0	0	0	1	1	1	1
K00252 glutaryl-CoA dehydrogenase [EC:1.3.8.6]	10	8	10	0	0	0	0	0	0	0	0	0	0	0	0	2	7	7	10
K00255 long-chain-acyl-CoA dehydrogenase [EC:1.3.8.8]	1	1	1	0	0	0	0	0	0	1	0	0	0	0	0	1	1	1	1
K00493 unspecific monooxygenase [EC:1.14.14.1]	0	0	1	0	0	0	0	0	0	0	0	0	0	0	0	1	0	0	0
K00496 alkane 1-monooxygenase [EC:1.14.15.3]	1	1	1	0	0	0	0	0	0	0	0	0	0	0	0	1	2	2	2
K00529 3-phenylpropionate/trans-cinnamate dioxygenase ferredoxin reductase subunit [EC:1.18.1.3]	1	1	1	1	1	1	1	0	0	0	1	1	1	0	0	1	0	0	0
K00632 acetyl-CoA acyltransferase [EC:2.3.1.16]	9	9	9	1	1	1	1	1	1	1	1	0	1	0	0	2	8	8	10
K01897 long-chain acyl-CoA synthetase [EC:6.2.1.3]	19	20	22	10	12	10	13	23	12	26	14	85	94	61	23	4	18	18	22
K01909 long-chain-fatty-acid--[acyl-carrier-protein] ligase [EC:6.2.1.20]	0	0	1	0	0	0	0	0	0	0	0	0	0	0	0	0	0	0	0
K05297 rubredoxin-NAD+ reductase [EC:1.18.1.1]	1	1	1	1	1	1	1	1	1	1	1	0	0	1	1	1	5	5	7
K05939 acyl-[acyl-carrier-protein]-phospholipid O-acyltransferase / long-chain-fatty-acid--[acyl-carrier-protein] ligase [EC:2.3.1.40 6.2.1.20]	1	1	1	1	1	2	1	1	1	1	2	1	1	1	1	1	1	1	0
K06445 acyl-CoA dehydrogenase [EC:1.3.99.-]	6	7	6	1	1	2	1	1	1	1	1	0	1	0	0	2	12	12	17
K07513 acetyl-CoA acyltransferase 1 [EC:2.3.1.16]	1	1	1	0	1	0	0	0	0	0	0	0	0	0	0	1	1	1	1
K07516 3-hydroxyacyl-CoA dehydrogenase [EC:1.1.1.35]	7	7	7	0	1	0	0	0	0	1	0	0	0	0	0	1	1	1	1
K09478 short/branched chain acyl-CoA dehydrogenase [EC:1.3.99.12]	0	0	0	0	1	1	0	1	0	0	0	0	0	0	0	0	0	0	0
K09479 very long chain acyl-CoA dehydrogenase [EC:1.3.8.9]	0	0	0	1	0	0	0	0	0	0	0	0	0	0	0	0	0	1	0
K13767 enoyl-CoA hydratase [EC:4.2.1.17]	1	1	1	0	0	0	0	0	0	0	0	0	0	0	0	1	0	1	0
K00213 7-dehydrocholesterol reductase [EC:1.3.1.21]	0	0	1	0	0	0	0	0	0	0	0	0	0	0	0	0	0	0	0
K00222 delta14-sterol reductase [EC:1.3.1.70]	1	1	1	0	0	0	0	0	0	0	0	0	0	0	0	1	1	1	1
K00223 delta24(24(1))-sterol reductase [EC:1.3.1.71]	1	1	1	0	0	0	0	0	0	0	0	0	0	0	0	0	1	1	1
K00227 lathosterol oxidase [EC:1.14.21.6]	1	1	1	0	0	0	0	0	0	0	0	0	0	0	0	1	1	1	1
K00511 squalene monooxygenase [EC:1.14.13.132]	1	0	1	0	0	0	0	0	0	0	0	0	0	0	0	0	1	1	1
K00559 sterol 24-C-methyltransferase [EC:2.1.1.41]	1	1	1	0	0	0	0	0	0	0	0	0	0	0	0	1	1	1	1
K00637 sterol O-acyltransferase [EC:2.3.1.26]	1	1	1	0	0	0	0	0	0	0	0	0	0	0	0	0	1	1	1
K00801 farnesyl-diphosphate farnesyltransferase [EC:2.5.1.21]	1	1	1	1	1	1	1	1	1	1	1	0	0	0	1	1	1	1	1
K01824 cholestenol delta-isomerase [EC:5.3.3.5]	0	1	1	0	0	0	0	0	0	0	0	0	0	0	0	0	0	0	0
K01852 lanosterol synthase [EC:5.4.99.7]	1	1	1	0	0	0	0	0	0	0	0	0	0	0	0	1	1	1	1
K01853 cycloartenol synthase [EC:5.4.99.8]	0	0	1	0	0	0	0	0	0	0	0	0	0	0	0	0	0	0	0
K03333 cholesterol oxidase [EC:1.1.3.6]	1	1	2	0	0	0	0	0	0	0	0	0	0	0	0	1	1	1	1
K05917 sterol 14-demethylase [EC:1.14.13.70]	1	1	1	0	0	0	0	0	0	0	0	0	0	0	0	1	1	1	1
K06045 squalene-hopene/tetraprenyl-beta-curcumene cyclase [EC:5.4.99.17 4.2.1.129]	1	1	1	1	1	1	0	1	0	1	1	0	0	0	0	1	0	1	0
K07748 sterol-4alpha-carboxylate 3-dehydrogenase (decarboxylating) [EC:1.1.1.170]	0	0	1	0	0	0	0	0	0	0	0	0	0	0	0	0	1	1	1
K07750 methylsterol monooxygenase [EC:1.14.13.72]	1	1	1	0	0	0	0	0	0	0	0	0	0	0	0	1	1	1	1
K08242 24-methylenesterol C-methyltransferase [EC:2.1.1.143]	0	0	0	1	0	0	0	0	0	0	0	0	0	0	0	0	0	0	0
K09827 3-keto steroid reductase [EC:1.1.1.270]	0	1	1	0	0	0	0	0	0	0	0	0	0	0	0	0	0	0	0
K09828 delta24-sterol reductase [EC:1.3.1.72]	0	0	0	0	0	0	0	0	0	0	0	0	0	0	0	0	0	0	1
K09829 C-8 sterol isomerase [EC:5.-.-.-]	1	1	1	0	0	0	0	0	0	0	0	0	0	0	0	1	1	1	1
K09831 C-22 sterol desaturase [EC:1.14.14.-]	1	1	1	0	0	0	0	0	0	0	0	0	0	0	0	1	1	1	1
K12298 bile salt-stimulated lipase [EC:3.1.1.3 3.1.1.13]	1	0	0	1	0	0	0	0	0	0	0	0	0	0	0	0	0	0	0
K00251 3-oxo-5-beta-steroid 4-dehydrogenase [EC:1.3.1.3]	0	0	0	0	0	0	0	1	0	0	0	0	0	0	0	0	0	0	0
K01442 choloylglycine hydrolase [EC:3.5.1.24]	1	1	1	3	2	2	5	12	14	15	9	14	35	10	4	15	1	1	1
K01796 alpha-methylacyl-CoA racemase [EC:5.1.99.4]	1	1	1	0	0	0	0	0	0	0	0	0	0	0	0	1	1	1	1
K08764 sterol carrier protein 2 [EC:2.3.1.176]	0	1	1	0	0	0	0	0	0	0	0	0	0	0	0	1	1	1	1
K00038 3alpha(or 20beta)-hydroxysteroid dehydrogenase [EC:1.1.1.53]	1	1	1	1	0	0	0	0	0	0	0	0	0	0	0	1	1	1	1
K00545 catechol O-methyltransferase [EC:2.1.1.6]	0	0	1	0	0	0	0	0	0	0	0	0	0	0	0	0	0	1	0
K01130 arylsulfatase [EC:3.1.6.1]	1	2	1	1	1	2	1	1	1	1	3	0	1	0	0	1	5	5	7
K01822 steroid delta-isomerase [EC:5.3.3.1]	0	0	1	0	0	0	0	0	0	0	0	0	0	0	0	0	0	0	0
K05296 3(or 17)beta-hydroxysteroid dehydrogenase [EC:1.1.1.51]	1	0	1	0	0	0	0	0	0	0	0	0	0	0	0	0	0	0	0
K12343 3-oxo-5-alpha-steroid 4-dehydrogenase 1 [EC:1.3.1.22]	0	1	1	1	1	1	1	1	1	1	1	0	0	0	0	0	0	1	0
K12345 3-oxo-5-alpha-steroid 4-dehydrogenase 3 [EC:1.3.1.22 1.3.1.94]	1	0	1	0	0	0	0	0	0	0	0	0	0	0	0	0	0	0	0
K00005 glycerol dehydrogenase [EC:1.1.1.6]	1	1	1	1	2	3	1	4	3	4	4	5	3	4	1	6	1	1	1
K00631 glycerol-3-phosphate O-acyltransferase [EC:2.3.1.15]	5	4	4	1	1	2	1	1	1	1	1	0	1	1	1	2	11	11	15
K00635 diacylglycerol O-acyltransferase [EC:2.3.1.20]	1	1	1	0	0	0	0	0	0	0	0	0	0	0	0	0	1	1	0
K00655 1-acyl-sn-glycerol-3-phosphate acyltransferase [EC:2.3.1.51]	4	3	5	3	3	4	5	6	7	9	7	7	12	6	6	14	8	8	10
K00679 phospholipid:diacylglycerol acyltransferase [EC:2.3.1.158]	1	1	1	0	0	0	0	0	0	0	0	0	0	0	0	1	1	1	1
K00864 glycerol kinase [EC:2.7.1.30]	9	9	13	7	7	8	8	6	10	8	9	3	2	1	6	26	13	13	15
K00901 diacylglycerol kinase (ATP) [EC:2.7.1.107]	1	1	1	1	1	1	1	1	1	2	1	1	2	1	1	4	2	1	2
K01002 phosphoglycerol transferase [EC:2.7.8.20]	1	1	1	1	1	2	1	1	1	1	1	0	1	0	0	3	1	1	0
K01046 triacylglycerol lipase [EC:3.1.1.3]	1	1	1	1	1	1	1	1	0	1	1	0	0	0	0	1	1	1	2
K01054 acylglycerol lipase [EC:3.1.1.23]	0	0	1	0	0	0	0	0	0	0	0	0	0	0	0	0	0	0	0
K01699 propanediol dehydratase large subunit [EC:4.2.1.28]	0	0	1	1	1	1	0	1	1	1	1	1	1	0	0	1	1	1	1
K03621 glycerol-3-phosphate acyltransferase PlsX [EC:2.3.1.15]	3	2	2	3	2	3	3	4	5	5	7	4	6	4	5	10	3	4	4
K06116 glycerol 3-phosphatase 1 [EC:3.1.3.21]	0	0	1	0	0	0	0	0	0	0	0	0	0	0	0	0	0	0	0
K06120 glycerol dehydratase large subunit [EC:4.2.1.30]	0	0	0	0	0	1	0	1	0	0	0	0	0	0	0	12	1	1	1
K06121 glycerol dehydratase medium subunit [EC:4.2.1.30]	0	0	0	0	0	0	0	0	0	0	0	0	0	0	0	3	1	1	0
K06122 glycerol dehydratase small subunit [EC:4.2.1.30]	0	0	0	0	0	1	0	0	0	0	1	0	0	0	0	2	1	1	0
K08591 glycerol-3-phosphate acyltransferase PlsY [EC:2.3.1.15]	1	1	1	1	1	2	2	2	4	3	4	1	3	2	1	1	1	2	3
K11155 diacylglycerol O-acyltransferase 1 [EC:2.3.1.20 2.3.1.75 2.3.1.76]	1	1	1	0	0	0	1	0	0	0	0	0	0	0	0	0	0	0	1
K13506 glycerol-3-phosphate O-acyltransferase 3/4 [EC:2.3.1.15]	1	0	0	0	1	0	0	0	0	0	0	0	0	0	0	0	0	0	0
K13507 glycerol-3-phosphate O-acyltransferase / dihydroxyacetone phosphate acyltransferase [EC:2.3.1.15 2.3.1.42]	1	0	1	0	0	0	0	0	0	0	0	0	0	0	0	1	1	1	1
K13509 lysophosphatidate acyltransferase [EC:2.3.1.51]	0	0	1	0	0	0	0	0	0	0	0	0	0	0	0	0	1	1	1
K13519 lysophospholipid acyltransferase [EC:2.3.1.51 2.3.1.23 2.3.1.-]	1	1	1	0	1	0	0	0	0	0	0	0	0	0	0	0	1	1	1
K13919 propanediol dehydratase medium subunit [EC:4.2.1.28]	0	0	1	0	1	1	1	1	1	1	1	0	0	0	0	1	1	1	1
K13920 propanediol dehydratase small subunit [EC:4.2.1.28]	0	0	0	0	1	1	0	1	0	1	1	0	0	0	0	1	1	1	1
K13921 1-propanol dehydrogenase	0	0	1	0	0	1	1	0	0	0	1	0	0	0	0	0	0	0	0
K13922 propionaldehyde dehydrogenase [EC:1.2.1.87]	1	0	0	1	1	1	1	1	3	2	1	0	0	1	2	2	1	1	1
K00006 glycerol-3-phosphate dehydrogenase (NAD+) [EC:1.1.1.8]	1	0	1	0	0	0	0	0	0	0	0	0	0	0	0	1	1	1	1
K00057 glycerol-3-phosphate dehydrogenase (NAD(P)+) [EC:1.1.1.94]	3	3	4	6	5	6	6	7	8	9	8	19	26	15	6	9	5	5	6
K00105 alpha-glycerophosphate oxidase [EC:1.1.3.21]	0	0	1	0	0	1	0	1	0	1	1	0	5	0	0	1	0	0	1
K00111 glycerol-3-phosphate dehydrogenase [EC:1.1.5.3]	4	6	6	3	3	5	5	5	5	5	4	2	0	0	4	20	8	8	8
K00112 glycerol-3-phosphate dehydrogenase subunit B [EC:1.1.5.3]	0	0	1	1	1	1	1	1	1	1	1	0	1	0	0	1	0	0	0
K00113 glycerol-3-phosphate dehydrogenase subunit C [EC:1.1.5.3]	1	1	1	1	1	1	1	1	1	1	1	0	1	1	0	1	0	0	0
K00570 phosphatidylethanolamine/phosphatidyl-N-methylethanolamine N-methyltransferase [EC:2.1.1.17 2.1.1.71]	0	0	1	0	0	0	0	0	0	0	0	0	0	0	0	0	0	0	0
K00650 lecithin-cholesterol acyltransferase [EC:2.3.1.43]	0	0	0	0	1	0	0	0	0	0	0	0	0	0	0	0	0	0	0
K00866 choline kinase [EC:2.7.1.32]	0	0	1	0	0	0	0	0	0	0	0	0	0	0	0	0	1	1	1
K00894 ethanolamine kinase [EC:2.7.1.82]	0	0	1	0	0	0	0	0	0	0	0	0	0	0	0	0	0	0	0
K00967 ethanolamine-phosphate cytidylyltransferase [EC:2.7.7.14]	1	1	1	0	0	0	0	0	0	0	0	0	0	0	0	0	0	0	0
K00968 choline-phosphate cytidylyltransferase [EC:2.7.7.15]	1	1	1	1	1	1	1	1	1	1	1	0	0	0	0	0	1	0	1
K00980 glycerol-3-phosphate cytidylyltransferase [EC:2.7.7.39]	1	1	1	1	1	1	1	1	1	1	1	3	0	0	0	1	1	1	1
K00981 phosphatidate cytidylyltransferase [EC:2.7.7.41]	4	3	4	3	3	4	3	5	6	6	5	13	16	11	4	7	6	6	6
K00993 ethanolaminephosphotransferase [EC:2.7.8.1]	1	1	1	1	0	0	0	0	0	0	0	0	0	0	0	1	1	1	1
K00995 CDP-diacylglycerol--glycerol-3-phosphate 3-phosphatidyltransferase [EC:2.7.8.5]	2	2	3	1	1	2	2	4	8	11	5	14	20	11	4	7	3	3	3
K00998 CDP-diacylglycerol---serine O-phosphatidyltransferase [EC:2.7.8.8]	1	0	1	1	1	1	1	1	1	1	1	1	1	0	0	1	4	4	5
K01004 phosphatidylcholine synthase [EC:2.7.8.24]	1	0	1	0	0	0	0	0	0	0	0	0	0	0	0	1	2	2	3
K01048 lysophospholipase [EC:3.1.1.5]	1	1	1	1	1	2	2	1	3	5	1	13	10	8	1	2	1	1	0
K01049 acetylcholinesterase [EC:3.1.1.7]	0	0	1	0	1	0	0	0	0	0	0	0	0	0	0	0	0	0	0
K01058 phospholipase A1 [EC:3.1.1.32 3.1.1.4]	1	1	1	1	1	1	1	1	1	1	1	0	1	1	0	1	1	1	1
K01095 phosphatidylglycerophosphatase A [EC:3.1.3.27]	3	2	2	1	1	1	1	1	1	1	1	0	1	1	0	1	2	2	2
K01096 phosphatidylglycerophosphatase B [EC:3.1.3.27 3.1.3.81 3.1.3.4 3.6.1.27]	1	0	1	0	1	1	1	0	0	1	1	0	1	0	0	1	1	1	0
K01115 phospholipase D1/2 [EC:3.1.4.4]	1	1	1	0	1	0	0	0	0	0	0	0	0	0	0	1	1	1	1
K01126 glycerophosphoryl diester phosphodiesterase [EC:3.1.4.46]	5	3	5	2	2	5	3	5	4	2	4	4	8	6	8	10	7	7	9
K01521 CDP-diacylglycerol pyrophosphatase [EC:3.6.1.26]	1	0	1	1	1	1	1	1	1	1	1	0	1	0	0	1	1	1	0
K01613 phosphatidylserine decarboxylase [EC:4.1.1.65]	4	4	3	2	1	2	2	4	1	2	3	2	1	1	1	12	6	6	7
K03735 ethanolamine ammonia-lyase large subunit [EC:4.3.1.7]	5	4	3	1	1	1	1	1	1	1	1	0	1	0	1	4	8	8	9
K03736 ethanolamine ammonia-lyase small subunit [EC:4.3.1.7]	1	1	1	1	1	1	1	1	1	1	1	0	1	1	0	2	3	2	3
K04019 ethanolamine utilization protein EutA	1	1	1	1	1	1	1	1	1	1	1	0	1	1	0	3	1	1	1
K06123 1-acylglycerone phosphate reductase [EC:1.1.1.101]	0	0	1	0	0	0	0	0	0	0	0	0	0	0	0	1	0	0	1
K06131 cardiolipin synthase [EC:2.7.8.-]	3	4	6	7	9	8	10	20	24	15	21	1	8	4	9	43	7	8	8
K06132 putative cardiolipin synthase [EC:2.7.8.-]	2	2	2	0	1	1	1	0	1	1	1	0	1	0	0	1	1	1	0
K08730 phosphatidylserine synthase 2 [EC:2.7.8.29]	0	0	1	0	0	0	0	0	0	0	0	0	0	0	0	0	0	0	0
K08744 cardiolipin synthase [EC:2.7.8.-]	1	1	1	0	0	0	0	0	0	0	0	0	0	0	0	0	1	1	1
K13333 lysophospholipase [EC:3.1.1.5]	1	1	1	0	0	0	0	0	0	0	0	0	0	0	0	1	1	1	0
K13510 lysophosphatidylcholine acyltransferase / lyso-PAF acetyltransferase [EC:2.3.1.23 2.3.1.67]	0	0	0	0	0	0	0	0	0	0	0	0	1	0	0	0	0	0	0
K13511 monolysocardiolipin acyltransferase [EC:2.3.1.-]	1	0	1	0	0	0	0	0	0	0	0	0	0	0	0	0	1	0	1
K13535 cardiolipin-specific phospholipase [EC:3.1.1.-]	0	1	1	0	0	0	0	0	0	0	0	0	0	0	0	0	0	0	0
K13621 betaine lipid synthase	1	1	1	0	0	0	0	0	0	0	0	0	0	0	0	1	1	1	1
K13622 S-adenosylmethionine-diacylglycerol 3-amino-3-carboxypropyl transferase	0	0	1	0	0	0	0	0	0	0	0	0	0	0	0	0	1	0	0
K00803 alkyldihydroxyacetonephosphate synthase [EC:2.5.1.26]	1	0	1	1	1	1	1	1	0	1	1	0	0	0	0	1	1	1	1
K01062 platelet-activating factor acetylhydrolase [EC:3.1.1.47]	1	0	0	0	0	0	0	0	0	0	0	0	0	0	0	0	1	1	0
K00654 serine palmitoyltransferase [EC:2.3.1.50]	1	1	1	0	1	0	0	0	0	0	0	0	0	0	0	1	1	1	1
K00720 ceramide glucosyltransferase [EC:2.4.1.80]	1	1	1	0	0	0	1	0	0	0	1	0	0	0	0	1	1	1	1
K01117 sphingomyelin phosphodiesterase [EC:3.1.4.12]	0	0	0	0	1	0	0	0	0	0	0	0	0	0	0	0	0	0	0
K01134 arylsulfatase A [EC:3.1.6.8]	0	0	0	0	0	0	0	1	0	1	1	0	0	0	0	0	0	0	0
K01186 sialidase-1 [EC:3.2.1.18]	1	1	1	1	1	1	1	4	1	3	4	13	14	12	1	21	1	1	1
K01201 glucosylceramidase [EC:3.2.1.45]	1	1	1	1	1	1	1	1	1	5	1	4	16	2	0	1	1	1	1
K01202 galactosylceramidase [EC:3.2.1.46]	0	0	0	0	1	0	1	1	0	0	0	0	0	0	0	0	0	0	0
K01441 alkaline ceramidase [EC:3.5.1.23]	1	1	1	0	0	0	0	0	0	0	0	0	0	0	0	0	0	0	0
K01634 sphinganine-1-phosphate aldolase [EC:4.1.2.27]	1	1	1	0	1	0	0	0	0	0	0	0	0	0	0	1	1	1	1
K04708 3-dehydrosphinganine reductase [EC:1.1.1.102]	0	0	1	0	0	0	0	0	0	0	0	0	0	0	0	0	0	0	0
K04709 Acyl-CoA-dependent ceramide synthase [EC:2.3.1.24]	1	1	1	0	0	0	0	0	0	0	0	0	0	0	0	0	1	1	1
K04711 dihydroceramidase [EC:3.5.1.-]	0	1	1	0	0	0	0	0	0	0	0	0	0	0	0	0	0	0	0
K04712 sphingolipid delta-4 desaturase [EC:1.14.-.-]	1	1	1	0	0	0	0	0	0	0	0	0	0	0	0	1	1	1	1
K04713 sphinganine C4-monooxygenase [EC:1.14.13.169]	1	0	1	0	0	0	0	0	0	0	0	0	0	0	0	1	1	1	1
K04716 sphingosine-1-phosphate phosphatase 1 [EC:3.1.3.-]	0	0	0	0	0	0	0	0	0	0	0	0	0	0	0	0	1	0	0
K04718 sphingosine kinase [EC:2.7.1.91]	0	0	1	0	1	0	0	0	0	0	0	0	0	0	0	1	1	0	1
K12349 neutral ceramidase [EC:3.5.1.23]	0	0	1	0	0	0	0	0	0	0	0	0	0	0	0	0	0	0	0
K12350 sphingomyelin phosphodiesterase [EC:3.1.4.12]	0	0	0	0	0	0	0	0	0	0	0	0	0	0	0	0	0	0	1
K00432 glutathione peroxidase [EC:1.11.1.9]	4	4	4	1	1	1	1	2	1	1	1	5	2	1	2	10	8	9	8
K00681 gamma-glutamyltranspeptidase / glutathione hydrolase [EC:2.3.2.2 3.4.19.13]	6	5	7	1	1	2	1	2	1	1	1	3	1	1	1	2	12	12	14
K01254 leukotriene-A4 hydrolase [EC:3.3.2.6]	1	1	1	1	0	0	0	0	0	0	0	0	0	0	0	0	1	1	1
K11987 prostaglandin-endoperoxide synthase 2 [EC:1.14.99.1]	0	0	1	0	0	0	0	0	0	0	0	0	0	0	0	0	0	0	0
K00454 lipoxygenase [EC:1.13.11.12]	0	0	1	0	0	0	0	0	0	0	0	0	0	0	0	0	0	0	0
K00508 linoleoyl-CoA desaturase [EC:1.14.19.3]	3	2	5	0	1	0	0	0	0	0	0	0	0	0	0	1	1	1	1
K01723 hydroperoxide dehydratase [EC:4.2.1.92]	0	0	0	0	0	0	0	0	0	0	0	0	0	0	0	1	0	0	0
K05894 12-oxophytodienoic acid reductase [EC:1.3.1.42]	0	0	0	0	0	0	0	0	0	0	0	0	0	0	0	0	0	0	1
K10526 OPC-8:0 CoA ligase 1 [EC:6.2.1.-]	0	0	0	0	0	0	0	0	0	1	0	0	0	0	0	0	0	0	0
K00507 stearoyl-CoA desaturase (delta-9 desaturase) [EC:1.14.19.1]	1	1	1	0	0	0	0	0	0	0	0	0	0	0	0	1	1	1	1
K01076 [EC:3.1.2.-]	1	1	1	0	0	0	0	0	0	0	0	0	0	0	0	1	1	1	1
K10245 fatty acid elongase 2 [EC:2.3.1.199]	0	0	0	0	0	0	0	0	0	0	0	0	0	0	0	1	0	0	0
K10246 fatty acid elongase 3 [EC:2.3.1.199]	0	0	1	0	0	0	0	0	0	0	0	0	0	0	0	1	1	1	1
K10251 17beta-estradiol 17-dehydrogenase / very-long-chain 3-oxoacyl-CoA reductase [EC:1.1.1.62 1.1.1.330]	1	0	1	0	0	0	0	0	0	0	0	0	1	0	0	0	1	0	1
K10255 omega-6 fatty acid desaturase (delta-12 desaturase) [EC:1.14.19.-]	2	3	1	0	0	0	0	0	0	0	0	0	0	0	0	1	0	0	0
K10256 omega-6 fatty acid desaturase (delta-12 desaturase) [EC:1.14.19.-]	1	1	1	0	0	0	0	0	0	0	0	0	0	0	0	0	1	1	1
K10257 omega-3 fatty acid desaturase (delta-15 desaturase) [EC:1.14.19.-]	0	0	0	1	0	0	0	0	0	0	0	0	0	0	0	0	0	0	0
K10258 very-long-chain enoyl-CoA reductase [EC:1.3.1.93]	1	0	1	0	0	0	0	0	0	0	0	0	0	0	0	1	1	1	1
K10804 acyl-CoA thioesterase I [EC:3.1.2.- 3.1.1.5]	1	1	1	0	1	1	0	0	0	0	0	0	0	0	0	1	1	1	2
K10805 acyl-CoA thioesterase II [EC:3.1.2.-]	2	3	3	1	1	1	1	1	2	4	1	16	17	7	0	1	4	4	6
K10806 acyl-CoA thioesterase YciA [EC:3.1.2.-]	1	1	1	1	1	1	1	1	1	1	1	0	1	0	1	1	3	3	5
K00073 ureidoglycolate dehydrogenase (NAD+) [EC:1.1.1.350]	1	0	1	1	1	1	1	1	1	1	1	1	1	1	0	1	0	0	1
K00087 xanthine dehydrogenase molybdenum-binding subunit [EC:1.17.1.4]	1	0	1	1	1	2	1	2	1	3	1	1	0	0	1	3	1	1	0
K00088 IMP dehydrogenase [EC:1.1.1.205]	12	13	17	14	14	12	16	13	21	23	19	31	45	24	12	20	10	11	11
K00106 xanthine dehydrogenase/oxidase [EC:1.17.1.4 1.17.3.2]	1	1	1	0	0	0	0	0	0	0	0	0	0	1	1	1	1	1	1
K00364 GMP reductase [EC:1.7.1.7]	3	3	2	1	1	1	1	1	1	1	1	1	4	1	1	1	1	1	1
K00365 urate oxidase [EC:1.7.3.3]	1	1	1	0	0	0	0	0	0	0	0	0	0	0	0	1	1	1	1
K00525 ribonucleoside-diphosphate reductase alpha chain [EC:1.17.4.1]	45	42	45	3	4	8	5	14	8	13	15	22	32	20	4	37	39	44	21
K00526 ribonucleoside-diphosphate reductase beta chain [EC:1.17.4.1]	18	17	17	1	1	4	2	4	5	9	4	20	19	13	2	15	21	21	16
K00527 ribonucleoside-triphosphate reductase [EC:1.17.4.2]	8	10	9	20	20	24	25	27	32	37	28	30	41	24	22	37	8	8	8
K00601 phosphoribosylglycinamide formyltransferase [EC:2.1.2.2]	0	0	1	0	0	1	0	0	0	0	0	0	0	0	0	0	1	1	0
K00602 phosphoribosylaminoimidazolecarboxamide formyltransferase / IMP cyclohydrolase [EC:2.1.2.3 3.5.4.10]	11	10	11	10	10	9	10	12	15	12	14	16	25	12	12	14	11	11	12
K00759 adenine phosphoribosyltransferase [EC:2.4.2.7]	3	4	3	2	2	2	3	3	5	5	3	6	7	5	3	6	3	3	3
K00760 hypoxanthine phosphoribosyltransferase [EC:2.4.2.8]	3	3	4	2	2	3	2	4	4	5	4	7	9	5	2	12	5	5	6
K00764 amidophosphoribosyltransferase [EC:2.4.2.14]	15	18	16	11	10	10	10	15	20	17	17	20	19	12	13	13	12	12	16
K00769 xanthine phosphoribosyltransferase [EC:2.4.2.22]	1	1	1	1	1	1	1	1	0	1	1	0	1	0	0	1	1	1	0
K00856 adenosine kinase [EC:2.7.1.20]	1	1	1	1	1	1	1	1	1	1	1	0	0	0	0	1	1	1	1
K00892 inosine kinase [EC:2.7.1.73]	1	1	1	1	1	1	1	1	1	1	1	0	1	0	0	1	1	1	0
K00939 adenylate kinase [EC:2.7.4.3]	5	5	5	4	4	4	5	5	9	8	7	11	17	12	4	10	3	4	4
K00940 nucleoside-diphosphate kinase [EC:2.7.4.6]	3	3	3	1	1	1	1	1	1	1	1	1	2	1	1	4	4	4	5
K00942 guanylate kinase [EC:2.7.4.8]	3	3	3	2	2	3	3	3	4	5	4	10	15	8	1	6	4	4	4
K00951 GTP pyrophosphokinase [EC:2.7.6.5]	18	17	22	13	16	12	12	23	28	23	22	28	41	24	18	23	16	17	19
K00962 polyribonucleotide nucleotidyltransferase [EC:2.7.7.8]	23	23	21	16	16	17	18	15	24	23	23	30	52	22	11	23	15	15	18
K00988 ATP adenylyltransferase [EC:2.7.7.53]	0	0	1	0	0	0	0	0	0	0	0	0	0	0	0	0	0	0	0
K01081 5'-nucleotidase [EC:3.1.3.5]	2	2	2	1	1	1	1	3	1	2	3	9	3	6	2	1	5	4	6
K01129 dGTPase [EC:3.1.5.1]	10	10	10	5	5	6	7	5	6	7	8	7	18	8	6	11	5	5	6
K01239 purine nucleosidase [EC:3.2.2.1]	1	1	1	1	1	1	1	1	1	2	1	5	13	4	0	7	1	2	2
K01241 AMP nucleosidase [EC:3.2.2.4]	6	4	6	1	1	1	1	2	0	1	1	0	0	0	0	2	8	8	12
K01427 urease [EC:3.5.1.5]	0	1	1	1	1	1	1	0	0	1	1	0	0	0	1	1	1	1	1
K01428 urease subunit alpha [EC:3.5.1.5]	3	4	5	1	1	1	1	1	1	1	1	9	9	8	1	2	8	9	11
K01429 urease subunit beta [EC:3.5.1.5]	1	1	1	1	1	1	1	1	1	1	1	0	1	1	0	1	1	1	1
K01430 urease subunit gamma [EC:3.5.1.5]	1	0	1	1	1	1	1	1	0	1	1	1	1	0	0	1	1	2	2
K01466 allantoinase [EC:3.5.2.5]	1	1	1	1	1	1	1	1	1	1	1	1	7	2	0	1	1	1	1
K01477 allantoicase [EC:3.5.3.4]	1	0	1	0	0	0	0	0	0	0	0	0	0	0	0	1	4	4	6
K01483 ureidoglycolate lyase [EC:4.3.2.3]	1	1	1	0	0	1	1	1	1	1	1	1	0	0	0	1	4	4	4
K01486 adenine deaminase [EC:3.5.4.2]	2	2	2	3	4	7	4	3	12	10	7	2	4	2	6	2	1	1	1
K01487 guanine deaminase [EC:3.5.4.3]	3	2	2	1	1	2	1	2	1	1	1	3	1	0	2	2	4	4	5
K01488 adenosine deaminase [EC:3.5.4.4]	5	4	6	1	1	2	3	1	1	1	1	0	0	1	5	12	6	6	6
K01490 AMP deaminase [EC:3.5.4.6]	1	1	1	0	0	0	0	0	0	0	0	0	0	0	0	1	1	1	1
K01492 phosphoribosylaminoimidazolecarboxamide formyltransferase [EC:2.1.2.3]	1	0	0	1	1	1	1	1	1	1	1	0	0	0	0	0	0	0	0
K01509 adenosinetriphosphatase [EC:3.6.1.3]	0	0	0	0	1	0	0	0	0	0	0	0	0	0	0	0	0	1	0
K01514 exopolyphosphatase [EC:3.6.1.11]	0	0	0	0	0	0	0	0	0	0	0	0	0	0	0	0	0	0	1
K01515 ADP-ribose pyrophosphatase [EC:3.6.1.13]	3	1	2	2	1	2	3	2	5	5	4	8	3	3	2	5	3	3	4
K01519 inosine triphosphate pyrophosphatase [EC:3.6.1.19]	0	0	1	0	1	0	0	0	0	0	0	0	0	0	0	0	1	1	1
K01522 bis(5'-adenosyl)-triphosphatase [EC:3.6.1.29]	0	0	1	0	0	0	0	0	0	0	0	0	0	0	0	0	1	1	1
K01525 bis(5'-nucleosyl)-tetraphosphatase (symmetrical) [EC:3.6.1.41]	2	3	2	1	1	1	1	1	1	1	1	0	1	0	0	1	2	2	3
K01588 5-(carboxyamino)imidazole ribonucleotide mutase [EC:5.4.99.18]	2	2	2	2	2	2	3	3	5	4	4	5	10	5	2	5	3	3	4
K01589 5-(carboxyamino)imidazole ribonucleotide synthase [EC:6.3.4.18]	5	6	6	1	1	1	1	1	1	4	1	13	25	12	0	1	6	6	9
K01756 adenylosuccinate lyase [EC:4.3.2.2]	15	16	15	11	9	10	15	11	19	18	16	21	27	17	10	15	9	9	10
K01768 adenylate cyclase [EC:4.6.1.1]	1	1	1	1	1	1	1	0	0	0	0	0	0	0	1	1	1	1	1
K01923 phosphoribosylaminoimidazole-succinocarboxamide synthase [EC:6.3.2.6]	8	9	10	6	7	6	8	8	12	8	9	16	16	9	5	7	7	6	7
K01933 phosphoribosylformylglycinamidine cyclo-ligase [EC:6.3.3.1]	8	9	10	9	8	7	8	8	13	10	12	12	20	11	4	8	7	7	8
K01939 adenylosuccinate synthase [EC:6.3.4.4]	14	15	17	12	11	13	13	9	19	16	16	26	37	19	13	29	11	11	13
K01945 phosphoribosylamine--glycine ligase [EC:6.3.4.13]	9	7	8	9	8	7	9	9	16	14	14	16	20	12	10	11	8	7	8
K01951 GMP synthase (glutamine-hydrolysing) [EC:6.3.5.2]	20	22	21	14	12	13	15	13	15	16	15	20	23	17	14	23	14	13	14
K01952 phosphoribosylformylglycinamidine synthase [EC:6.3.5.3]	29	28	34	24	24	20	27	19	47	37	37	32	52	36	24	35	25	24	29
K02083 allantoate deiminase [EC:3.5.3.9]	1	1	1	1	1	1	1	1	1	1	1	1	10	1	1	1	1	1	0
K02319 DNA polymerase I [EC:2.7.7.7]	1	1	1	1	1	1	1	0	0	1	1	0	0	0	0	1	0	0	0
K02320 DNA polymerase alpha subunit A [EC:2.7.7.7]	1	1	1	0	1	0	0	0	0	0	0	0	1	0	0	1	1	1	1
K02321 DNA polymerase alpha subunit B	1	1	1	0	0	0	0	1	0	0	0	0	0	0	0	0	0	0	0
K02322 DNA polymerase II large subunit [EC:2.7.7.7]	1	1	2	1	1	1	1	0	0	1	1	0	0	0	1	1	0	0	0
K02323 DNA polymerase II small subunit [EC:2.7.7.7]	1	1	1	1	1	1	1	0	0	1	1	0	0	0	1	0	0	0	0
K02324 DNA polymerase epsilon subunit 1 [EC:2.7.7.7]	1	1	1	0	1	0	1	0	0	0	0	0	1	0	0	1	1	1	1
K02325 DNA polymerase epsilon subunit 2 [EC:2.7.7.7]	1	1	1	0	0	0	0	0	0	0	0	0	0	0	0	0	1	1	1
K02327 DNA polymerase delta subunit 1 [EC:2.7.7.7]	1	1	1	0	1	0	1	0	0	0	0	0	0	0	0	1	1	1	1
K02328 DNA polymerase delta subunit 2	1	1	1	0	0	0	0	0	0	0	0	0	0	0	0	1	1	1	1
K02335 DNA polymerase I [EC:2.7.7.7]	14	15	15	11	11	18	14	11	16	26	19	32	36	22	16	31	106	124	22
K02337 DNA polymerase III subunit alpha [EC:2.7.7.7]	34	30	34	20	21	22	25	28	40	40	34	51	51	36	25	49	33	34	50
K02338 DNA polymerase III subunit beta [EC:2.7.7.7]	6	6	7	4	3	4	6	10	13	12	8	23	39	19	9	21	10	10	13
K02339 DNA polymerase III subunit chi [EC:2.7.7.7]	1	1	1	0	1	1	1	0	0	1	0	0	1	0	0	1	2	2	3
K02340 DNA polymerase III subunit delta [EC:2.7.7.7]	2	3	2	2	2	3	4	5	4	7	5	10	14	10	5	8	5	5	7
K02341 DNA polymerase III subunit delta' [EC:2.7.7.7]	2	2	2	3	3	2	3	8	6	8	7	11	26	12	4	9	4	4	5
K02342 DNA polymerase III subunit epsilon [EC:2.7.7.7]	7	8	8	2	2	2	2	5	1	3	5	11	12	9	5	11	9	8	11
K02343 DNA polymerase III subunit gamma/tau [EC:2.7.7.7]	13	11	12	7	8	8	8	11	13	15	12	25	57	23	14	23	9	9	11
K02344 DNA polymerase III subunit psi [EC:2.7.7.7]	1	0	1	0	1	1	1	0	0	0	1	0	1	0	0	1	1	1	0
K02345 DNA polymerase III subunit theta [EC:2.7.7.7]	0	0	0	0	1	1	1	1	0	0	1	0	0	0	0	0	0	1	0
K02428 XTP/dITP diphosphohydrolase [EC:3.6.1.66]	3	3	4	3	3	3	4	7	4	7	7	14	25	13	6	5	3	3	4
K02684 DNA primase small subunit [EC:2.7.7.-]	1	0	1	0	0	0	0	0	0	0	0	0	1	0	0	1	1	1	1
K02685 DNA primase large subunit [EC:2.7.7.-]	1	1	1	0	1	0	0	0	0	0	0	0	0	0	0	0	1	1	1
K02999 DNA-directed RNA polymerase I subunit RPA1 [EC:2.7.7.6]	1	1	1	0	1	1	0	0	0	0	0	0	1	0	0	1	1	1	1
K03000 DNA-directed RNA polymerase I subunit RPA12	1	0	0	0	1	0	0	0	0	0	0	0	0	0	0	0	0	1	0
K03002 DNA-directed RNA polymerase I subunit RPA2 [EC:2.7.7.6]	1	1	1	1	1	0	0	0	0	0	0	0	1	0	0	1	2	1	1
K03004 DNA-directed RNA polymerase I subunit RPA43	0	0	1	0	0	0	0	0	0	0	0	0	0	0	0	0	1	0	0
K03005 DNA-directed RNA polymerase I subunit RPA49	0	0	1	0	0	0	0	0	0	0	0	0	0	0	0	0	0	0	0
K03006 DNA-directed RNA polymerase II subunit RPB1 [EC:2.7.7.6]	1	1	1	0	1	1	0	0	0	0	0	0	0	0	0	1	2	1	1
K03008 DNA-directed RNA polymerase II subunit RPB11	0	1	0	0	0	0	0	0	0	0	0	0	0	0	0	1	1	1	1
K03010 DNA-directed RNA polymerase II subunit RPB2 [EC:2.7.7.6]	1	1	1	0	1	0	0	0	1	0	0	0	1	0	0	1	1	1	1
K03011 DNA-directed RNA polymerase II subunit RPB3	1	0	1	0	0	0	0	0	0	0	0	0	0	0	0	1	1	1	1
K03012 DNA-directed RNA polymerase II subunit RPB4	0	0	1	0	0	0	0	0	0	0	0	0	0	0	0	0	0	0	0
K03015 DNA-directed RNA polymerase II subunit RPB7	1	1	1	0	0	0	0	0	0	0	0	0	0	0	0	0	1	0	0
K03017 DNA-directed RNA polymerase II subunit RPB9	0	0	1	0	0	0	0	0	0	0	0	0	0	0	0	0	0	0	0
K03018 DNA-directed RNA polymerase III subunit RPC1 [EC:2.7.7.6]	1	1	1	0	1	1	0	0	0	0	0	0	1	0	0	1	1	1	1
K03019 DNA-directed RNA polymerase III subunit RPC10	0	0	1	0	1	0	0	0	0	0	0	0	1	0	0	1	0	1	1
K03020 DNA-directed RNA polymerases I and III subunit RPAC2	0	0	0	0	0	0	0	0	0	0	0	0	0	0	0	0	0	1	0
K03021 DNA-directed RNA polymerase III subunit RPC2 [EC:2.7.7.6]	1	1	1	1	1	1	1	0	0	0	0	0	0	0	0	1	1	1	1
K03022 DNA-directed RNA polymerase III subunit RPC8	0	1	1	0	1	0	0	0	0	0	0	0	0	0	0	0	0	1	0
K03023 DNA-directed RNA polymerase III subunit RPC3	1	0	1	0	0	0	0	0	0	0	0	0	0	0	0	0	0	0	0
K03024 DNA-directed RNA polymerase III subunit RPC7	0	0	1	0	0	0	0	0	0	0	0	0	0	0	0	0	0	0	0
K03025 DNA-directed RNA polymerase III subunit RPC6	0	1	1	0	0	0	0	0	0	0	0	0	0	0	0	0	1	1	0
K03026 DNA-directed RNA polymerase III subunit RPC4	0	0	1	0	1	0	0	0	0	0	0	0	0	0	0	0	0	0	0
K03027 DNA-directed RNA polymerases I and III subunit RPAC1	1	1	1	0	1	0	0	0	0	0	0	0	0	0	0	1	1	1	1
K03040 DNA-directed RNA polymerase subunit alpha [EC:2.7.7.6]	16	17	15	9	9	10	11	9	12	13	12	16	28	13	10	15	10	10	11
K03041 DNA-directed RNA polymerase subunit A' [EC:2.7.7.6]	1	1	2	1	1	1	1	0	0	1	1	0	0	0	1	1	0	0	0
K03042 DNA-directed RNA polymerase subunit A" [EC:2.7.7.6]	1	1	1	1	1	1	1	0	0	1	0	0	0	0	0	0	0	0	0
K03043 DNA-directed RNA polymerase subunit beta [EC:2.7.7.6]	57	65	59	39	36	41	47	38	67	52	56	39	56	34	30	64	32	32	36
K03044 DNA-directed RNA polymerase subunit B' [EC:2.7.7.6]	1	1	1	1	1	1	1	0	0	1	1	0	0	0	0	1	0	0	0
K03045 DNA-directed RNA polymerase subunit B" [EC:2.7.7.6]	1	1	1	1	1	1	1	0	0	1	1	0	0	0	0	0	0	0	0
K03046 DNA-directed RNA polymerase subunit beta' [EC:2.7.7.6]	60	56	60	36	37	39	45	39	57	52	52	43	70	37	23	64	38	39	43
K03047 DNA-directed RNA polymerase subunit D [EC:2.7.7.6]	1	1	1	1	1	0	1	0	0	1	1	0	0	0	0	1	0	0	0
K03048 DNA-directed RNA polymerase subunit delta	1	1	1	0	1	1	1	1	0	1	1	1	3	2	1	1	0	0	1
K03049 DNA-directed RNA polymerase subunit E' [EC:2.7.7.6]	1	0	1	1	1	1	1	0	0	1	1	0	0	0	0	0	0	0	0
K03050 DNA-directed RNA polymerase subunit E" [EC:2.7.7.6]	0	1	1	1	1	1	1	0	0	1	0	0	0	0	0	0	0	0	0
K03051 DNA-directed RNA polymerase subunit F [EC:2.7.7.6]	0	0	0	0	1	1	0	0	0	1	0	0	0	0	0	0	0	0	0
K03053 DNA-directed RNA polymerase subunit H [EC:2.7.7.6]	0	0	0	1	1	0	0	0	0	1	1	0	0	0	1	0	0	0	0
K03055 DNA-directed RNA polymerase subunit K [EC:2.7.7.6]	0	0	0	1	1	1	0	0	0	1	0	0	0	0	0	0	0	0	0
K03056 DNA-directed RNA polymerase subunit L [EC:2.7.7.6]	1	1	1	0	1	1	0	0	0	1	0	0	0	0	0	0	0	0	0
K03058 DNA-directed RNA polymerase subunit N [EC:2.7.7.6]	1	0	1	1	1	1	0	0	0	1	0	0	0	0	0	0	0	0	0
K03059 DNA-directed RNA polymerase subunit P [EC:2.7.7.6]	0	0	1	1	1	0	1	0	0	1	0	0	0	0	0	0	0	0	0
K03060 DNA-directed RNA polymerase subunit omega [EC:2.7.7.6]	1	2	2	1	1	1	1	1	1	1	1	6	7	4	2	2	2	2	3
K03505 DNA polymerase delta subunit 4	0	0	1	0	0	0	0	0	0	0	0	0	0	0	0	0	0	0	0
K03506 DNA polymerase epsilon subunit 4 [EC:2.7.7.7]	0	0	0	0	0	0	0	0	0	0	0	0	0	0	0	0	0	0	1
K03783 purine-nucleoside phosphorylase [EC:2.4.2.1]	2	2	2	4	4	3	4	5	4	2	4	3	2	1	2	13	2	2	1
K03784 purine-nucleoside phosphorylase [EC:2.4.2.1]	3	4	1	1	2	2	2	1	1	1	2	3	7	3	3	7	1	1	1
K03787 5'-nucleotidase [EC:3.1.3.5]	3	3	3	1	1	1	1	3	1	1	1	2	1	1	3	1	2	2	2
K03815 xanthosine phosphorylase [EC:2.4.2.-]	0	0	0	1	0	1	1	0	0	1	1	0	0	0	0	1	0	1	0
K03816 xanthine phosphoribosyltransferase [EC:2.4.2.22]	1	1	1	2	3	3	4	5	4	6	4	9	9	5	5	9	4	4	5
K04765 ATP diphosphatase [EC:3.6.1.8]	2	3	2	0	1	1	1	1	1	1	1	0	1	0	1	1	3	3	3
K06863 5-formaminoimidazole-4-carboxamide-1-(beta)-D-ribofuranosyl 5'-monophosphate synthetase [EC:6.3.4.23]	1	1	1	1	1	1	1	0	0	1	1	0	0	0	0	1	0	0	0
K07127 5-hydroxyisourate hydrolase [EC:3.5.2.17]	1	1	1	1	1	1	1	1	0	1	1	0	1	0	0	1	1	1	2
K07816 putative GTP pyrophosphokinase [EC:2.7.6.5]	1	1	1	1	1	1	1	1	2	1	1	1	2	1	0	7	1	1	1
K08046 adenylate cyclase 6 [EC:4.6.1.1]	0	0	1	0	0	0	0	0	0	0	0	0	0	0	0	0	0	0	0
K08289 phosphoribosylglycinamide formyltransferase 2 [EC:2.1.2.2]	3	3	3	2	2	2	1	3	1	2	2	11	14	10	1	1	5	5	7
K08312 ADP-ribose diphosphatase [EC:3.6.1.-]	1	1	1	0	1	1	1	0	1	1	1	0	1	0	0	1	2	2	3
K08722	1	0	1	1	1	1	1	1	1	1	1	0	0	1	1	1	1	1	0
K08723 5'-nucleotidase [EC:3.1.3.5]	0	0	1	1	1	1	1	0	1	1	1	0	0	0	0	1	0	0	0
K10213 ribosylpyrimidine nucleosidase [EC:3.2.2.8]	1	1	1	1	1	1	1	1	1	1	1	0	0	1	1	1	1	1	0
K10353 deoxyadenosine kinase [EC:2.7.1.76]	0	0	0	0	1	0	0	0	0	0	0	0	0	0	0	0	0	0	0
K10807 ribonucleoside-diphosphate reductase subunit M1 [EC:1.17.4.1]	1	1	1	0	1	0	0	0	0	0	0	0	0	0	0	1	1	1	1
K10808 ribonucleoside-diphosphate reductase subunit M2 [EC:1.17.4.1]	1	0	1	0	1	0	0	0	0	0	0	0	0	0	0	1	1	1	1
K11175 phosphoribosylglycinamide formyltransferase 1 [EC:2.1.2.2]	2	2	2	2	1	2	3	3	4	3	3	2	3	1	2	5	2	2	2
K11176 IMP cyclohydrolase [EC:3.5.4.10]	0	1	1	1	1	1	1	0	0	1	1	0	0	0	0	0	0	0	0
K11177 xanthine dehydrogenase YagR molybdenum-binding subunit [EC:1.17.1.4]	2	2	3	0	1	1	1	1	0	0	1	1	1	0	1	1	1	1	1
K11178 xanthine dehydrogenase YagS FAD-binding subunit [EC:1.17.1.4]	1	1	2	0	1	1	1	0	0	0	0	0	0	0	0	1	1	1	0
K11751 5'-nucleotidase / UDP-sugar diphosphatase [EC:3.1.3.5 3.6.1.45]	1	1	1	1	1	1	1	1	1	1	1	0	1	0	0	1	0	0	0
K11787 phosphoribosylamine--glycine ligase / phosphoribosylglycinamide formyltransferase / phosphoribosylformylglycinamidine cyclo-ligase [EC:6.3.4.13 2.1.2.2 6.3.3.1]	0	0	1	1	1	0	1	0	0	1	1	0	0	0	0	0	1	1	1
K11788 phosphoribosylamine--glycine ligase / phosphoribosylformylglycinamidine cyclo-ligase [EC:6.3.4.13 6.3.3.1]	1	0	1	1	1	1	0	0	0	1	1	0	0	0	0	1	1	1	1
K11808 phosphoribosylaminoimidazole carboxylase [EC:4.1.1.21]	1	1	1	0	0	0	0	0	0	0	0	0	0	0	0	1	1	1	1
K12304 soluble calcium-activated nucleotidase 1 [EC:3.6.1.6]	0	0	0	1	1	0	0	0	0	0	0	0	0	0	0	0	0	0	0
K12318 guanylate cyclase soluble subunit alpha [EC:4.6.1.2]	0	0	0	0	0	0	0	0	0	0	0	0	0	0	0	1	0	0	0
K13479 xanthine dehydrogenase FAD-binding subunit [EC:1.17.1.4]	1	0	1	1	1	1	1	1	1	2	1	0	0	0	1	1	1	1	0
K13480 xanthine dehydrogenase iron-sulfur-binding subunit	1	0	1	0	1	1	1	1	0	0	1	0	1	0	0	0	0	0	0
K13481 xanthine dehydrogenase small subunit [EC:1.17.1.4]	1	1	2	0	0	1	0	0	0	0	0	0	0	0	0	1	7	7	9
K13482 xanthine dehydrogenase large subunit [EC:1.17.1.4]	4	3	4	1	1	0	0	0	0	0	0	0	0	0	0	2	7	7	10
K13483 xanthine dehydrogenase YagT iron-sulfur-binding subunit	1	1	1	0	1	1	0	0	0	0	1	0	0	0	0	1	1	1	0
K13797 DNA-directed RNA polymerase subunit beta-beta' [EC:2.7.7.6]	1	0	1	1	1	1	1	0	0	1	1	0	0	0	0	1	1	1	1
K13798 DNA-directed RNA polymerase subunit B [EC:2.7.7.6]	1	1	1	1	1	1	1	0	0	1	0	0	0	0	0	0	0	0	0
K14048 urease subunit gamma/beta [EC:3.5.1.5]	0	0	1	1	1	1	1	0	1	0	1	5	4	3	0	0	0	0	0
K00226 dihydroorotate dehydrogenase (fumarate) [EC:1.3.98.1]	0	0	0	1	1	1	1	3	2	5	1	13	21	11	0	1	1	0	1
K00254 dihydroorotate dehydrogenase [EC:1.3.5.2]	5	3	4	1	1	1	1	1	1	1	1	0	1	0	0	1	3	3	4
K00384 thioredoxin reductase (NADPH) [EC:1.8.1.9]	15	17	14	5	5	5	7	7	12	21	10	43	75	34	6	23	6	7	6
K00560 thymidylate synthase [EC:2.1.1.45]	11	10	12	6	4	4	5	5	5	7	4	10	16	10	4	7	7	7	8
K00608 aspartate carbamoyltransferase [EC:2.1.3.2]	0	0	0	1	1	0	1	0	0	0	0	0	0	0	0	1	0	0	0
K00609 aspartate carbamoyltransferase catalytic subunit [EC:2.1.3.2]	5	7	7	6	5	5	7	6	9	9	8	11	15	10	5	10	7	7	8
K00610 aspartate carbamoyltransferase regulatory subunit	1	1	1	1	2	2	2	3	3	3	2	4	4	3	2	1	1	1	1
K00756 pyrimidine-nucleoside phosphorylase [EC:2.4.2.2]	1	2	1	2	2	3	2	1	2	2	3	5	14	3	6	11	2	2	1
K00757 uridine phosphorylase [EC:2.4.2.3]	1	1	1	2	3	3	3	4	3	3	2	1	1	1	1	8	1	1	1
K00758 thymidine phosphorylase [EC:2.4.2.4]	1	1	1	1	1	1	1	1	1	1	1	0	0	0	1	1	0	1	1
K00761 uracil phosphoribosyltransferase [EC:2.4.2.9]	4	5	4	5	4	4	4	5	7	8	6	14	20	12	5	8	4	4	5
K00762 orotate phosphoribosyltransferase [EC:2.4.2.10]	3	3	3	5	5	5	7	6	10	7	9	10	11	7	8	8	5	5	7
K00857 thymidine kinase [EC:2.7.1.21]	3	2	3	2	2	3	1	1	1	1	2	1	3	2	1	6	1	1	1
K00876 uridine kinase [EC:2.7.1.48]	2	3	1	10	9	7	8	14	8	7	11	3	5	3	12	14	2	2	1
K00943 dTMP kinase [EC:2.7.4.9]	1	2	2	1	1	2	1	1	4	5	3	9	13	9	3	2	2	2	2
K00944 nucleoside-triphosphate--adenylate kinase [EC:2.7.4.10]	0	0	0	0	1	0	0	0	0	0	0	0	0	0	0	0	0	0	0
K00945 cytidylate kinase [EC:2.7.4.14]	1	1	1	3	3	3	4	4	3	3	5	1	3	1	5	5	4	4	5
K01240 uridine nucleosidase [EC:3.2.2.3]	0	0	1	0	0	0	0	0	0	0	0	0	0	0	0	0	1	1	0
K01464 dihydropyrimidinase [EC:3.5.2.2]	2	3	2	2	1	2	2	2	1	2	2	2	1	1	1	2	3	4	3
K01465 dihydroorotase [EC:3.5.2.3]	8	9	10	6	6	6	7	6	11	15	12	13	20	12	9	13	9	9	12
K01485 cytosine deaminase [EC:3.5.4.1]	2	3	1	1	1	1	1	1	1	3	1	15	25	12	0	13	4	4	3
K01489 cytidine deaminase [EC:3.5.4.5]	1	2	2	1	2	2	2	2	3	2	2	6	3	2	3	4	1	1	1
K01493 dCMP deaminase [EC:3.5.4.12]	2	3	2	4	4	4	4	4	4	4	5	2	3	3	2	6	1	1	1
K01494 dCTP deaminase [EC:3.5.4.13]	6	8	8	1	1	1	1	1	1	3	1	13	20	7	1	1	5	6	5
K01520 dUTP pyrophosphatase [EC:3.6.1.23]	2	2	2	3	2	4	3	4	4	6	4	6	9	6	5	8	3	2	3
K01591 orotidine-5'-phosphate decarboxylase [EC:4.1.1.23]	3	3	3	6	5	5	7	8	10	12	10	18	23	15	6	8	3	3	3
K01937 CTP synthase [EC:6.3.4.2]	22	23	23	12	11	14	15	11	17	16	17	21	23	14	12	23	12	13	14
K01954 carbamoyl-phosphate synthase [EC:6.3.5.5]	0	0	0	0	0	0	0	0	0	0	0	0	0	0	0	0	0	0	1
K01955 carbamoyl-phosphate synthase large subunit [EC:6.3.5.5]	45	45	41	33	31	26	37	36	56	43	52	42	50	30	29	51	22	23	28
K01956 carbamoyl-phosphate synthase small subunit [EC:6.3.5.5]	11	10	10	5	6	7	8	6	16	12	11	14	26	12	9	17	6	6	7
K02825 pyrimidine operon attenuation protein / uracil phosphoribosyltransferase [EC:2.4.2.9]	3	2	2	1	1	1	1	1	1	1	1	1	4	2	1	5	2	2	3
K03465 thymidylate synthase (FAD) [EC:2.1.1.148]	1	1	2	2	2	2	2	1	7	5	4	0	1	0	6	9	4	4	5
K08728 nucleoside deoxyribosyltransferase [EC:2.4.2.6]	0	0	0	0	0	0	0	0	0	0	0	1	0	0	0	0	1	0	0
K09903 uridylate kinase [EC:2.7.4.22]	8	9	8	6	5	5	6	5	7	7	7	10	15	11	5	8	7	6	7
K11540 carbamoyl-phosphate synthase / aspartate carbamoyltransferase / dihydroorotase [EC:6.3.5.5 2.1.3.2 3.5.2.3]	0	0	1	1	1	1	1	1	0	1	1	0	0	0	0	0	1	1	0
K11541 carbamoyl-phosphate synthase / aspartate carbamoyltransferase [EC:6.3.5.5 2.1.3.2]	1	1	1	1	1	0	1	0	0	1	0	0	0	0	0	1	2	1	1
K13421 uridine monophosphate synthetase [EC:2.4.2.10 4.1.1.23]	0	0	1	0	0	0	0	0	0	0	0	0	0	0	0	0	1	1	0
K13799 pantoate ligase / cytidylate kinase [EC:6.3.2.1 2.7.4.14]	0	0	0	0	1	0	1	0	0	1	0	0	0	0	0	0	0	0	0
K13800 UMP-CMP kinase [EC:2.7.4.- 2.7.4.14]	0	1	1	0	0	1	0	0	0	0	0	0	0	0	0	0	1	1	1
K13998 dihydrofolate reductase / thymidylate synthase [EC:1.5.1.3 2.1.1.45]	0	0	1	1	1	0	0	0	0	0	0	0	0	0	0	1	1	1	1
K00278 L-aspartate oxidase [EC:1.4.3.16]	7	7	7	6	5	4	4	7	10	11	9	16	20	11	2	10	7	7	10
K00294 1-pyrroline-5-carboxylate dehydrogenase [EC:1.2.1.88]	5	6	4	1	1	1	1	1	1	1	1	0	0	0	0	1	1	1	1
K00830 alanine-glyoxylate transaminase / serine-glyoxylate transaminase / serine-pyruvate transaminase [EC:2.6.1.44 2.6.1.45 2.6.1.51]	1	1	1	0	1	1	0	0	0	1	0	0	0	0	0	1	1	1	1
K01755 argininosuccinate lyase [EC:4.3.2.1]	13	13	15	8	9	8	10	10	20	15	16	18	17	15	8	6	9	9	11
K01779 aspartate racemase [EC:5.1.1.13]	1	1	1	1	1	1	1	1	1	1	1	5	6	2	1	1	1	1	1
K01940 argininosuccinate synthase [EC:6.3.4.5]	15	15	17	12	11	12	12	12	25	17	17	15	15	13	11	5	11	10	13
K09758 aspartate 4-decarboxylase [EC:4.1.1.12]	0	0	1	1	1	0	1	1	1	1	1	0	0	0	0	19	1	1	1
K13566 omega-amidase [EC:3.5.1.3]	0	0	1	1	1	1	1	0	0	0	0	0	0	0	0	1	1	0	1
K00003 homoserine dehydrogenase [EC:1.1.1.3]	5	5	6	4	4	3	5	6	14	13	12	18	29	16	6	3	9	9	11
K00060 threonine 3-dehydrogenase [EC:1.1.1.103]	1	1	1	1	1	1	1	1	1	1	1	0	0	0	0	1	1	1	1
K00108 choline dehydrogenase	3	4	4	1	1	1	1	0	1	1	1	0	1	0	0	3	11	11	15
K00130 betaine-aldehyde dehydrogenase [EC:1.2.1.8]	4	2	3	1	1	1	1	1	1	1	1	0	0	0	0	2	8	8	11
K00133 aspartate-semialdehyde dehydrogenase [EC:1.2.1.11]	13	9	11	8	7	8	11	9	14	14	12	17	28	14	8	10	8	8	8
K00273 D-amino-acid oxidase [EC:1.4.3.3]	0	1	1	0	0	0	0	0	0	0	0	0	0	0	0	0	0	0	0
K00274 monoamine oxidase [EC:1.4.3.4]	1	1	1	0	0	0	0	0	0	0	0	0	0	0	0	1	1	1	1
K00276 primary-amine oxidase [EC:1.4.3.21]	2	1	1	1	1	1	1	1	1	0	0	0	0	0	0	1	1	1	1
K00281 glycine dehydrogenase [EC:1.4.4.2]	14	12	17	1	1	2	1	7	1	1	6	1	1	1	1	4	16	15	23
K00282 glycine dehydrogenase subunit 1 [EC:1.4.4.2]	1	1	1	1	2	1	1	1	1	2	1	0	0	1	1	1	1	1	1
K00283 glycine dehydrogenase subunit 2 [EC:1.4.4.2]	2	3	3	2	2	1	1	1	1	2	1	0	0	1	1	1	1	1	1
K00301 sarcosine oxidase [EC:1.5.3.1]	0	1	1	0	0	0	0	0	0	0	0	0	0	0	0	1	1	1	1
K00314 sarcosine dehydrogenase [EC:1.5.8.3]	0	0	1	0	0	0	0	0	0	0	0	0	0	0	0	0	0	0	0
K00315 dimethylglycine dehydrogenase [EC:1.5.8.4]	1	1	1	0	0	0	0	0	0	0	0	0	0	0	0	1	1	0	0
K00499 choline monooxygenase [EC:1.14.15.7]	0	0	1	0	1	0	0	0	0	0	0	0	0	0	0	1	1	1	0
K00544 betaine-homocysteine S-methyltransferase [EC:2.1.1.5]	1	1	1	0	0	0	0	0	0	0	0	0	0	0	0	1	0	0	0
K00613 glycine amidinotransferase [EC:2.1.4.1]	0	0	1	1	1	1	1	1	1	1	1	0	0	1	0	1	0	1	0
K00639 glycine C-acetyltransferase [EC:2.3.1.29]	8	9	5	3	2	2	2	5	1	2	4	0	3	1	1	1	1	1	1
K00643 5-aminolevulinate synthase [EC:2.3.1.37]	1	1	1	0	0	0	0	0	0	0	0	0	0	0	0	1	1	1	1
K00836 diaminobutyrate-2-oxoglutarate transaminase [EC:2.6.1.76]	5	6	7	1	1	1	2	0	2	1	1	0	0	0	1	1	2	2	2
K00872 homoserine kinase [EC:2.7.1.39]	1	1	1	1	1	2	1	1	1	3	2	15	22	11	2	1	1	1	1
K00928 aspartate kinase [EC:2.7.2.4]	10	11	10	7	7	7	9	12	17	15	15	20	41	19	11	12	9	9	11
K01620 threonine aldolase [EC:4.1.2.5]	3	3	2	2	3	3	4	5	3	7	6	14	14	9	2	3	10	10	13
K01695 tryptophan synthase alpha chain [EC:4.2.1.20]	2	2	3	2	3	2	3	3	7	8	4	6	12	10	1	1	3	3	4
K01696 tryptophan synthase beta chain [EC:4.2.1.20]	11	12	13	5	5	5	8	7	15	14	9	14	19	16	7	3	8	8	8
K01697 cystathionine beta-synthase [EC:4.2.1.22]	4	5	4	1	1	1	0	1	1	3	1	12	16	8	0	1	2	2	2
K01733 threonine synthase [EC:4.2.3.1]	11	13	13	7	7	8	9	9	15	12	10	20	20	13	13	3	13	12	14
K01752 L-serine dehydratase [EC:4.3.1.17]	8	6	7	3	4	6	3	8	8	11	8	24	26	19	3	31	12	13	14
K01753 D-serine dehydratase [EC:4.3.1.18]	1	1	1	1	1	1	1	1	1	1	1	1	0	0	1	1	1	1	1
K01754 threonine dehydratase [EC:4.3.1.19]	6	6	8	4	5	6	6	8	12	13	12	20	34	14	4	13	11	11	14
K02204 homoserine kinase type II [EC:2.7.1.39]	2	1	1	1	0	1	0	0	0	1	0	0	0	0	0	1	3	3	5
K06001 tryptophan synthase beta chain [EC:4.2.1.20]	3	2	3	6	4	5	4	5	3	5	5	0	0	1	3	1	1	1	1
K06720 L-ectoine synthase [EC:4.2.1.108]	3	3	2	0	0	0	0	0	0	0	0	0	0	0	0	0	1	1	0
K08688 creatinase [EC:3.5.3.3]	0	0	1	0	0	1	0	0	0	0	0	0	0	0	0	1	1	1	1
K10674 ectoine hydroxylase [EC:1.14.11.-]	3	3	2	0	0	0	0	0	0	0	0	0	0	0	0	1	1	1	0
K11440 choline dehydrogenase	1	1	1	0	0	0	0	0	0	0	0	0	0	0	0	0	0	0	0
K12235 serine racemase [EC:5.1.1.18]	0	0	0	0	1	0	0	0	0	0	0	0	0	0	0	0	0	0	0
K12524 bifunctional aspartokinase / homoserine dehydrogenase 1 [EC:2.7.2.4 1.1.1.3]	1	1	1	3	5	4	5	7	1	1	4	0	1	1	8	1	1	1	1
K12525 bifunctional aspartokinase / homoserine dehydrogenase 2 [EC:2.7.2.4 1.1.1.3]	1	1	1	1	1	2	1	0	1	1	1	1	1	1	0	0	1	1	0
K12526 bifunctional diaminopimelate decarboxylase / aspartate kinase [EC:4.1.1.20 2.7.2.4]	1	1	1	0	0	1	0	0	0	0	0	0	0	0	0	0	0	1	0
K00456 cysteine dioxygenase [EC:1.13.11.20]	0	0	1	0	0	0	0	0	0	0	0	0	0	0	0	0	0	0	0
K00547 homocysteine S-methyltransferase [EC:2.1.1.10]	1	2	1	1	1	2	1	1	3	1	3	1	1	1	1	1	1	1	1
K00548 5-methyltetrahydrofolate--homocysteine methyltransferase [EC:2.1.1.13]	23	19	21	9	8	10	11	8	8	8	14	3	1	2	13	11	20	21	24
K00549 5-methyltetrahydropteroyltriglutamate--homocysteine methyltransferase [EC:2.1.1.14]	8	4	10	2	1	5	5	2	9	6	3	22	23	14	2	2	9	9	12
K00558 DNA (cytosine-5)-methyltransferase 1 [EC:2.1.1.37]	8	7	6	14	11	13	14	7	14	17	18	15	16	16	22	9	8	9	10
K00772 5'-methylthioadenosine phosphorylase [EC:2.4.2.28]	1	1	1	1	1	1	1	1	0	1	1	2	0	1	0	1	2	2	2
K00789 S-adenosylmethionine synthetase [EC:2.5.1.6]	12	13	14	10	11	12	13	10	22	23	18	21	24	15	8	19	9	9	11
K00797 spermidine synthase [EC:2.5.1.16]	4	2	3	3	4	3	4	3	10	3	7	1	1	1	3	8	4	4	4
K00815 tyrosine aminotransferase [EC:2.6.1.5]	0	0	0	0	0	0	0	0	0	0	0	0	0	0	0	0	1	1	1
K00832 aromatic-amino-acid transaminase [EC:2.6.1.57]	3	3	3	1	1	1	1	2	1	1	1	2	1	1	0	1	5	5	7
K00838 aromatic amino acid aminotransferase I [EC:2.6.1.57 2.6.1.27 2.6.1.5]	0	0	1	0	0	0	0	0	0	0	0	0	0	0	0	0	1	1	1
K00899 5-methylthioribose kinase [EC:2.7.1.100]	0	0	1	1	1	1	1	1	0	1	1	0	0	1	0	1	1	1	1
K01011 thiosulfate/3-mercaptopyruvate sulfurtransferase [EC:2.8.1.1 2.8.1.2]	6	6	9	1	1	1	1	1	1	1	1	0	1	1	0	9	4	4	5
K01243 adenosylhomocysteine nucleosidase [EC:3.2.2.9]	1	1	1	2	2	2	3	4	5	6	4	17	20	10	3	11	1	1	1
K01251 adenosylhomocysteinase [EC:3.3.1.1]	16	16	17	2	1	1	1	2	1	3	5	6	21	9	1	2	9	9	12
K01611 S-adenosylmethionine decarboxylase [EC:4.1.1.50]	3	4	2	1	1	2	1	1	1	1	1	1	1	1	1	7	3	3	4
K01740 O-acetylhomoserine (thiol)-lyase [EC:2.5.1.49]	12	10	14	16	16	13	19	16	35	33	26	30	42	25	16	4	7	7	8
K01761 methionine-gamma-lyase [EC:4.4.1.11]	2	2	1	1	1	1	1	1	6	4	1	2	1	0	0	1	1	2	2
K05396 D-cysteine desulfhydrase [EC:4.4.1.15]	1	1	1	1	1	1	1	1	1	1	1	1	1	0	0	1	4	4	3
K05933 aminocyclopropanecarboxylate oxidase [EC:1.14.17.4]	0	0	1	0	0	0	0	0	0	0	0	0	0	0	0	0	0	0	0
K07173 S-ribosylhomocysteine lyase [EC:4.4.1.21]	1	1	1	2	2	2	3	3	5	5	3	7	13	6	3	4	1	1	1
K08963 methylthioribose-1-phosphate isomerase [EC:5.3.1.23]	1	1	1	1	1	1	2	1	1	1	1	1	1	1	1	1	2	2	4
K08964 methylthioribulose-1-phosphate dehydratase [EC:4.2.1.109]	1	1	1	1	1	1	0	0	0	0	0	0	0	0	0	1	1	1	1
K08968 L-methionine (R)-S-oxide reductase [EC:1.8.4.14]	0	1	0	0	1	0	0	0	0	0	0	0	0	0	0	0	0	0	0
K08969 aminotransferase [EC:2.6.1.-]	1	2	1	1	1	1	0	1	1	1	1	11	12	6	0	1	1	1	0
K09880 enolase-phosphatase E1 [EC:3.1.3.77]	0	0	1	0	1	1	0	0	0	0	0	0	0	0	0	1	1	1	1
K10764 O-succinylhomoserine sulfhydrylase [EC:2.5.1.-]	3	3	3	1	1	1	1	0	0	0	1	0	0	0	0	1	5	5	7
K00020 3-hydroxyisobutyrate dehydrogenase [EC:1.1.1.31]	2	1	2	1	1	1	0	1	0	1	1	1	2	0	0	6	3	3	4
K00166 2-oxoisovalerate dehydrogenase E1 component alpha subunit [EC:1.2.4.4]	2	2	1	0	0	0	0	0	0	0	0	0	0	0	0	1	4	4	6
K00167 2-oxoisovalerate dehydrogenase E1 component beta subunit [EC:1.2.4.4]	4	3	3	0	0	0	0	0	0	0	0	0	0	0	0	1	5	5	7
K00253 isovaleryl-CoA dehydrogenase [EC:1.3.8.4]	3	4	4	0	1	0	0	0	0	1	0	0	0	0	0	1	6	6	9
K00263 leucine dehydrogenase [EC:1.4.1.9]	4	2	4	1	1	0	0	0	0	0	0	0	0	1	0	1	3	2	4
K00826 branched-chain amino acid aminotransferase [EC:2.6.1.42]	9	8	10	8	8	7	10	8	14	10	12	17	20	12	8	11	6	6	7
K01968 3-methylcrotonyl-CoA carboxylase alpha subunit [EC:6.4.1.4]	3	2	3	1	1	1	0	1	0	1	1	0	0	0	0	1	4	4	5
K01969 3-methylcrotonyl-CoA carboxylase beta subunit [EC:6.4.1.4]	6	6	8	1	1	0	0	0	0	0	0	0	0	0	0	1	6	7	9
K05607 methylglutaconyl-CoA hydratase [EC:4.2.1.18]	0	0	1	0	1	1	0	1	0	0	1	0	0	0	0	0	0	0	1
K09699 2-oxoisovalerate dehydrogenase E2 component (dihydrolipoyl transacylase) [EC:2.3.1.168]	1	2	1	0	0	0	0	0	0	0	0	0	0	0	0	1	4	4	6
K11381 2-oxoisovalerate dehydrogenase E1 component [EC:1.2.4.4]	2	2	1	1	1	1	1	1	1	4	1	0	0	0	2	1	1	1	1
K11410 short/branched chain acyl-CoA dehydrogenase [EC:1.3.99.12]	0	0	1	0	0	0	0	0	0	0	0	0	0	0	0	0	0	0	0
K13766 methylglutaconyl-CoA hydratase [EC:4.2.1.18]	1	1	1	0	0	0	0	0	0	0	0	0	0	0	0	1	2	2	3
K00052 3-isopropylmalate dehydrogenase [EC:1.1.1.85]	7	6	10	5	6	6	8	6	9	11	10	18	18	10	5	2	4	4	5
K00053 ketol-acid reductoisomerase [EC:1.1.1.86]	14	13	16	7	9	8	12	9	15	18	11	31	55	26	7	3	9	10	11
K00835 valine--pyruvate aminotransferase [EC:2.6.1.66]	1	1	1	1	1	2	1	1	1	1	1	0	0	0	1	1	1	1	0
K01687 dihydroxy-acid dehydratase [EC:4.2.1.9]	24	23	30	13	19	14	24	13	30	22	27	21	25	16	11	6	22	23	27
K01702 3-isopropylmalate dehydratase [EC:4.2.1.33]	1	1	1	1	1	1	1	0	0	0	0	0	0	0	0	1	1	1	1
K01869 leucyl-tRNA synthetase [EC:6.1.1.4]	33	31	39	23	21	23	26	22	24	22	26	30	36	31	15	29	17	18	18
K01870 isoleucyl-tRNA synthetase [EC:6.1.1.5]	33	35	37	20	17	20	27	19	35	29	27	35	52	26	9	54	20	20	20
K01873 valyl-tRNA synthetase [EC:6.1.1.9]	34	34	35	22	19	23	25	16	39	35	32	39	54	29	18	26	19	18	22
K09011 D-citramalate synthase [EC:2.3.1.182]	1	1	1	2	2	1	1	5	1	1	3	0	0	1	1	1	1	0	0
K00143 L-aminoadipate-semialdehyde dehydrogenase [EC:1.2.1.31]	1	0	1	0	0	0	0	0	0	0	0	0	0	0	0	1	1	1	1
K00215 4-hydroxy-tetrahydrodipicolinate reductase [EC:1.17.1.8]	4	2	4	3	4	3	5	6	6	7	7	19	17	12	6	9	5	4	6
K00821 acetylornithine/N-succinyldiaminopimelate aminotransferase [EC:2.6.1.11 2.6.1.17]	3	2	3	5	5	6	8	5	10	7	8	5	1	1	6	2	6	6	7
K00841 aminotransferase [EC:2.6.1.-]	0	1	1	1	1	1	1	1	1	1	1	0	4	2	0	1	0	1	1
K01439 succinyl-diaminopimelate desuccinylase [EC:3.5.1.18]	6	6	7	2	3	4	3	4	9	11	6	14	22	10	7	10	5	5	7
K01586 diaminopimelate decarboxylase [EC:4.1.1.20]	8	10	9	8	8	8	11	13	17	15	13	21	32	15	7	14	9	9	12
K01705 homoaconitate hydratase [EC:4.2.1.36]	1	1	1	0	0	0	0	0	0	0	0	0	0	0	0	1	1	1	1
K01714 4-hydroxy-tetrahydrodipicolinate synthase [EC:4.3.3.7]	5	4	6	6	5	5	8	9	10	9	10	36	44	26	7	10	8	8	10
K01778 diaminopimelate epimerase [EC:5.1.1.7]	3	3	4	3	3	3	4	5	4	6	6	11	16	8	5	7	5	6	6
K01929 UDP-N-acetylmuramoyl-tripeptide--D-alanyl-D-alanine ligase [EC:6.3.2.10]	2	1	2	5	5	6	6	7	12	14	10	23	27	18	7	11	4	4	6
K03340 diaminopimelate dehydrogenase [EC:1.4.1.16]	2	2	3	3	3	2	2	5	3	3	4	1	0	1	2	1	1	1	1
K03918	1	1	1	0	0	0	0	0	0	0	0	0	0	0	0	1	0	0	0
K05822 tetrahydrodipicolinate N-acetyltransferase [EC:2.3.1.89]	1	0	1	1	1	1	1	0	1	1	1	1	1	2	0	1	1	0	0
K05823 N-acetyldiaminopimelate deacetylase [EC:3.5.1.47]	1	1	1	1	1	1	1	1	0	1	1	1	3	3	0	1	1	0	1
K05824 homoisocitrate dehydrogenase [EC:1.1.1.87]	0	0	1	0	0	0	0	0	0	0	0	0	0	0	0	0	1	1	1
K05825 2-aminoadipate transaminase [EC:2.6.1.-]	1	0	1	2	1	1	1	2	7	4	2	2	0	1	0	1	1	1	1
K05826 alpha-aminoadipate carrier protein LysW	0	0	0	0	0	0	0	0	0	0	0	0	0	0	0	0	1	0	0
K05827 [lysine-biosynthesis-protein LysW]---L-2-aminoadipate ligase [EC:6.3.2.43]	0	0	1	0	0	0	0	0	0	0	0	0	0	0	0	1	0	0	0
K05829 N-acetyl-gamma-glutamyl-phosphate/LysW-gamma-L-alpha-aminoadipyl-6-phosphate reductase [EC:1.2.1.38 1.2.1.-]	0	0	1	0	0	0	0	0	0	0	0	0	0	0	0	0	1	0	0
K05830 acetylornithine/LysW-gamma-L-lysine aminotransferase [EC:2.6.1.11 2.6.1.-]	0	0	1	0	0	0	1	0	0	0	0	0	0	0	0	0	0	0	0
K05831 LysW-gamma-L-lysine carboxypeptidase	0	0	1	0	1	0	0	0	0	0	0	0	0	0	0	0	0	0	0
K10206 LL-diaminopimelate aminotransferase [EC:2.6.1.83]	1	1	1	7	6	5	7	5	12	10	9	2	0	1	9	1	1	1	1
K00471 gamma-butyrobetaine dioxygenase [EC:1.14.11.1]	0	0	0	0	0	0	0	0	0	0	0	0	0	0	0	1	2	2	4
K00824 D-alanine transaminase [EC:2.6.1.21]	1	1	1	1	1	1	1	1	1	1	1	1	1	0	1	1	1	0	0
K01582 lysine decarboxylase [EC:4.1.1.18]	1	1	1	1	1	3	1	1	1	1	1	0	1	0	0	10	2	2	1
K03894 N2-citryl-N6-acetyl-N6-hydroxylysine synthase [EC:6.3.2.38]	0	0	0	1	1	0	1	0	0	0	1	0	0	0	0	0	0	1	0
K03895 aerobactin synthase [EC:6.3.2.39]	0	0	0	0	1	1	1	0	0	0	1	0	0	0	0	0	0	0	0
K03896 acetyl CoA:N6-hydroxylysine acetyl transferase [EC:2.3.1.102]	0	0	0	0	1	0	1	0	0	0	1	0	0	0	0	1	0	1	0
K03897 lysine N6-hydroxylase [EC:1.14.13.59]	1	1	1	1	1	1	1	0	0	0	1	0	0	0	0	1	1	1	1
K06101 histone-lysine N-methyltransferase ASH1L [EC:2.1.1.43]	1	0	1	0	0	0	0	0	0	0	0	0	0	0	0	0	1	0	0
K11419 histone-lysine N-methyltransferase SUV39H [EC:2.1.1.43]	0	1	1	0	0	0	0	0	0	0	0	0	0	0	0	0	1	0	0
K11420 euchromatic histone-lysine N-methyltransferase [EC:2.1.1.43]	0	0	0	0	1	0	0	0	0	0	0	0	0	0	0	0	0	0	0
K11422 histone-lysine N-methyltransferase SETD1 [EC:2.1.1.43]	1	1	1	0	0	0	0	0	0	0	0	0	0	0	0	1	1	1	1
K11423 histone-lysine N-methyltransferase SETD2 [EC:2.1.1.43]	1	1	1	0	0	0	0	0	0	0	0	0	1	0	0	0	1	1	1
K11429 histone-lysine N-methyltransferase SUV420H [EC:2.1.1.43]	1	1	1	0	0	0	0	0	0	0	0	0	0	0	0	0	0	0	0
K11433 histone-lysine N-methyltransferase SETMAR [EC:2.1.1.43]	0	0	1	0	0	0	0	0	0	0	0	0	0	0	0	0	0	0	0
K13609 delta1-piperideine-2-carboxylate reductase [EC:1.5.1.21]	0	0	1	0	0	0	0	0	0	0	0	0	0	0	0	1	3	3	4
K00137 aminobutyraldehyde dehydrogenase [EC:1.2.1.19]	1	1	1	1	0	1	1	1	1	1	1	1	0	0	0	2	9	9	13
K00145 N-acetyl-gamma-glutamyl-phosphate reductase [EC:1.2.1.38]	6	6	6	8	5	5	8	6	11	11	10	16	13	10	7	2	5	5	7
K00147 glutamate-5-semialdehyde dehydrogenase [EC:1.2.1.41]	6	5	7	5	5	5	7	5	9	11	9	15	18	15	7	17	5	5	6
K00286 pyrroline-5-carboxylate reductase [EC:1.5.1.2]	1	1	1	2	2	3	4	5	6	6	5	7	14	10	5	12	2	2	3
K00316 spermidine dehydrogenase [EC:1.5.99.6]	0	0	1	0	0	0	0	0	0	0	0	0	0	0	0	0	1	0	0
K00318 proline dehydrogenase [EC:1.5.-.-]	1	2	1	1	1	0	1	1	0	1	1	0	0	0	0	1	1	1	0
K00472 prolyl 4-hydroxylase [EC:1.14.11.2]	1	1	1	0	0	0	0	0	0	0	0	0	0	0	0	1	0	0	0
K00611 ornithine carbamoyltransferase [EC:2.1.3.3]	4	3	5	7	7	8	9	6	17	13	13	13	13	9	9	10	12	13	17
K00618 amino-acid N-acetyltransferase [EC:2.3.1.1]	1	1	1	0	0	0	0	0	0	0	0	0	0	0	0	0	1	1	1
K00619 amino-acid N-acetyltransferase [EC:2.3.1.1]	1	1	1	1	1	1	1	0	0	0	1	1	0	0	0	1	1	1	1
K00620 glutamate N-acetyltransferase / amino-acid N-acetyltransferase [EC:2.3.1.35 2.3.1.1]	5	4	5	4	4	4	6	3	9	12	8	12	16	15	7	2	6	5	7
K00657 diamine N-acetyltransferase [EC:2.3.1.57]	1	1	1	1	1	1	1	2	1	1	1	1	1	2	1	1	1	1	0
K00673 arginine N-succinyltransferase [EC:2.3.1.109]	1	1	1	0	0	1	1	1	1	1	1	0	1	0	0	2	11	10	14
K00818 acetylornithine aminotransferase [EC:2.6.1.11]	4	2	4	2	1	1	1	2	2	4	2	15	14	10	1	1	2	2	3
K00819 ornithine--oxo-acid transaminase [EC:2.6.1.13]	6	5	4	1	1	1	1	3	0	1	1	0	0	0	0	1	1	1	1
K00840 succinylornithine aminotransferase [EC:2.6.1.81]	1	1	1	0	1	1	1	1	1	1	1	0	0	0	0	1	1	1	1
K00930 acetylglutamate kinase [EC:2.7.2.8]	5	5	6	5	4	4	6	5	11	10	9	15	11	8	7	2	6	6	9
K00931 glutamate 5-kinase [EC:2.7.2.11]	2	3	4	3	3	4	6	6	8	9	8	18	28	10	7	11	4	4	6
K00933 creatine kinase [EC:2.7.3.2]	0	0	1	0	0	0	0	0	0	0	0	0	0	0	0	0	0	0	0
K00934 arginine kinase [EC:2.7.3.3]	0	0	1	0	0	0	0	0	0	0	0	0	0	0	0	1	1	1	1
K01259 proline iminopeptidase [EC:3.4.11.5]	4	5	4	1	1	1	1	1	1	3	1	4	10	8	0	3	7	7	9
K01270 dipeptidase D [EC:3.4.13.-]	2	2	1	6	6	4	4	11	6	4	7	1	1	1	5	31	2	2	1
K01426 amidase [EC:3.5.1.4]	6	6	7	1	1	1	1	1	1	1	1	4	10	4	0	2	9	9	11
K01436	1	1	1	1	1	1	1	1	1	1	1	6	5	4	0	1	1	1	1
K01438 acetylornithine deacetylase [EC:3.5.1.16]	3	2	3	1	2	2	1	3	1	1	1	1	0	1	1	1	7	7	9
K01457 allophanate hydrolase [EC:3.5.1.54]	2	2	1	1	1	0	1	1	1	1	1	0	0	0	0	1	1	1	2
K01470 creatinine amidohydrolase [EC:3.5.2.10]	1	1	1	1	1	1	1	3	1	2	1	2	1	3	1	7	1	1	1
K01473 N-methylhydantoinase A [EC:3.5.2.14]	1	1	1	1	1	1	1	1	0	1	1	0	0	0	0	1	1	1	1
K01474 N-methylhydantoinase B [EC:3.5.2.14]	1	1	2	0	1	1	1	1	0	1	1	0	0	0	0	1	1	1	1
K01476 arginase [EC:3.5.3.1]	1	2	1	1	1	1	1	1	0	1	1	1	1	1	1	1	1	1	1
K01478 arginine deiminase [EC:3.5.3.6]	1	1	1	1	1	1	1	1	1	1	1	1	3	1	1	9	6	7	7
K01480 agmatinase [EC:3.5.3.11]	5	7	4	1	2	2	1	1	3	2	6	0	0	1	3	7	1	1	1
K01484 succinylarginine dihydrolase [EC:3.5.3.23]	1	0	1	0	1	1	1	0	1	1	1	0	1	0	0	1	5	5	6
K01581 ornithine decarboxylase [EC:4.1.1.17]	6	6	4	1	1	4	1	2	1	1	1	3	1	1	3	3	12	11	16
K01583 arginine decarboxylase [EC:4.1.1.19]	0	0	0	0	1	0	0	1	1	1	1	0	0	0	0	1	0	1	1
K01584 arginine decarboxylase [EC:4.1.1.19]	12	12	10	1	1	2	1	1	1	1	1	0	1	0	0	2	7	8	10
K01585 arginine decarboxylase [EC:4.1.1.19]	12	11	7	5	5	4	3	10	1	2	7	1	1	1	1	3	11	11	13
K01750 ornithine cyclodeaminase [EC:4.3.1.12]	1	1	1	1	1	1	1	1	2	1	1	1	2	1	2	1	2	1	2
K01777 proline racemase [EC:5.1.1.4]	0	0	1	0	1	1	1	1	0	1	1	1	0	0	0	1	1	1	1
K01941 urea carboxylase [EC:6.3.4.6]	10	7	10	1	1	1	1	1	2	1	1	0	0	0	0	2	11	10	15
K02626 arginine decarboxylase [EC:4.1.1.19]	0	0	1	1	1	1	1	1	0	1	1	0	0	0	1	1	0	1	0
K03343 putrescine oxidase [EC:1.4.3.10]	1	1	1	0	0	0	0	0	0	0	0	0	0	0	0	1	1	1	0
K03365 creatinine deaminase [EC:3.5.4.21]	0	0	1	0	0	0	0	0	0	0	0	0	0	0	0	0	0	0	0
K05526 succinylglutamate desuccinylase [EC:3.5.1.96]	1	1	1	0	1	1	1	1	1	0	1	0	0	0	0	1	4	4	5
K06447 succinylglutamic semialdehyde dehydrogenase [EC:1.2.1.71]	1	1	1	0	1	1	1	0	1	1	1	0	0	0	0	1	6	6	8
K08687 N-carbamoylsarcosine amidase [EC:3.5.1.59]	0	0	0	0	0	0	0	0	0	0	0	0	0	0	0	0	1	0	0
K09065 N-acetylornithine carbamoyltransferase [EC:2.1.3.9]	1	0	1	0	0	0	0	0	0	0	0	0	0	0	0	0	0	0	0
K09251 putrescine aminotransferase [EC:2.6.1.82]	1	0	1	1	1	1	1	1	1	1	1	0	1	0	1	1	1	1	0
K09470 gamma-glutamylputrescine synthase [EC:6.3.1.11]	1	1	1	1	1	1	1	1	1	0	0	0	0	0	0	0	1	1	0
K09471 gamma-glutamylputrescine oxidase [EC:1.4.3.-]	3	2	2	1	1	1	1	1	1	0	1	1	0	0	0	2	12	11	15
K09472 gamma-glutamyl-gamma-aminobutyraldehyde dehydrogenase [EC:1.2.1.-]	1	0	1	0	1	1	1	0	1	1	1	0	1	0	0	1	1	1	1
K09473 gamma-glutamyl-gamma-aminobutyrate hydrolase [EC:3.5.1.94]	1	0	1	0	1	1	1	1	0	0	0	0	0	0	0	0	1	1	0
K10536 agmatine deiminase [EC:3.5.3.12]	3	3	2	1	1	1	2	1	2	3	4	1	1	0	1	2	6	6	7
K10793 D-proline reductase (dithiol) PrdA [EC:1.21.4.1]	0	0	1	1	1	1	1	1	0	1	0	3	0	0	0	1	1	1	0
K10794 D-proline reductase (dithiol) PrdB [EC:1.21.4.1]	0	1	1	1	1	1	1	1	0	1	1	1	1	0	0	3	1	1	0
K10795 D-proline reductase (dithiol) PrdD [EC:1.21.4.1]	0	0	0	0	0	0	0	0	0	0	0	0	0	0	0	1	0	1	0
K10796 D-proline reductase (dithiol) PrdE [EC:1.21.4.1]	0	0	0	0	0	0	0	0	0	0	0	0	0	0	0	1	1	1	0
K11142 cytosol aminopeptidase [EC:3.4.11.1 3.4.11.5]	0	0	0	0	0	0	0	0	0	0	0	0	0	0	0	1	1	1	1
K12251 N-carbamoylputrescine amidase [EC:3.5.1.53]	5	5	4	3	3	2	3	2	3	2	4	0	0	1	1	1	3	3	5
K12252 arginine:pyruvate transaminase [EC:2.6.1.84]	0	0	1	0	1	0	0	0	0	0	0	0	0	0	0	1	1	0	0
K12253 5-guanidino-2-oxopentanoate decarboxylase [EC:4.1.1.75]	0	0	0	0	0	0	0	0	0	0	0	0	0	0	0	1	1	0	0
K12254 4-guanidinobutyraldehyde dehydrogenase / NAD-dependent aldehyde dehydrogenase [EC:1.2.1.54 1.2.1.-]	2	1	1	0	0	0	0	0	0	0	0	0	0	0	0	2	9	8	12
K12255 guanidinobutyrase [EC:3.5.3.7]	0	0	1	0	0	1	0	0	0	0	0	0	0	0	0	1	5	5	7
K12256 putrescine aminotransferase [EC:2.6.1.-]	2	2	2	0	0	0	0	0	0	0	0	0	0	0	0	1	6	6	8
K12657 delta-1-pyrroline-5-carboxylate synthetase [EC:2.7.2.11 1.2.1.41]	0	0	0	0	1	1	1	0	0	0	1	0	0	0	0	1	0	0	0
K12658 4-hydroxyproline epimerase [EC:5.1.1.8]	1	1	1	0	1	0	0	1	0	0	0	0	0	0	0	1	2	2	3
K12659 N-acetyl-gamma-glutamyl-phosphate reductase / acetylglutamate kinase [EC:1.2.1.38 2.7.2.8]	1	1	1	0	1	0	0	0	0	0	0	0	0	0	0	1	1	1	1
K13043 N-succinyl-L-ornithine transcarbamylase [EC:2.1.3.11]	1	1	1	2	2	1	1	3	1	1	2	0	0	0	1	1	0	0	0
K13747 carboxynorspermidine decarboxylase [EC:4.1.1.96]	5	5	4	4	5	3	4	4	6	4	8	0	0	1	3	1	2	3	3
K00013 histidinol dehydrogenase [EC:1.1.1.23]	5	4	7	5	5	5	7	7	13	11	11	15	21	13	6	2	6	6	8
K00492 [EC:1.14.13.-]	1	1	1	0	0	0	0	0	0	0	0	0	0	0	0	1	1	0	1
K00599	0	0	0	0	1	0	0	0	0	0	0	0	0	0	0	0	1	0	0
K00603 glutamate formiminotransferase [EC:2.1.2.5]	1	0	1	1	1	1	1	1	1	2	1	0	0	1	1	1	1	1	1
K00765 ATP phosphoribosyltransferase [EC:2.4.2.17]	4	3	4	4	3	3	5	6	5	5	6	10	8	6	3	1	4	4	5
K00817 histidinol-phosphate aminotransferase [EC:2.6.1.9]	7	5	7	5	4	4	5	7	7	9	7	14	22	11	6	2	8	8	11
K01089 imidazoleglycerol-phosphate dehydratase / histidinol-phosphatase [EC:4.2.1.19 3.1.3.15]	2	1	1	1	2	1	1	1	1	1	1	0	0	0	1	1	1	1	1
K01468 imidazolonepropionase [EC:3.5.2.7]	1	1	1	1	1	1	1	5	1	1	2	0	0	1	0	1	3	3	3
K01479 formiminoglutamase [EC:3.5.3.8]	1	1	1	1	1	1	1	1	1	0	1	0	0	0	0	1	2	2	2
K01496 phosphoribosyl-AMP cyclohydrolase [EC:3.5.4.19]	2	2	3	1	1	1	1	1	2	2	1	6	5	3	0	1	3	3	3
K01523 phosphoribosyl-ATP pyrophosphohydrolase [EC:3.6.1.31]	1	1	1	1	1	1	1	1	1	1	1	3	5	1	1	1	2	2	3
K01590 histidine decarboxylase [EC:4.1.1.22]	0	0	1	0	0	0	0	0	0	1	0	0	0	0	0	11	1	1	0
K01593 aromatic-L-amino-acid decarboxylase [EC:4.1.1.28]	1	1	1	0	0	0	0	0	0	0	0	0	0	0	0	1	1	1	1
K01693 imidazoleglycerol-phosphate dehydratase [EC:4.2.1.19]	6	6	8	2	2	2	3	2	5	5	4	7	10	5	1	2	5	6	6
K01712 urocanate hydratase [EC:4.2.1.49]	8	7	8	3	3	2	2	6	1	3	4	0	0	1	0	5	12	12	14
K01814 phosphoribosylformimino-5-aminoimidazole carboxamide ribotide isomerase [EC:5.3.1.16]	5	6	5	3	2	2	3	4	6	4	6	1	1	1	2	1	5	5	6
K02500 cyclase [EC:4.1.3.-]	4	7	6	4	5	5	5	4	9	8	8	9	8	8	8	2	5	6	7
K02501 glutamine amidotransferase [EC:2.4.2.-]	3	4	4	2	2	3	3	4	5	5	4	8	12	6	3	1	4	5	6
K02502 ATP phosphoribosyltransferase regulatory subunit	2	3	2	2	1	1	2	3	6	4	3	3	2	1	3	1	5	6	8
K04486 histidinol-phosphatase (PHP family) [EC:3.1.3.15]	1	1	1	2	2	3	5	3	4	4	6	1	1	2	9	26	1	1	1
K05602 histidinol-phosphatase [EC:3.1.3.15]	1	1	1	0	0	0	0	0	0	0	0	0	0	0	0	1	1	0	0
K05603 formimidoylglutamate deiminase [EC:3.5.3.13]	1	1	1	0	0	1	0	0	1	0	0	0	0	0	0	1	4	4	6
K11755 phosphoribosyl-ATP pyrophosphohydrolase / phosphoribosyl-AMP cyclohydrolase [EC:3.6.1.31 3.5.4.19]	1	1	1	2	3	4	4	5	5	2	4	2	1	1	7	1	1	1	1
K13990 glutamate formiminotransferase / formiminotetrahydrofolate cyclodeaminase [EC:2.1.2.5 4.3.1.4]	0	0	1	1	1	1	1	1	0	1	1	0	0	0	1	1	0	0	0
K00055 aryl-alcohol dehydrogenase [EC:1.1.1.90]	1	1	1	1	1	1	0	0	1	0	1	1	2	3	0	1	1	1	1
K00151 5-carboxymethyl-2-hydroxymuconic-semialdehyde dehydrogenase [EC:1.2.1.60]	2	2	4	1	1	1	1	0	0	1	0	0	1	0	0	1	3	3	4
K00457 4-hydroxyphenylpyruvate dioxygenase [EC:1.13.11.27]	6	4	6	0	1	1	0	0	0	0	0	0	0	0	0	3	11	10	12
K00483 4-hydroxyphenylacetate 3-monooxygenase [EC:1.14.14.9]	1	1	1	0	1	1	1	1	1	0	1	0	1	0	0	1	1	1	1
K00484 flavin reductase (NADH) [EC:1.5.1.36]	1	1	1	0	1	1	1	0	0	0	0	0	1	0	0	0	0	0	0
K00505 tyrosinase [EC:1.14.18.1]	1	0	1	0	0	0	0	0	0	0	0	0	0	0	0	1	0	1	0
K00680 [EC:2.3.1.-]	1	1	1	1	1	1	1	1	0	1	1	0	1	0	1	1	1	1	1
K01555 fumarylacetoacetase [EC:3.7.1.2]	2	2	2	0	0	0	0	0	0	0	0	0	0	0	0	1	3	3	4
K01557 acylpyruvate hydrolase [EC:3.7.1.5]	0	0	0	0	0	0	0	0	0	0	0	0	0	0	0	1	1	1	1
K01592 tyrosine decarboxylase [EC:4.1.1.25]	0	0	1	0	0	0	0	0	0	0	0	0	0	0	0	1	0	0	0
K01800 maleylacetoacetate isomerase [EC:5.2.1.2]	1	1	1	0	0	0	0	0	0	0	0	0	0	0	0	1	1	1	1
K01801 maleylpyruvate isomerase [EC:5.2.1.4]	0	0	1	0	0	1	0	0	0	0	0	0	0	0	0	1	1	1	0
K01826 5-carboxymethyl-2-hydroxymuconate isomerase [EC:5.3.3.10]	0	0	1	0	1	1	1	0	1	0	0	0	1	0	0	1	1	1	1
K02510 4-hydroxy-2-oxoheptanedioate aldolase [EC:4.1.2.52]	1	0	1	1	1	1	1	0	1	0	1	1	1	0	0	1	2	2	3
K10219 2-hydroxy-4-carboxymuconate semialdehyde hemiacetal dehydrogenase [EC:1.1.1.312]	1	1	1	0	0	0	0	0	0	0	0	0	0	0	0	1	1	0	0
K00146 phenylacetaldehyde dehydrogenase [EC:1.2.1.39]	1	1	1	0	1	1	1	1	1	1	0	0	0	0	0	1	2	2	2
K00270 phenylalanine dehydrogenase [EC:1.4.1.20]	1	0	1	0	0	0	0	0	0	0	0	0	0	0	0	1	0	0	0
K00500 phenylalanine-4-hydroxylase [EC:1.14.16.1]	3	4	2	0	0	0	0	0	0	0	0	0	0	0	0	1	3	3	4
K00588 caffeoyl-CoA O-methyltransferase [EC:2.1.1.104]	0	0	1	0	1	0	0	0	0	0	0	0	0	0	0	1	0	0	1
K01451 hippurate hydrolase [EC:3.5.1.32]	1	1	5	1	1	1	1	1	1	1	1	1	0	0	0	1	1	1	1
K01666 4-hydroxy 2-oxovalerate aldolase [EC:4.1.3.39]	1	1	1	2	1	1	3	1	7	4	4	2	1	0	2	1	2	2	3
K01904 4-coumarate--CoA ligase [EC:6.2.1.12]	1	1	1	0	1	0	1	0	0	0	0	0	0	0	0	0	0	0	0
K01912 phenylacetate-CoA ligase [EC:6.2.1.30]	4	3	7	10	4	5	4	10	4	6	6	0	0	1	3	1	1	1	1
K02554 2-keto-4-pentenoate hydratase [EC:4.2.1.80]	1	1	1	1	1	1	0	1	1	0	1	0	1	0	0	1	1	1	1
K05708 3-phenylpropionate/trans-cinnamate dioxygenase alpha subunit [EC:1.14.12.19]	1	0	1	1	0	1	0	0	1	0	0	0	0	0	0	0	0	0	0
K05709 3-phenylpropionate/trans-cinnamate dioxygenase beta subunit [EC:1.14.12.19]	1	1	1	0	0	1	0	0	0	0	0	0	0	0	0	0	0	0	0
K05710 3-phenylpropionate/trans-cinnamate dioxygenase ferredoxin subunit	1	0	1	0	0	1	1	0	0	0	0	0	0	0	0	1	0	1	0
K05712 3-(3-hydroxy-phenyl)propionate hydroxylase [EC:1.14.13.127]	1	1	2	1	1	1	1	0	1	1	1	0	0	0	0	1	5	5	7
K10437 phenylacetate 2-hydroxylase [EC:1.14.13.-]	1	1	1	0	0	0	0	0	0	0	0	0	0	0	0	0	0	0	0
K10797 2-enoate reductase [EC:1.3.1.31]	1	1	1	1	1	1	1	1	1	1	1	0	0	0	1	3	3	5	2
K00466 tryptophan 2-monooxygenase [EC:1.13.12.3]	1	0	1	0	0	0	0	0	0	0	0	0	0	0	0	3	16	15	20
K00486 kynurenine 3-monooxygenase [EC:1.14.13.9]	1	1	1	0	0	0	0	0	0	1	0	0	0	0	0	0	1	1	1
K01556 kynureninase [EC:3.7.1.3]	2	1	2	0	0	0	0	1	0	1	1	0	0	0	0	1	2	2	2
K01721 nitrile hydratase [EC:4.2.1.84]	0	0	1	0	0	0	0	0	0	0	0	0	0	0	0	1	1	1	0
K01867 tryptophanyl-tRNA synthetase [EC:6.1.1.2]	10	11	11	7	7	9	9	8	14	12	10	14	31	15	9	13	8	8	9
K03392 aminocarboxymuconate-semialdehyde decarboxylase [EC:4.1.1.45]	1	1	1	0	0	0	0	1	0	0	0	0	0	0	0	1	0	0	0
K04103 indolepyruvate decarboxylase [EC:4.1.1.74]	1	0	1	1	0	1	0	0	0	0	0	0	0	0	0	1	1	1	1
K10217 aminomuconate-semialdehyde/2-hydroxymuconate-6-semialdehyde dehydrogenase [EC:1.2.1.32 1.2.1.85]	1	0	1	0	0	0	0	0	0	1	0	0	0	0	0	1	1	1	1
K00014 shikimate dehydrogenase [EC:1.1.1.25]	1	1	3	4	4	4	6	9	13	10	10	12	11	9	5	8	4	4	5
K00210 prephenate dehydrogenase [EC:1.3.1.12]	1	0	1	1	1	1	1	1	1	1	1	0	0	0	0	0	1	0	0
K00211 prephenate dehydrogenase (NADP+) [EC:1.3.1.13]	1	1	1	0	0	0	0	0	0	0	0	0	0	0	0	1	1	1	1
K00220 cyclohexadieny/prephenate dehydrogenase [EC:1.3.1.43 1.3.1.12]	1	0	1	1	0	0	0	0	0	0	0	0	0	0	0	1	0	0	1
K00766 anthranilate phosphoribosyltransferase [EC:2.4.2.18]	4	3	4	3	4	2	4	5	7	8	4	12	11	9	2	2	5	6	8
K00800 3-phosphoshikimate 1-carboxyvinyltransferase [EC:2.5.1.19]	3	3	4	3	3	3	6	5	6	11	7	15	19	9	10	8	6	7	8
K00891 shikimate kinase [EC:2.7.1.71]	1	1	1	2	2	3	4	6	4	5	4	2	4	2	5	4	4	4	5
K01609 indole-3-glycerol phosphate synthase [EC:4.1.1.48]	2	1	2	2	1	1	2	3	4	5	3	1	1	1	2	1	3	3	4
K01626 3-deoxy-7-phosphoheptulonate synthase [EC:2.5.1.54]	15	11	16	3	2	5	4	4	7	10	6	28	33	17	1	4	16	16	20
K01656 anthranilate synthase / indole-3-glycerol phosphate synthase [EC:4.1.3.27 4.1.1.48]	0	0	0	0	0	0	0	0	0	0	0	0	0	0	0	1	0	1	0
K01657 anthranilate synthase component I [EC:4.1.3.27]	9	8	9	4	4	4	6	8	15	14	7	13	17	13	4	2	8	9	10
K01658 anthranilate synthase component II [EC:4.1.3.27]	4	3	4	2	2	1	2	4	4	4	3	1	1	2	2	1	4	4	4
K01713 cyclohexadienyl dehydratase [EC:4.2.1.51 4.2.1.91]	1	1	1	1	1	1	0	1	0	0	0	0	0	0	0	1	1	1	1
K01735 3-dehydroquinate synthase [EC:4.2.3.4]	5	5	5	3	4	4	5	6	5	7	8	3	5	3	6	8	5	5	7
K01736 chorismate synthase [EC:4.2.3.5]	10	9	10	4	5	5	6	5	8	9	8	14	23	13	6	7	6	6	7
K01817 phosphoribosylanthranilate isomerase [EC:5.3.1.24]	1	1	2	1	1	1	1	2	3	4	2	12	17	9	2	1	3	3	2
K01850 chorismate mutase [EC:5.4.99.5]	1	1	1	0	0	0	0	0	0	0	0	0	0	0	0	0	1	1	0
K03785 3-dehydroquinate dehydratase I [EC:4.2.1.10]	1	0	1	1	1	2	2	3	2	3	3	3	3	2	4	1	1	1	1
K03786 3-dehydroquinate dehydratase II [EC:4.2.1.10]	2	4	2	1	1	1	1	2	1	2	2	6	6	4	1	4	4	4	5
K03856 3-deoxy-7-phosphoheptulonate synthase [EC:2.5.1.54]	1	1	1	3	4	4	5	3	9	5	7	2	3	3	5	9	2	2	1
K04092 chorismate mutase [EC:5.4.99.5]	1	0	1	0	0	1	0	1	1	1	1	8	10	3	0	0	1	0	0
K04093 chorismate mutase [EC:5.4.99.5]	0	0	1	1	0	0	0	0	0	1	0	0	0	0	0	1	1	1	1
K04516 chorismate mutase [EC:5.4.99.5]	1	1	1	2	3	1	1	4	1	1	3	1	1	0	1	1	1	1	0
K04517 prephenate dehydrogenase [EC:1.3.1.12]	1	2	2	2	2	3	4	3	4	5	5	10	11	11	3	1	1	1	1
K04518 prephenate dehydratase [EC:4.2.1.51]	2	2	2	1	2	1	1	3	1	1	2	0	2	0	1	1	1	1	1
K05358 quinate dehydrogenase (quinone) [EC:1.1.5.8]	1	1	1	0	1	1	0	0	1	0	0	0	0	0	0	1	5	4	6
K05359 arogenate/prephenate dehydratase [EC:4.2.1.91 4.2.1.51]	0	0	1	0	0	0	0	0	0	0	0	0	0	0	0	0	0	0	0
K05887 quinate/shikimate dehydrogenase [EC:1.1.1.282]	1	1	1	1	0	1	1	1	0	1	1	0	1	1	0	1	0	0	0
K06208 chorismate mutase [EC:5.4.99.5]	1	0	1	1	1	1	1	0	0	0	0	0	0	0	0	1	0	0	0
K06209 chorismate mutase [EC:5.4.99.5]	1	1	1	1	1	1	1	1	1	1	1	1	0	1	1	4	1	1	1
K09483 3-dehydroshikimate dehydratase [EC:4.2.1.118]	0	0	0	0	0	0	0	0	0	0	0	0	0	0	0	1	1	1	0
K09484 quinate dehydrogenase [EC:1.1.1.24]	0	0	1	0	0	0	0	0	0	0	0	0	0	0	0	1	1	1	0
K11646 3-dehydroquinate synthase II [EC:1.4.1.24]	1	1	1	1	1	1	0	0	0	1	1	0	0	0	0	0	0	0	0
K13497 anthranilate synthase/phosphoribosyltransferase [EC:4.1.3.27 2.4.2.18]	1	0	1	1	1	1	2	1	1	1	2	1	1	1	5	1	0	1	1
K13498 indole-3-glycerol phosphate synthase / phosphoribosylanthranilate isomerase [EC:4.1.1.48 5.3.1.24]	1	1	1	0	1	1	1	1	1	1	1	0	1	1	1	1	1	1	1
K13501 anthranilate synthase / indole-3-glycerol phosphate synthase / phosphoribosylanthranilate isomerase [EC:4.1.3.27 4.1.1.48 5.3.1.24]	1	1	1	0	1	1	0	0	0	0	0	0	0	0	0	1	1	1	1
K13503 anthranilate synthase [EC:4.1.3.27]	1	1	1	0	0	0	0	0	0	0	0	0	0	0	0	1	1	1	0
K13829 shikimate kinase / 3-dehydroquinate synthase [EC:2.7.1.71 4.2.3.4]	0	0	1	1	1	0	0	1	2	4	1	12	14	11	0	1	0	1	0
K13830 pentafunctional AROM polypeptide [EC:4.2.3.4 4.2.1.10 1.1.1.25 2.7.1.71 2.5.1.19]	1	1	1	1	1	0	1	0	0	1	0	0	0	0	0	1	1	1	1
K13832 3-dehydroquinate dehydratase / shikimate dehydrogenase [EC:4.2.1.10 1.1.1.25]	0	0	0	1	1	1	1	0	0	0	1	0	0	0	2	1	0	0	0
K13853 3-deoxy-7-phosphoheptulonate synthase / chorismate mutase [EC:2.5.1.54 5.4.99.5]	3	2	1	1	1	1	1	0	0	0	0	0	0	0	0	1	0	1	0
K01579 aspartate 1-decarboxylase [EC:4.1.1.11]	2	2	2	1	1	1	1	2	2	1	2	1	0	1	1	1	2	2	2
K01918 pantoate--beta-alanine ligase [EC:6.3.2.1]	3	1	3	2	2	3	3	5	6	3	5	2	1	1	1	1	2	3	4
K03119 taurine dioxygenase [EC:1.14.11.17]	1	1	1	1	1	1	1	1	1	1	1	0	0	0	0	1	5	5	6
K03851 taurine-pyruvate aminotransferase [EC:2.6.1.77]	1	1	1	0	0	0	0	1	0	1	1	0	0	0	0	1	0	0	0
K03852 sulfoacetaldehyde acetyltransferase [EC:2.3.3.15]	1	1	1	0	1	0	1	0	0	1	0	0	0	0	0	1	1	1	0
K05888 [EC:1.1.2.-]	0	1	1	0	0	0	0	0	0	0	0	0	0	0	0	0	0	0	0
K10712 cysteamine dioxygenase [EC:1.13.11.19]	0	0	0	0	0	0	0	0	0	0	0	0	0	0	0	0	1	0	0
K00119 [EC:1.1.99.-]	0	1	1	0	0	0	0	0	0	0	0	0	0	0	0	1	1	1	1
K01005	0	0	1	1	1	0	1	1	0	1	1	0	1	0	0	1	0	0	1
K01841 phosphoenolpyruvate phosphomutase [EC:5.4.2.9]	1	0	1	1	2	1	3	1	0	1	1	0	1	5	1	1	1	1	1
K03430 2-aminoethylphosphonate-pyruvate transaminase [EC:2.6.1.37]	0	0	1	1	1	1	1	1	0	1	1	0	0	0	0	1	1	1	1
K03823 phosphinothricin acetyltransferase [EC:2.3.1.183]	1	1	1	1	1	2	1	3	2	3	3	6	4	3	1	1	3	2	3
K05306 phosphonoacetaldehyde hydrolase [EC:3.11.1.1]	1	1	1	0	1	1	1	2	0	1	1	0	0	1	0	1	2	1	2
K06193 phosphonoacetate hydrolase [EC:3.11.1.2]	2	2	1	1	1	1	1	1	1	1	1	0	1	0	0	6	2	2	1
K09459 phosphonopyruvate decarboxylase [EC:4.1.1.82]	1	0	1	1	1	1	1	1	0	1	1	0	1	0	1	1	1	1	1
K01042 L-seryl-tRNA(Ser) seleniumtransferase [EC:2.9.1.1]	2	1	1	1	1	1	1	1	1	1	1	2	3	1	0	11	2	2	2
K01874 methionyl-tRNA synthetase [EC:6.1.1.10]	24	20	25	19	16	16	16	17	36	26	22	28	35	19	15	45	17	18	17
K11717 cysteine desulfurase / selenocysteine lyase [EC:2.8.1.7 4.4.1.16]	7	7	8	4	3	3	3	3	4	7	4	14	19	10	5	1	2	2	4
K10675 cyanide hydratase [EC:4.2.1.66]	1	1	1	0	0	0	0	0	0	0	0	0	0	0	0	0	0	0	0
K10814 hydrogen cyanide synthase HcnA [EC:1.4.99.5]	0	0	0	0	0	0	0	0	0	0	0	0	0	0	0	1	0	0	0
K10815 hydrogen cyanide synthase HcnB [EC:1.4.99.5]	0	0	0	0	0	0	0	0	0	0	0	0	0	0	0	1	0	1	0
K10816 hydrogen cyanide synthase HcnC [EC:1.4.99.5]	0	0	0	0	0	0	0	0	0	0	0	0	0	0	0	1	1	0	0
K13028	0	0	0	0	0	0	0	0	0	0	0	0	0	0	0	1	0	0	0
K13035 beta-cyano-L-alanine hydratase/nitrilase [EC:3.5.5.4 4.2.1.65]	0	0	0	0	0	1	0	0	0	0	0	0	0	0	0	0	0	0	0
K01776 glutamate racemase [EC:5.1.1.3]	2	1	2	3	3	3	3	5	5	7	5	7	6	6	5	12	3	3	3
K01924 UDP-N-acetylmuramate--alanine ligase [EC:6.3.2.8]	8	11	8	6	8	7	7	9	10	11	11	21	26	12	7	21	8	8	11
K01925 UDP-N-acetylmuramoylalanine--D-glutamate ligase [EC:6.3.2.9]	5	5	5	5	6	7	7	9	15	12	12	16	22	14	6	17	6	6	7
K01775 alanine racemase [EC:5.1.1.1]	2	3	4	6	8	6	7	8	10	14	10	15	14	8	9	18	5	6	6
K01921 D-alanine-D-alanine ligase [EC:6.3.2.4]	6	4	5	5	5	6	5	7	8	12	10	22	30	15	6	9	6	7	8
K03367 D-alanine--poly(phosphoribitol) ligase subunit 1 [EC:6.1.1.13]	0	0	1	0	1	1	1	1	0	1	1	2	7	4	0	3	1	1	1
K00383 glutathione reductase (NADPH) [EC:1.8.1.7]	3	2	3	0	1	1	1	1	1	1	1	0	4	1	1	1	6	6	7
K00799 glutathione S-transferase [EC:2.5.1.18]	6	4	5	1	1	1	1	0	1	1	1	0	0	0	0	2	9	10	11
K01255 leucyl aminopeptidase [EC:3.4.11.1]	5	4	6	1	1	2	1	1	1	1	1	1	1	0	1	17	7	7	8
K01256 aminopeptidase N [EC:3.4.11.2]	12	13	16	1	1	2	1	2	3	9	1	28	37	18	0	3	10	10	14
K01460 glutathionylspermidine amidase/synthetase [EC:3.5.1.78 6.3.1.8]	1	1	1	1	1	2	1	1	1	1	1	0	1	0	0	1	1	0	0
K01469 5-oxoprolinase (ATP-hydrolysing) [EC:3.5.2.9]	1	1	1	1	1	1	0	0	0	0	0	0	0	0	0	1	1	1	1
K01917 glutathionylspermidine synthase [EC:6.3.1.8]	1	0	1	1	1	1	1	0	0	0	0	0	1	1	0	1	0	1	0
K01919 glutamate--cysteine ligase [EC:6.3.2.2]	5	3	4	1	1	1	1	1	2	6	1	18	32	14	1	16	5	5	6
K01920 glutathione synthase [EC:6.3.2.3]	5	3	4	1	1	1	1	1	1	1	1	0	1	1	0	1	5	4	6
K04097 glutathione S-transferase [EC:2.5.1.18]	1	1	1	0	0	0	0	0	0	0	0	0	0	0	0	1	1	1	1
K07751 PepB aminopeptidase [EC:3.4.11.23]	1	0	1	1	1	1	1	1	1	1	1	0	1	0	1	1	1	1	0
K11140 aminopeptidase N [EC:3.4.11.2]	1	1	1	0	0	0	0	0	0	0	0	0	0	0	0	0	0	0	0
K11204 glutamate--cysteine ligase catalytic subunit [EC:6.3.2.2]	1	1	1	0	0	0	0	0	0	0	0	0	0	0	0	1	1	1	1
K11205 glutamate--cysteine ligase regulatory subunit	1	0	1	0	0	0	0	0	0	0	0	0	0	0	0	0	0	0	0
K00717 glycoprotein 6-alpha-L-fucosyltransferase [EC:2.4.1.68]	0	0	0	0	1	0	0	0	0	0	0	0	0	0	0	0	0	0	0
K00721 dolichol-phosphate mannosyltransferase [EC:2.4.1.83]	1	2	2	2	2	1	2	5	1	2	1	1	1	1	3	1	3	3	3
K00729 dolichyl-phosphate beta-glucosyltransferase [EC:2.4.1.117]	0	0	1	0	0	0	0	0	0	0	0	0	0	0	0	0	0	1	1
K00902 dolichol kinase [EC:2.7.1.108]	0	0	0	0	0	0	0	0	0	0	0	0	0	0	0	0	0	1	0
K01001 UDP-N-acetylglucosamine--dolichyl-phosphate N-acetylglucosaminephosphotransferase [EC:2.7.8.15]	1	1	1	1	1	0	0	0	0	1	1	0	1	0	0	1	1	1	1
K01228 mannosyl-oligosaccharide glucosidase [EC:3.2.1.106]	0	1	1	0	1	0	0	0	0	0	0	0	0	0	1	1	1	1	1
K01231 alpha-mannosidase II [EC:3.2.1.114]	1	0	0	0	0	0	0	0	0	0	0	0	0	0	0	0	0	0	0
K06316	0	0	1	0	0	0	0	0	0	0	0	0	0	0	0	0	0	0	1
K07151 dolichyl-diphosphooligosaccharide--protein glycosyltransferase [EC:2.4.99.18]	1	1	1	1	1	1	1	1	0	1	1	0	1	0	1	1	1	1	1
K07252 dolichyldiphosphatase [EC:3.6.1.43]	0	1	0	0	0	0	0	0	0	0	0	0	0	0	0	0	0	0	0
K12666 oligosaccharyltransferase complex subunit alpha (ribophorin I)	1	0	1	0	0	0	0	0	0	0	0	0	0	0	0	1	1	1	0
K12667 oligosaccharyltransferase complex subunit delta (ribophorin II)	0	1	0	0	0	0	0	0	0	0	0	0	0	0	0	0	0	0	0
K12668 oligosaccharyltransferase complex subunit epsilon	0	0	0	0	0	0	0	0	0	0	0	0	0	0	0	1	1	1	1
K12669 oligosaccharyltransferase complex subunit gamma	1	0	1	0	0	0	0	0	0	0	0	0	0	0	0	1	1	1	0
K12670 oligosaccharyltransferase complex subunit beta	0	1	1	0	0	0	0	0	0	0	0	0	0	0	0	0	0	1	0
K05529 mannan polymerase complexes MNN9 subunit [EC:2.4.1.-]	1	1	1	0	0	0	0	0	0	0	0	0	0	0	0	0	0	0	1
K05531 mannan polymerase II complex MNN10 subunit [EC:2.4.1.-]	1	0	1	0	0	0	0	0	0	0	0	0	0	0	0	0	0	0	1
K05532 mannan polymerase II complex MNN11 subunit [EC:2.4.1.-]	0	0	0	0	0	0	0	0	0	0	0	0	0	0	0	1	0	0	0
K05533 mannan polymerase II complex ANP1 subunit [EC:2.4.1.-]	1	1	1	0	0	0	0	0	0	0	0	0	0	0	0	0	0	0	1
K00710 polypeptide N-acetylgalactosaminyltransferase [EC:2.4.1.41]	0	0	1	0	0	0	0	0	0	0	0	0	0	0	0	0	0	0	0
K00728 dolichyl-phosphate-mannose-protein mannosyltransferase [EC:2.4.1.109]	1	1	1	0	0	0	0	0	0	0	0	0	0	0	0	1	1	1	1
K01135 arylsulfatase B [EC:3.1.6.12]	0	0	0	0	1	0	0	0	0	0	0	0	0	0	0	0	0	0	0
K01136 iduronate 2-sulfatase [EC:3.1.6.13]	0	0	0	0	1	0	0	0	0	0	1	0	0	0	0	0	0	0	0
K01197 hyaluronoglucosaminidase [EC:3.2.1.35]	1	0	1	1	2	1	1	3	1	3	3	12	1	2	1	51	1	1	1
K01205 alpha-N-acetylglucosaminidase [EC:3.2.1.50]	1	0	1	1	2	1	1	6	1	1	2	0	0	1	2	1	0	0	1
K01565 N-sulfoglucosamine sulfohydrolase [EC:3.10.1.1]	0	0	0	0	0	0	0	0	0	0	0	0	0	0	0	0	0	0	1
K03434 N-acetylglucosaminylphosphatidylinositol deacetylase [EC:3.5.1.89]	1	0	1	0	0	0	0	0	0	0	0	0	0	0	0	0	0	0	1
K05289 glycosylphosphatidylinositol transamidase	0	1	1	0	0	0	0	0	0	0	0	0	0	0	0	1	1	1	1
K05294 glycosylphosphatidylinositol deacylase [EC:3.-.-.-]	0	0	0	0	0	0	0	0	0	0	0	0	0	0	0	0	0	0	1
K05310 ethanolaminephosphotransferase [EC:2.7.-.-]	0	1	1	0	0	0	0	0	0	0	0	0	1	0	0	0	0	0	0
K01204 alpha-N-acetylgalactosaminidase [EC:3.2.1.49]	0	0	1	1	1	0	0	0	1	1	1	0	0	0	0	0	0	0	0
K00677 UDP-N-acetylglucosamine acyltransferase [EC:2.3.1.129]	5	6	4	2	2	2	2	6	1	1	3	1	1	1	1	1	5	5	6
K00748 lipid-A-disaccharide synthase [EC:2.4.1.182]	2	4	2	1	1	2	1	4	1	1	2	1	1	1	1	1	4	4	5
K00912 tetraacyldisaccharide 4'-kinase [EC:2.7.1.130]	1	1	1	1	1	1	1	1	1	1	2	1	1	1	0	1	2	2	3
K00979 3-deoxy-manno-octulosonate cytidylyltransferase (CMP-KDO synthetase) [EC:2.7.7.38]	2	1	2	1	1	1	1	3	1	1	2	1	1	1	1	1	2	2	3
K01627 2-dehydro-3-deoxyphosphooctonate aldolase (KDO 8-P synthase) [EC:2.5.1.55]	7	4	5	2	1	2	2	3	1	1	2	3	1	1	1	1	5	5	7
K02517 lipid A biosynthesis lauroyl acyltransferase [EC:2.3.1.-]	3	2	4	2	1	2	1	6	1	1	3	3	1	1	2	2	9	10	13
K02527 3-deoxy-D-manno-octulosonic-acid transferase [EC:2.4.99.12 2.4.99.13 2.4.99.14 2.4.99.15]	1	1	2	2	2	2	1	5	1	1	3	3	1	1	1	1	3	3	5
K02535 UDP-3-O-[3-hydroxymyristoyl] N-acetylglucosamine deacetylase [EC:3.5.1.108]	5	5	4	1	1	2	1	1	0	1	1	1	1	1	0	1	7	6	8
K02536 UDP-3-O-[3-hydroxymyristoyl] glucosamine N-acyltransferase [EC:2.3.1.191]	5	3	3	2	2	2	2	5	1	1	3	1	1	1	2	1	4	3	4
K02560 lipid A biosynthesis (KDO)2-(lauroyl)-lipid iva acyltransferase [EC:2.3.1.-]	1	1	1	0	1	1	1	1	1	1	1	0	0	0	0	1	1	1	1
K02841 heptosyltransferase I [EC:2.4.-.-]	2	1	2	1	1	1	1	1	1	1	1	1	1	0	0	1	4	3	5
K02843 heptosyltransferase II [EC:2.4.-.-]	2	2	2	1	1	2	1	1	1	1	1	1	1	1	1	1	3	3	4
K02847 O-antigen ligase [EC:2.4.1.-]	1	1	1	1	1	1	1	1	0	1	1	1	0	0	0	1	0	1	1
K02848 heptose (I) phosphotransferase [EC:2.7.1.-]	1	1	1	1	1	1	1	1	0	1	1	0	0	0	0	1	2	2	3
K02849 heptosyltransferase III [EC:2.4.-.-]	1	1	1	1	1	1	1	1	1	1	1	0	0	1	0	1	1	1	0
K02850 heptose (II) phosphotransferase [EC:2.7.1.-]	1	1	1	0	1	1	1	1	1	1	0	0	0	0	0	0	0	0	0
K03270 3-deoxy-D-manno-octulosonate 8-phosphate phosphatase (KDO 8-P phosphatase) [EC:3.1.3.45]	1	1	1	1	1	1	1	2	1	1	1	1	1	1	1	1	2	2	2
K03271 D-sedoheptulose 7-phosphate isomerase [EC:5.3.1.28]	2	1	1	1	1	2	1	1	1	1	1	1	1	1	3	1	3	3	5
K03272 D-beta-D-heptose 7-phosphate kinase / D-beta-D-heptose 1-phosphate adenosyltransferase [EC:2.7.1.167 2.7.7.70]	2	2	2	1	1	1	1	1	1	1	2	2	1	1	0	1	6	5	8
K03274 ADP-L-glycero-D-manno-heptose 6-epimerase [EC:5.1.3.20]	1	1	1	1	1	2	1	2	0	1	1	2	1	1	1	1	1	1	1
K03277 heptosyltransferase IV [EC:2.4.-.-]	0	0	0	0	0	1	0	0	0	0	0	0	0	0	0	0	0	0	0
K00687 penicillin-binding protein 2B [EC:2.3.2.-]	0	0	0	1	1	1	1	1	1	1	1	0	5	1	0	1	0	0	0
K00887 undecaprenol kinase [EC:2.7.1.66]	0	0	0	0	0	0	0	0	0	1	0	0	0	0	0	0	0	0	0
K01000 phospho-N-acetylmuramoyl-pentapeptide-transferase [EC:2.7.8.13]	8	8	7	5	5	5	6	8	8	11	9	19	19	14	6	7	7	7	8
K02563 UDP-N-acetylglucosamine--N-acetylmuramyl-(pentapeptide) pyrophosphoryl-undecaprenol N-acetylglucosamine transferase [EC:2.4.1.227]	3	2	3	4	5	5	6	6	9	10	10	14	20	10	6	13	4	5	6
K03587 cell division protein FtsI (penicillin-binding protein 3)	4	3	4	2	2	4	4	9	2	7	6	16	25	14	5	2	9	9	12
K03693 penicillin-binding protein	1	1	1	0	1	1	1	1	0	1	1	0	4	1	0	1	1	1	1
K03814 monofunctional biosynthetic peptidoglycan transglycosylase [EC:2.4.1.-]	1	1	1	1	1	1	1	2	1	1	1	0	1	0	1	1	1	1	2
K03980 putative peptidoglycan lipid II flippase	3	2	4	1	1	2	2	1	2	6	2	34	46	25	2	2	6	6	8
K04478 monofunctional glycosyltransferase [EC:2.4.1.-]	0	0	0	0	0	0	0	1	0	0	0	0	0	0	0	0	0	0	0
K05362 UDP-N-acetylmuramoyl-L-alanyl-D-glutamate-L-lysine ligase [EC:6.3.2.7]	1	1	1	1	1	0	1	1	0	1	1	0	4	0	0	1	0	0	0
K05363 serine/alanine adding enzyme [EC:2.3.2.10]	0	0	1	1	1	1	1	1	0	1	1	0	1	0	0	1	0	1	0
K05364 peptidoglycan glycosyltransferase [EC:2.4.1.129]	1	0	1	1	1	1	1	1	1	3	1	12	8	5	0	1	1	1	1
K05365 penicillin-binding protein 1B [EC:2.4.1.129 3.4.-.-]	4	3	3	1	1	2	1	1	1	1	1	0	1	0	0	2	11	11	15
K05366 penicillin-binding protein 1A [EC:2.4.1.- 3.4.-.-]	5	7	5	10	12	11	13	13	10	12	17	4	8	3	14	23	12	12	16
K05367 penicillin-binding protein 1C [EC:2.4.1.-]	1	1	1	1	1	2	1	1	1	1	1	0	1	1	1	2	10	9	15
K05515 penicillin-binding protein 2	5	4	5	6	7	7	6	9	3	11	11	4	1	3	12	31	18	21	25
K06153 undecaprenyl-diphosphatase [EC:3.6.1.27]	3	2	3	4	4	5	5	7	8	9	7	12	12	6	4	9	6	7	8
K07258 D-alanyl-D-alanine carboxypeptidase (penicillin-binding protein 5/6) [EC:3.4.16.4]	5	4	3	6	6	10	7	5	17	15	16	5	5	6	16	12	9	7	10
K07259 D-alanyl-D-alanine carboxypeptidase / D-alanyl-D-alanine-endopeptidase (penicillin-binding protein 4) [EC:3.4.16.4 3.4.21.-]	1	1	2	1	1	1	1	2	1	3	1	16	20	9	1	1	7	7	9
K07260 D-alanyl-D-alanine carboxypeptidase [EC:3.4.16.4]	1	1	1	2	1	2	3	1	1	2	6	1	2	1	3	4	1	1	0
K08724 penicillin-binding protein 2B	1	1	1	0	1	0	0	0	0	1	0	1	1	1	0	1	1	1	1
K11693 peptidoglycan pentaglycine glycine transferase (the first glycine) [EC:2.3.2.16]	0	0	1	0	1	0	0	0	0	0	0	0	0	0	0	1	0	0	0
K11695 peptidoglycan pentaglycine glycine transferase (the fourth and fifth glycine) [EC:2.3.2.18]	0	0	0	0	0	0	0	0	0	0	1	0	0	0	0	0	0	0	0
K12553 penicillin-binding protein 3 [EC:3.4.-.-]	0	0	1	1	1	1	0	0	0	0	1	0	0	0	0	0	0	0	0
K12554 alanine adding enzyme [EC:2.3.2.-]	0	0	0	0	0	0	1	1	3	4	1	27	14	12	0	1	0	1	0
K12555 penicillin-binding protein 2A [EC:2.4.1.129 2.3.2.-]	1	0	1	0	1	1	1	1	1	1	1	1	6	1	0	1	0	1	1
K12556 penicillin-binding protein 2X [EC:2.3.2.-]	0	1	1	0	1	1	0	1	0	1	1	0	5	0	0	1	0	0	1
K01191 alpha-mannosidase [EC:3.2.1.24]	1	1	1	1	1	2	1	2	9	16	4	51	64	39	2	41	2	2	2
K01192 beta-mannosidase [EC:3.2.1.25]	1	1	1	1	1	1	1	7	7	5	5	2	12	6	2	1	1	1	1
K01206 alpha-L-fucosidase [EC:3.2.1.51]	2	2	2	7	5	3	4	22	5	8	14	26	66	25	3	17	1	1	1
K01227 mannosyl-glycoprotein endo-beta-N-acetylglucosaminidase [EC:3.2.1.96]	1	1	1	0	0	0	0	0	0	0	0	0	0	0	0	0	1	1	1
K01444 N4-(beta-N-acetylglucosaminyl)-L-asparaginase [EC:3.5.1.26]	1	0	1	0	0	0	0	0	0	0	0	0	0	0	0	1	1	1	0
K00788 thiamine-phosphate pyrophosphorylase [EC:2.5.1.3]	1	1	1	2	3	2	3	5	4	5	5	3	2	1	7	7	2	2	3
K00877 hydroxymethylpyrimidine/phosphomethylpyrimidine kinase [EC:2.7.1.49 2.7.4.7]	1	0	1	0	0	0	0	1	1	0	0	0	0	0	0	0	1	0	0
K00878 hydroxyethylthiazole kinase [EC:2.7.1.50]	1	0	1	1	2	2	3	2	3	6	3	11	16	8	2	5	1	1	1
K00941 hydroxymethylpyrimidine/phosphomethylpyrimidine kinase [EC:2.7.1.49 2.7.4.7]	2	1	2	2	3	3	3	4	4	9	5	12	15	8	3	5	3	4	5
K00946 thiamine-monophosphate kinase [EC:2.7.4.16]	2	2	2	2	2	2	1	4	1	1	3	1	1	1	1	1	1	1	2
K00949 thiamine pyrophosphokinase [EC:2.7.6.2]	0	1	1	1	1	1	2	3	3	4	1	9	13	9	3	4	1	1	1
K03147 phosphomethylpyrimidine synthase [EC:4.1.99.17]	17	17	15	7	9	8	6	9	13	12	12	22	31	22	7	13	14	14	17
K03148 sulfur carrier protein ThiS adenylyltransferase [EC:2.7.7.73]	0	0	1	1	1	1	1	1	1	2	1	6	12	8	0	5	1	1	1
K03149 thiazole synthase [EC:2.8.1.10]	4	4	4	2	2	3	3	4	6	6	3	11	21	10	3	4	4	5	7
K03150 2-iminoacetate synthase [EC:4.1.99.19]	1	1	1	9	7	9	9	10	19	13	9	5	1	5	6	23	3	4	2
K03151 thiamine biosynthesis protein ThiI	6	4	4	4	4	5	6	3	9	9	8	2	4	4	7	10	9	10	12
K03153 glycine oxidase [EC:1.4.3.19]	2	1	2	0	1	0	0	0	0	0	0	0	0	0	0	1	2	2	2
K03707 thiaminase (transcriptional activator TenA) [EC:3.5.99.2]	1	1	1	1	1	1	1	1	1	2	1	2	4	1	1	2	1	1	1
K04487 cysteine desulfurase [EC:2.8.1.7]	7	6	6	8	8	10	11	7	18	19	17	15	30	14	13	22	12	12	13
K07251 thiamine kinase [EC:2.7.1.89]	1	1	1	0	1	1	1	1	1	1	1	0	0	0	0	1	0	1	0
K10811 thiamine pyridinylase [EC:2.5.1.2]	0	0	0	0	0	0	0	0	0	0	0	1	0	0	0	0	0	0	0
K00082 5-amino-6-(5-phosphoribosylamino)uracil reductase [EC:1.1.1.193]	0	0	1	0	0	0	0	0	0	0	0	0	0	0	0	0	0	0	0
K00768 nicotinate-nucleotide--dimethylbenzimidazole phosphoribosyltransferase [EC:2.4.2.21]	1	1	1	1	1	2	2	3	2	2	4	2	0	1	1	8	3	4	4
K00793 riboflavin synthase [EC:2.5.1.9]	3	2	3	2	2	2	2	4	3	3	3	4	4	3	1	4	3	2	3
K00861 riboflavin kinase [EC:2.7.1.26]	0	0	1	0	0	0	0	0	0	0	0	0	0	0	0	0	1	0	0
K00953 FAD synthetase [EC:2.7.7.2]	1	1	1	0	1	0	0	0	0	0	0	0	0	0	0	0	1	1	1
K01078 acid phosphatase [EC:3.1.3.2]	1	1	1	0	0	0	0	0	0	0	0	0	0	0	0	1	1	1	1
K01497 GTP cyclohydrolase II [EC:3.5.4.25]	6	4	4	1	1	1	1	1	1	1	1	0	0	0	0	1	3	3	4
K02226 alpha-ribazole phosphatase [EC:3.1.3.73]	1	1	1	1	1	2	2	2	5	3	4	1	0	1	3	3	1	1	2
K03788 acid phosphatase (class B) [EC:3.1.3.2]	1	1	1	0	1	1	1	1	1	1	0	0	1	0	0	1	1	1	1
K09474 acid phosphatase (class A) [EC:3.1.3.2]	0	0	1	1	1	1	1	1	0	0	1	0	0	0	0	1	1	1	0
K11752 diaminohydroxyphosphoribosylaminopyrimidine deaminase / 5-amino-6-(5-phosphoribosylamino)uracil reductase [EC:3.5.4.26 1.1.1.193]	2	2	2	3	3	4	4	5	7	8	7	9	19	7	5	7	4	5	5
K11753 riboflavin kinase / FMN adenylyltransferase [EC:2.7.1.26 2.7.7.2]	3	2	4	1	2	2	3	3	5	9	4	13	15	8	3	8	5	5	7
K00097 4-hydroxythreonine-4-phosphate dehydrogenase [EC:1.1.1.262]	4	3	3	2	2	2	2	5	1	1	3	2	1	1	1	1	4	4	7
K00275 pyridoxamine 5'-phosphate oxidase [EC:1.4.3.5]	3	2	2	1	1	1	1	1	1	1	1	0	0	0	0	1	2	2	3
K00868 pyridoxine kinase [EC:2.7.1.35]	2	2	3	2	1	3	4	4	7	7	3	12	16	8	5	8	3	4	3
K03472 D-erythrose 4-phosphate dehydrogenase [EC:1.2.1.72]	2	2	2	0	1	1	1	1	1	1	1	0	0	0	0	1	5	6	7
K03473 erythronate-4-phosphate dehydrogenase [EC:1.1.1.290]	1	1	1	1	1	1	1	3	1	1	1	0	1	0	0	1	2	2	3
K03474 pyridoxine 5-phosphate synthase [EC:2.6.99.2]	2	2	2	1	1	1	1	2	1	1	2	1	0	1	0	1	3	2	4
K05275 pyridoxine 4-dehydrogenase [EC:1.1.1.65]	0	0	1	0	0	0	0	0	0	0	0	0	0	0	0	0	1	0	1
K06215 pyridoxal 5'-phosphate synthase pdxS subunit [EC:4.3.3.6]	2	3	4	3	5	4	4	2	5	4	3	11	21	11	2	1	1	1	1
K08681 5'-phosphate synthase pdxT subunit [EC:4.3.3.6]	1	1	1	1	1	1	2	1	2	2	1	8	14	7	2	1	1	1	1
K13248 pyridoxal phosphate phosphatase PHOSPHO2 [EC:3.1.3.74]	0	0	0	0	0	0	0	0	0	0	0	0	0	0	0	0	1	1	1
K00322 NAD(P) transhydrogenase [EC:1.6.1.1]	6	6	4	1	1	1	1	1	1	1	1	0	0	0	0	2	8	7	10
K00323 NAD(P) transhydrogenase [EC:1.6.1.2]	0	0	1	1	1	0	0	0	0	0	0	0	0	0	0	0	0	1	0
K00324 NAD(P) transhydrogenase subunit alpha [EC:1.6.1.2]	6	4	5	1	1	1	1	1	1	2	1	13	14	8	0	1	6	7	9
K00325 NAD(P) transhydrogenase subunit beta [EC:1.6.1.2]	8	8	7	1	1	1	1	1	1	3	1	12	12	9	0	2	8	8	11
K00763 nicotinate phosphoribosyltransferase [EC:6.3.4.21]	8	9	7	8	7	9	9	6	18	18	10	25	37	19	9	15	10	11	11
K00767 nicotinate-nucleotide pyrophosphorylase (carboxylating) [EC:2.4.2.19]	3	3	2	3	3	2	3	5	8	7	5	14	15	9	3	6	4	4	4
K00858 NAD+ kinase [EC:2.7.1.23]	6	7	6	2	3	3	3	5	4	7	6	13	10	6	5	8	6	6	8
K00952 nicotinamide-nucleotide adenylyltransferase [EC:2.7.7.1]	0	0	1	1	1	1	1	0	0	1	1	0	0	0	0	0	0	0	0
K00969 nicotinate-nucleotide adenylyltransferase [EC:2.7.7.18]	3	2	3	1	1	2	1	3	2	4	3	10	10	9	2	6	3	3	4
K01950 NAD+ synthase (glutamine-hydrolysing) [EC:6.3.5.1]	3	3	3	6	7	6	8	10	17	16	13	17	23	12	9	19	4	4	1
K03426 NAD+ diphosphatase [EC:3.6.1.22]	2	2	2	2	2	3	3	4	4	6	3	14	20	9	2	6	3	3	4
K03462 nicotinamide phosphoribosyltransferase [EC:2.4.2.12]	1	1	1	1	1	1	1	1	0	1	1	0	0	0	0	1	1	1	1
K03517 quinolinate synthase [EC:2.5.1.72]	8	11	8	3	2	3	3	5	8	7	5	16	20	9	1	8	6	6	7
K06210 nicotinamide mononucleotide adenylyltransferase [EC:2.7.7.1 2.7.7.18]	0	0	1	0	0	0	0	0	0	0	0	0	0	0	0	0	1	1	1
K06989 aspartate dehydrogenase [EC:1.4.1.21]	1	0	1	1	1	1	1	1	1	1	1	0	0	0	1	1	1	1	1
K08281 nicotinamidase/pyrazinamidase [EC:3.5.1.19 3.5.1.-]	1	1	1	1	1	1	1	1	1	1	1	2	6	5	1	1	1	1	1
K10524 nicotinamide/nicotinate riboside kinase [EC:2.7.1.22 2.7.1.173]	0	0	0	0	0	0	0	0	0	0	0	0	0	0	0	0	1	1	1
K13522 bifunctional NMN adenylyltransferase/nudix hydrolase [EC:2.7.7.1 3.6.1.-]	1	0	1	1	0	0	0	0	0	0	0	0	0	0	0	0	0	1	1
K13995 maleamate amidohydrolase [EC:3.5.1.107]	0	0	1	0	0	0	0	0	0	0	0	0	0	0	0	1	1	1	0
K00077 2-dehydropantoate 2-reductase [EC:1.1.1.169]	1	1	1	3	3	4	2	7	7	8	9	5	10	3	6	9	4	4	5
K00606 3-methyl-2-oxobutanoate hydroxymethyltransferase [EC:2.1.2.11]	4	3	4	2	2	2	2	3	3	2	4	1	1	1	3	1	2	2	2
K00859 dephospho-CoA kinase [EC:2.7.1.24]	1	1	1	1	1	1	2	3	2	2	2	9	6	6	4	5	1	2	2
K00867 type I pantothenate kinase [EC:2.7.1.33]	1	1	2	1	1	1	1	1	0	1	1	1	4	2	0	1	1	1	1
K00954 pantetheine-phosphate adenylyltransferase [EC:2.7.7.3]	3	2	3	2	2	2	2	4	3	5	5	10	10	7	4	5	4	4	5
K00997 holo-[acyl-carrier protein] synthase [EC:2.7.8.7]	1	0	1	1	1	1	1	1	1	2	1	8	12	6	2	4	1	1	1
K01598 phosphopantothenoylcysteine decarboxylase [EC:4.1.1.36]	0	0	1	1	1	1	1	1	0	1	1	0	1	0	0	1	1	1	1
K01922 phosphopantothenate-cysteine ligase [EC:6.3.2.5]	1	1	1	0	1	0	1	1	0	1	1	0	1	0	0	1	1	1	1
K02201 pantetheine-phosphate adenylyltransferase [EC:2.7.7.3]	0	0	1	1	1	1	1	0	0	1	1	0	0	0	1	0	1	1	1
K02318 phosphopantetheine adenylyltransferase / dephospho-CoA kinase [EC:2.7.7.3 2.7.1.24]	0	0	0	0	0	0	0	0	0	0	1	0	0	0	0	0	0	0	0
K03525 type III pantothenate kinase [EC:2.7.1.33]	1	1	2	2	3	3	4	5	5	8	7	9	13	8	7	12	3	3	3
K08682 acyl carrier protein phosphodiesterase [EC:3.1.4.14]	1	1	1	0	1	1	1	0	1	1	1	0	0	0	0	0	0	1	0
K09680 type II pantothenate kinase [EC:2.7.1.33]	1	1	1	1	1	1	1	2	1	1	1	0	0	0	1	1	1	1	1
K13038 phosphopantothenoylcysteine decarboxylase / phosphopantothenate--cysteine ligase [EC:4.1.1.36 6.3.2.5]	3	3	4	4	4	5	5	5	7	7	6	12	24	11	5	11	6	6	8
K00652 8-amino-7-oxononanoate synthase [EC:2.3.1.47]	1	1	1	1	1	2	1	2	1	1	2	0	1	0	0	1	4	4	6
K00833 adenosylmethionine-8-amino-7-oxononanoate aminotransferase [EC:2.6.1.62]	6	3	5	1	1	2	1	5	1	2	4	1	1	1	1	3	9	10	11
K01012 biotin synthase [EC:2.8.1.6]	6	6	7	5	4	5	7	10	11	9	8	5	2	1	3	17	10	9	10
K01906 6-carboxyhexanoate--CoA ligase [EC:6.2.1.14]	1	1	1	1	1	1	1	1	1	1	1	0	0	0	0	1	1	1	0
K01935 dethiobiotin synthetase [EC:6.3.3.3]	1	0	1	1	1	1	1	3	1	1	2	1	1	1	1	1	2	1	1
K01942 biotin--protein ligase [EC:6.3.4.9 6.3.4.10 6.3.4.11 6.3.4.15]	1	0	1	0	0	0	0	0	0	0	0	0	0	0	0	0	1	1	1
K03644 lipoic acid synthetase [EC:2.8.1.8]	12	13	13	1	1	1	1	2	1	1	2	1	0	0	0	2	8	8	11
K03800 lipoate-protein ligase A [EC:2.7.7.63]	3	2	2	1	1	1	1	1	2	6	1	14	22	8	1	1	1	1	1
K03801 lipoyl(octanoyl) transferase [EC:2.3.1.181]	3	3	4	1	1	1	1	2	1	1	2	0	1	0	0	1	3	3	4
K10105 lipoyltransferase 1	0	0	0	0	1	0	0	0	0	0	0	0	0	0	0	0	0	0	0
K00287 dihydrofolate reductase [EC:1.5.1.3]	2	4	2	2	1	2	2	3	3	4	2	11	12	6	2	5	2	2	3
K00796 dihydropteroate synthase [EC:2.5.1.15]	1	2	2	1	1	2	1	3	3	4	2	10	14	8	2	6	2	3	3
K00950 2-amino-4-hydroxy-6-hydroxymethyldihydropteridine diphosphokinase [EC:2.7.6.3]	1	2	2	1	1	1	1	3	1	1	1	1	1	1	1	1	3	3	5
K01077 alkaline phosphatase [EC:3.1.3.1]	1	1	1	1	2	2	3	6	4	6	6	21	42	16	4	1	1	1	1
K01113 alkaline phosphatase D [EC:3.1.3.1]	2	1	4	0	1	1	0	0	0	0	0	0	0	0	0	1	5	5	5
K01495 GTP cyclohydrolase I [EC:3.5.4.16]	6	7	5	3	3	2	2	4	3	3	2	10	11	7	1	7	8	9	11
K01633 dihydroneopterin aldolase [EC:4.1.2.25]	1	2	1	1	1	1	1	1	1	1	1	0	1	0	1	1	1	1	2
K01664 para-aminobenzoate synthetase component II [EC:2.6.1.85]	1	1	1	1	1	1	1	1	2	2	1	10	21	10	1	5	1	1	1
K01665 para-aminobenzoate synthetase component I [EC:2.6.1.85]	2	2	2	1	1	1	1	3	3	2	2	4	6	5	1	8	3	3	3
K01737 6-pyruvoyltetrahydropterin/6-carboxytetrahydropterin synthase [EC:4.2.3.12 4.1.2.50]	4	4	2	1	1	1	1	2	2	1	1	1	1	1	1	1	4	4	4
K01930 folylpolyglutamate synthase [EC:6.3.2.17]	1	1	1	0	1	0	1	1	1	1	1	0	0	0	0	1	1	1	1
K02619 4-amino-4-deoxychorismate lyase [EC:4.1.3.38]	1	1	1	1	1	1	1	2	2	2	1	5	1	1	1	3	2	2	2
K03342 para-aminobenzoate synthetase / 4-amino-4-deoxychorismate lyase [EC:2.6.1.85 4.1.3.38]	1	0	1	1	1	1	1	1	0	1	1	1	1	0	1	1	0	0	0
K04071 6-pyruvoyltetrahydropterin 2'-reductase [EC:1.1.1.220]	0	0	0	0	0	0	0	0	0	0	0	0	0	0	0	1	0	0	0
K11754 dihydrofolate synthase / folylpolyglutamate synthase [EC:6.3.2.12 6.3.2.17]	1	2	3	4	4	5	5	7	11	14	10	21	18	16	9	11	4	4	5
K13938 dihydromonapterin reductase / dihydrofolate reductase [EC:1.5.1.- 1.5.1.3]	1	1	1	0	1	1	1	1	1	0	1	0	0	0	0	1	1	1	2
K13939 dihydroneopterin aldolase / 2-amino-4-hydroxy-6-hydroxymethyldihydropteridine diphosphokinase / dihydropteroate synthase [EC:4.1.2.25 2.7.6.3 2.5.1.15]	0	0	0	0	0	0	0	0	0	0	0	0	0	0	0	0	1	1	1
K13940 dihydroneopterin aldolase / 2-amino-4-hydroxy-6-hydroxymethyldihydropteridine diphosphokinase [EC:4.1.2.25 2.7.6.3]	1	0	1	1	1	1	1	1	2	2	1	11	6	5	0	5	1	1	1
K13941 2-amino-4-hydroxy-6-hydroxymethyldihydropteridine diphosphokinase / dihydropteroate synthase [EC:2.7.6.3 2.5.1.15]	0	1	1	0	1	1	0	0	0	0	0	0	0	0	0	0	1	1	0
K13950 para-aminobenzoate synthetase [EC:2.6.1.85]	1	1	1	0	1	0	1	0	0	1	0	0	1	0	0	1	1	0	1
K00295 methylenetetrahydrofolate dehydrogenase (NAD+) [EC:1.5.1.15]	1	0	1	0	0	0	0	0	0	0	0	0	0	0	0	0	1	1	1
K00604 methionyl-tRNA formyltransferase [EC:2.1.2.9]	3	2	4	3	4	4	5	6	7	9	7	10	16	10	6	10	4	4	5
K01746 formiminotetrahydrofolate cyclodeaminase [EC:4.3.1.4]	0	0	0	1	1	1	1	0	0	1	1	0	0	0	1	1	0	0	0
K01934 5-formyltetrahydrofolate cyclo-ligase [EC:6.3.3.2]	1	1	1	1	1	2	2	1	3	4	2	7	8	6	2	5	2	2	3
K07249 retinal dehydrogenase [EC:1.2.1.36]	0	0	1	0	0	0	0	0	0	0	0	0	0	0	0	0	0	0	0
K00218 protochlorophyllide reductase [EC:1.3.1.33]	0	0	0	1	0	0	0	0	0	0	0	0	0	0	0	0	0	0	0
K00228 coproporphyrinogen III oxidase [EC:1.3.3.3]	6	5	5	1	0	1	1	0	1	1	1	0	0	1	0	1	5	5	7
K00230 menaquinone-dependent protoporphyrinogen oxidase [EC:1.3.5.3]	1	0	1	1	1	1	1	1	1	1	1	0	1	1	0	1	1	1	0
K00231 oxygen-dependent protoporphyrinogen oxidase [EC:1.3.3.4]	1	2	2	1	1	1	1	0	0	1	0	0	1	1	0	1	0	1	0
K00299 FMN reductase [EC:1.5.1.38]	1	1	1	0	0	1	1	1	0	1	1	0	1	0	0	1	2	2	4
K00510 heme oxygenase [EC:1.14.99.3]	0	0	1	0	1	0	0	0	0	0	1	0	0	0	0	1	1	0	0
K00522 ferritin heavy chain [EC:1.16.3.2]	0	0	1	0	0	0	0	0	0	0	0	0	0	0	0	0	0	0	0
K00589 uroporphyrin-III C-methyltransferase [EC:2.1.1.107]	1	1	1	0	0	0	0	0	0	0	0	0	0	0	0	1	1	1	1
K00798 cob(I)alamin adenosyltransferase [EC:2.5.1.17]	1	1	2	1	1	1	1	1	3	2	2	1	1	1	1	5	5	5	6
K01599 uroporphyrinogen decarboxylase [EC:4.1.1.37]	11	12	10	1	1	1	1	2	1	2	1	13	9	7	2	2	5	5	7
K01698 porphobilinogen synthase [EC:4.2.1.24]	6	5	7	2	2	2	1	1	7	6	5	3	1	1	2	9	8	8	11
K01719 uroporphyrinogen-III synthase [EC:4.2.1.75]	1	1	1	1	1	1	1	3	1	1	1	0	1	1	1	1	1	1	1
K01749 hydroxymethylbilane synthase [EC:2.5.1.61]	4	4	4	1	1	1	2	1	2	4	1	1	1	1	2	7	4	4	5
K01764 cytochrome c heme-lyase [EC:4.4.1.17]	1	1	1	0	0	0	0	0	0	0	0	0	0	0	0	1	1	1	1
K01772 ferrochelatase [EC:4.99.1.1]	7	7	7	1	1	1	1	1	1	1	1	1	1	1	0	1	5	5	6
K01885 glutamyl-tRNA synthetase [EC:6.1.1.17]	11	13	15	11	11	10	13	12	22	20	17	33	58	29	9	17	11	11	13
K02188 cobalt-precorrin-5B (C1)-methyltransferase [EC:2.1.1.195]	0	1	1	2	2	1	3	4	2	3	4	1	1	1	4	8	2	2	2
K02189 cobalt-precorrin 5A hydrolase [EC:3.7.1.12]	1	1	1	1	1	1	2	1	1	2	2	2	1	1	1	5	1	1	1
K02190 sirohydrochlorin cobaltochelatase [EC:4.99.1.3]	0	0	1	1	1	1	1	4	1	1	2	1	0	1	1	4	1	1	1
K02191 cobalt-precorrin-6B (C15)-methyltransferase [EC:2.1.1.196]	0	0	0	1	1	0	0	1	1	1	1	0	1	0	0	3	1	1	1
K02217	1	1	1	1	1	2	2	7	1	5	4	1	0	1	1	5	1	1	1
K02225 cobalamin biosynthetic protein CobC	1	1	1	0	0	0	0	0	0	0	0	0	0	0	0	1	1	1	2
K02227 adenosylcobinamide-phosphate synthase [EC:6.3.1.10]	1	1	1	1	1	1	2	2	2	2	4	1	0	1	3	7	3	3	3
K02228 precorrin-6A synthase [EC:2.1.1.152]	0	1	1	0	0	0	0	0	0	0	0	0	0	0	0	1	2	2	3
K02229 precorrin-3B synthase [EC:1.14.13.83]	0	0	1	0	0	0	0	0	0	0	0	0	0	0	0	1	1	1	1
K02230 cobaltochelatase CobN [EC:6.6.1.2]	1	2	3	1	2	1	1	3	1	3	1	1	1	4	3	2	11	12	15
K02231 adenosylcobinamide kinase / adenosylcobinamide-phosphate guanylyltransferase [EC:2.7.1.156 2.7.7.62]	1	1	1	1	1	1	1	2	1	1	2	1	1	1	1	3	1	1	1
K02232 adenosylcobyric acid synthase [EC:6.3.5.10]	1	1	2	3	3	3	4	3	5	4	5	3	1	1	4	9	6	7	7
K02233 adenosylcobinamide-GDP ribazoletransferase [EC:2.7.8.26]	1	2	1	1	1	1	1	2	3	2	3	1	0	1	1	5	1	2	2
K02302 uroporphyrin-III C-methyltransferase / precorrin-2 dehydrogenase / sirohydrochlorin ferrochelatase [EC:2.1.1.107 1.3.1.76 4.99.1.4]	3	1	3	1	1	2	1	1	1	1	1	1	1	1	1	1	6	6	8
K02303 uroporphyrin-III C-methyltransferase [EC:2.1.1.107]	2	2	2	1	1	1	1	1	1	1	1	0	0	0	1	1	2	2	3
K02304 precorrin-2 dehydrogenase / sirohydrochlorin ferrochelatase [EC:1.3.1.76 4.99.1.4]	1	0	1	1	1	1	1	1	2	1	1	1	0	1	1	3	1	1	1
K02492 glutamyl-tRNA reductase [EC:1.2.1.70]	4	3	3	1	1	1	1	1	3	5	2	1	1	1	1	9	6	7	8
K02495 oxygen-independent coproporphyrinogen III oxidase [EC:1.3.99.22]	12	13	12	6	6	9	9	8	13	11	12	14	16	9	10	23	12	12	16
K02496 uroporphyrin-III C-methyltransferase [EC:2.1.1.107]	0	0	1	0	1	1	1	1	1	1	1	0	0	0	0	1	2	2	3
K03394 precorrin-2/cobalt-factor-2 C20-methyltransferase [EC:2.1.1.130 2.1.1.151]	1	1	1	1	1	1	1	1	1	1	1	1	1	1	3	4	4	4	4
K03399 cobalt-precorrin-7 (C5)-methyltransferase [EC:2.1.1.289]	0	0	1	1	1	1	1	1	0	1	1	0	1	0	0	3	1	1	1
K03403 magnesium chelatase subunit H [EC:6.6.1.1]	0	0	1	0	0	0	1	0	1	1	1	0	0	0	0	1	0	0	0
K03404 magnesium chelatase subunit D [EC:6.6.1.1]	1	1	1	1	1	1	1	1	1	1	1	0	0	1	0	1	0	1	1
K03405 magnesium chelatase subunit I [EC:6.6.1.1]	1	1	2	1	1	1	1	1	1	1	1	0	0	0	0	1	2	3	4
K03795 sirohydrochlorin cobaltochelatase [EC:4.99.1.3]	0	1	1	1	1	1	0	0	0	1	0	0	0	0	0	1	1	1	0
K04032 ethanolamine utilization cobalamin adenosyltransferase [EC:2.5.1.17]	1	0	1	1	1	1	1	0	1	1	1	0	0	0	0	1	1	1	0
K04034 anaerobic magnesium-protoporphyrin IX monomethyl ester cyclase [EC:4.-.-.-]	1	1	1	0	0	0	0	0	0	0	0	0	0	0	0	10	1	1	1
K04035 magnesium-protoporphyrin IX monomethyl ester (oxidative) cyclase [EC:1.14.13.81]	0	0	0	1	0	0	0	0	0	0	0	0	0	0	0	1	0	1	0
K04037 light-independent protochlorophyllide reductase subunit L [EC:1.3.7.7]	0	0	0	0	0	0	0	0	0	0	0	0	0	0	0	1	1	0	0
K04038 light-independent protochlorophyllide reductase subunit N [EC:1.3.7.7]	0	0	0	1	0	0	0	0	0	0	0	0	0	0	0	1	1	1	0
K04039 light-independent protochlorophyllide reductase subunit B [EC:1.3.7.7]	0	0	0	1	0	0	0	0	0	0	0	0	0	0	0	1	0	0	0
K04720 threonine-phosphate decarboxylase [EC:4.1.1.81]	0	0	1	1	1	1	2	4	5	3	3	1	0	1	1	7	1	1	1
K05368 aquacobalamin reductase / NAD(P)H-flavin reductase [EC:1.16.1.3 1.5.1.41]	1	0	1	0	1	1	0	0	1	1	1	0	1	0	0	0	1	1	0
K05895 precorrin-6A/cobalt-precorrin-6A reductase [EC:1.3.1.54 1.3.1.106]	1	0	1	1	1	1	1	1	1	1	1	1	0	1	2	4	1	1	2
K05934 precorrin-3B C17-methyltransferase [EC:2.1.1.131]	1	1	1	1	1	1	2	1	2	2	3	1	1	1	2	5	1	1	1
K05936 precorrin-4/cobalt-precorrin-4 C11-methyltransferase [EC:2.1.1.133 2.1.1.271]	1	1	1	1	2	2	2	1	3	2	4	0	1	1	3	6	3	3	3
K06042 precorrin-8X/cobalt-precorrin-8 methylmutase [EC:5.4.99.61 5.4.99.60]	1	1	1	1	1	1	1	1	1	2	1	1	1	1	1	5	2	3	3
K08099 chlorophyllase [EC:3.1.1.14]	0	0	0	0	1	0	0	0	0	0	0	0	0	0	0	0	0	0	0
K08100 bilirubin oxidase [EC:1.3.3.5]	0	0	0	0	0	0	0	0	0	0	0	0	0	0	0	1	1	1	1
K09882 cobaltochelatase CobS [EC:6.6.1.2]	1	1	1	0	1	1	1	1	0	0	1	0	0	0	1	1	1	1	0
K09883 cobaltochelatase CobT [EC:6.6.1.2]	1	0	1	0	0	0	0	0	0	0	0	0	0	0	0	1	1	1	0
K10960 geranylgeranyl reductase [EC:1.3.1.83]	0	0	0	0	0	0	0	0	0	0	0	0	0	0	0	1	0	0	0
K11333 chlorophyllide a reductase subunit X [EC:1.3.99.35]	0	0	0	0	1	0	0	0	0	0	0	0	0	0	0	0	0	0	0
K11334 chlorophyllide a reductase subunit Y [EC:1.3.99.35]	0	0	0	0	0	0	0	0	0	0	0	0	0	0	0	1	0	1	1
K11337 3-hydroxyethyl bacteriochlorophyllide a dehydrogenase [EC:1.-.-.-]	0	0	0	0	0	0	0	0	0	0	0	0	0	0	0	1	0	0	0
K13540 precorrin-2 C20-methyltransferase / precorrin-3B C17-methyltransferase [EC:2.1.1.130 2.1.1.131]	0	1	1	0	0	0	0	0	0	0	0	0	0	0	0	1	0	1	0
K13541 cobalt-precorrin 5A hydrolase / precorrin-3B C17-methyltransferase [EC:3.7.1.12 2.1.1.131]	0	0	1	1	1	0	0	0	0	0	0	0	0	0	0	1	4	4	6
K13542 uroporphyrinogen III methyltransferase / synthase [EC:2.1.1.107 4.2.1.75]	1	1	2	1	1	1	2	1	4	3	2	3	1	1	1	11	1	1	1
K13543 uroporphyrinogen III methyltransferase / synthase [EC:2.1.1.107 4.2.1.75]	0	0	0	0	0	0	0	0	0	0	0	0	0	0	0	0	1	0	1
K00568 2-polyprenyl-6-hydroxyphenyl methylase / 3-demethylubiquinone-9 3-methyltransferase [EC:2.1.1.222 2.1.1.64]	4	3	3	1	1	1	1	0	1	1	1	0	0	0	0	1	4	4	5
K01075 4-hydroxybenzoyl-CoA thioesterase [EC:3.1.2.23]	1	0	1	0	1	0	0	0	0	0	0	0	0	0	0	1	2	2	3
K01661 naphthoate synthase [EC:4.1.3.36]	6	6	7	1	1	1	1	3	1	1	3	0	2	1	1	1	1	2	1
K01911 O-succinylbenzoic acid--CoA ligase [EC:6.2.1.26]	1	1	1	1	1	1	1	3	1	1	2	0	2	1	2	1	1	1	1
K02361 isochorismate synthase [EC:5.4.4.2]	1	1	1	1	1	1	1	2	1	1	1	1	0	1	1	1	1	1	0
K02549 O-succinylbenzoate synthase [EC:4.2.1.113]	1	1	1	1	1	1	1	1	1	1	1	0	2	1	0	1	1	1	1
K02551 2-succinyl-5-enolpyruvyl-6-hydroxy-3-cyclohexene-1-carboxylate synthase [EC:2.2.1.9]	2	1	2	1	1	2	1	6	1	1	4	3	23	2	1	1	2	2	1
K02552 menaquinone-specific isochorismate synthase [EC:5.4.4.2]	1	1	1	1	1	1	1	1	1	1	1	1	2	1	0	1	1	1	1
K03179 4-hydroxybenzoate polyprenyltransferase [EC:2.5.1.39]	2	2	2	1	1	1	1	1	1	1	1	0	1	0	0	1	3	3	4
K03181 chorismate--pyruvate lyase [EC:4.1.3.40]	1	1	1	1	0	1	0	0	1	1	1	0	0	1	0	1	1	1	1
K03182 4-hydroxy-3-polyprenylbenzoate decarboxylase [EC:4.1.1.98]	12	9	9	1	1	2	1	1	3	3	1	1	1	1	0	3	10	9	13
K03185 2-octaprenyl-6-methoxyphenol hydroxylase [EC:1.14.13.-]	1	2	1	1	1	1	1	0	1	1	1	0	1	0	0	1	4	4	5
K03186 4-hydroxy-3-polyprenylbenzoate decarboxylase [EC:4.1.1.98]	2	2	1	1	1	1	1	1	1	1	1	1	1	0	0	1	3	3	5
K03688	6	5	7	1	1	2	4	2	6	11	1	21	37	21	1	18	9	9	11
K05928 tocopherol O-methyltransferase [EC:2.1.1.95]	0	0	1	0	0	0	0	0	0	0	0	0	0	0	0	0	0	0	0
K06125 4-hydroxybenzoate polyprenyltransferase [EC:2.5.1.39]	0	1	1	0	0	0	0	0	0	0	0	0	0	0	0	1	1	1	1
K06126 ubiquinone biosynthesis monooxygenase Coq6 [EC:1.14.13.-]	0	1	1	0	0	0	0	0	0	0	0	0	0	0	0	0	1	0	1
K06134 ubiquinone biosynthesis monooxygenase Coq7 [EC:1.14.13.-]	1	1	1	0	0	0	0	0	0	0	0	0	0	0	0	1	3	3	5
K09834 tocopherol cyclase [EC:5.5.1.24]	0	0	0	1	0	0	0	0	0	0	0	0	0	0	0	0	0	0	0
K11782 chorismate dehydratase [EC:4.2.1.151]	1	1	1	1	1	1	1	1	1	1	1	0	0	0	0	1	0	0	0
K11783 futalosine hydrolase [EC:3.2.2.26]	0	0	1	0	0	0	0	0	0	0	0	0	0	0	0	0	0	0	0
K11784 cyclic dehypoxanthinyl futalosine synthase [EC:1.21.98.1]	2	1	2	1	1	1	1	1	1	1	1	0	0	1	0	1	1	0	0
K05551 act minimal PKS ketosynthase (KS/KS alpha) [EC:2.3.1.-]	1	0	1	0	0	0	0	0	0	0	0	0	0	0	0	0	0	0	0
K05552 act minimal PKS chain-length factor (CLF/KS beta) [EC:2.3.1.-]	0	0	1	0	0	0	0	0	0	0	0	0	0	0	0	0	0	0	0
K05555 cyclase [EC:4.-.-.-]	0	1	1	0	0	0	0	0	0	0	0	0	0	0	0	0	0	0	0
K05556 ketoreductase RED1 [EC:1.1.1.-]	0	0	1	0	0	0	0	0	0	0	0	0	0	0	0	0	0	0	0
K00067 dTDP-4-dehydrorhamnose reductase [EC:1.1.1.133]	4	3	3	5	5	4	6	5	6	6	8	1	3	2	9	11	7	7	7
K00973 glucose-1-phosphate thymidylyltransferase [EC:2.7.7.24]	12	10	10	12	14	12	15	10	10	8	10	16	20	15	12	11	11	11	11
K01252 bifunctional isochorismate lyase / aryl carrier protein [EC:3.3.2.1]	1	1	1	0	1	1	1	0	1	1	1	1	1	1	0	1	1	1	0
K02364 enterobactin synthetase component F [EC:2.7.7.-]	1	1	1	0	1	1	1	1	1	1	1	0	0	0	0	0	1	1	0
K04780 nonribosomal peptide synthetase DhbF	1	0	1	0	0	0	0	0	0	0	0	9	6	4	0	1	1	1	1
K04781 salicylate synthetase [EC:5.4.4.2 4.2.99.21]	0	0	0	0	0	1	1	0	0	1	1	0	0	0	0	0	0	1	0
K04782 isochorismate pyruvate lyase [EC:4.2.99.21]	0	0	1	0	0	0	0	0	0	0	0	0	0	0	0	1	1	1	1
K04783 yersiniabactin salicyl-AMP ligase [EC:6.3.2.-]	0	0	1	1	1	1	1	1	1	1	1	0	1	0	0	0	0	1	0
K04784 yersiniabactin nonribosomal peptide synthetase	0	0	0	1	1	1	1	7	4	1	1	0	1	0	0	1	1	1	0
K04786 yersiniabactin nonribosomal peptide/polyketide synthase	0	0	0	1	1	1	1	1	1	1	1	0	1	1	0	1	0	0	0
K04787 mycobactin salicyl-AMP ligase [EC:6.3.2.-]	1	0	1	0	1	0	0	0	0	0	0	0	0	0	0	0	0	0	0
K04788 mycobactin phenyloxazoline synthetase	0	0	1	0	0	0	0	0	0	0	0	0	0	0	0	0	0	0	0
K04789 mycobactin peptide synthetase MbtE	0	0	1	0	0	0	0	0	0	0	1	0	0	0	0	1	0	1	0
K04790 mycobactin polyketide synthetase MbtC	0	0	0	0	0	0	0	0	0	0	0	0	0	0	0	0	1	0	0
K04791 mycobactin polyketide synthetase MbtD	0	0	1	0	0	0	0	0	0	0	0	0	0	0	0	0	0	0	0
K04792 mycobactin peptide synthetase MbtF	0	0	1	0	0	0	0	0	0	0	0	0	0	0	0	0	0	0	0
K04793 mycobactin lysine-N-oxygenase	0	0	1	0	0	0	0	0	0	0	0	0	0	0	0	0	0	0	0
K12239 dihydroaeruginoic acid synthetase	0	0	0	0	1	0	0	0	0	0	0	0	0	0	0	0	0	0	0
K12240 pyochelin synthetase	0	0	1	0	0	0	0	0	0	1	1	0	0	0	0	0	0	0	0
K00021 hydroxymethylglutaryl-CoA reductase (NADPH) [EC:1.1.1.34]	1	1	1	1	1	1	1	0	0	1	1	0	0	0	0	1	1	1	1
K00054 hydroxymethylglutaryl-CoA reductase [EC:1.1.1.88]	1	1	1	1	1	1	1	1	1	1	1	1	4	4	1	1	1	1	1
K00099 1-deoxy-D-xylulose-5-phosphate reductoisomerase [EC:1.1.1.267]	5	5	6	6	5	6	6	7	9	10	9	17	15	9	4	10	5	5	6
K00787 farnesyl diphosphate synthase [EC:2.5.1.1 2.5.1.10]	1	0	1	0	1	0	0	0	0	0	0	0	1	0	0	1	1	1	1
K00795 farnesyl diphosphate synthase [EC:2.5.1.1 2.5.1.10]	1	1	1	1	1	1	1	1	1	1	1	0	1	1	0	1	1	1	1
K00805 heptaprenyl diphosphate synthase [EC:2.5.1.30]	1	1	1	1	1	1	1	1	2	1	1	1	4	1	2	2	1	1	1
K00806 undecaprenyl diphosphate synthase [EC:2.5.1.31]	4	6	5	4	3	5	5	5	7	7	6	11	14	10	6	14	6	7	7
K00869 mevalonate kinase [EC:2.7.1.36]	3	2	1	1	1	1	1	1	1	1	1	1	4	1	0	1	1	0	0
K00919 4-diphosphocytidyl-2-C-methyl-D-erythritol kinase [EC:2.7.1.148]	3	2	3	3	2	3	3	3	7	7	5	17	27	12	6	9	6	6	8
K00938 phosphomevalonate kinase [EC:2.7.4.2]	0	1	1	0	1	1	0	1	1	1	1	1	3	1	0	1	1	1	1
K00991 2-C-methyl-D-erythritol 4-phosphate cytidylyltransferase [EC:2.7.7.60]	1	1	1	2	2	2	2	4	7	7	3	11	17	11	5	11	2	2	3
K01597 diphosphomevalonate decarboxylase [EC:4.1.1.33]	1	1	1	0	1	1	0	1	1	1	1	1	4	2	0	1	1	1	1
K01662 1-deoxy-D-xylulose-5-phosphate synthase [EC:2.2.1.7]	11	9	14	12	11	12	20	15	22	26	17	21	32	17	16	18	11	11	13
K01823 isopentenyl-diphosphate delta-isomerase [EC:5.3.3.2]	2	3	2	1	1	1	1	1	1	1	1	1	5	2	0	1	1	1	1
K02523 octaprenyl-diphosphate synthase [EC:2.5.1.90]	4	4	3	1	1	2	1	4	1	1	3	0	1	1	3	1	5	5	6
K03526 (E)-4-hydroxy-3-methylbut-2-enyl-diphosphate synthase [EC:1.17.7.1]	9	9	12	5	6	6	5	4	9	10	9	10	14	10	5	12	8	8	10
K03527 4-hydroxy-3-methylbut-2-enyl diphosphate reductase [EC:1.17.1.2]	6	4	6	5	5	6	6	9	8	8	12	16	15	11	8	8	6	6	9
K05355 hexaprenyl-diphosphate synthase [EC:2.5.1.82 2.5.1.83]	1	0	1	0	1	0	0	0	0	0	0	0	0	0	0	1	1	1	1
K05356 all-trans-nonaprenyl-diphosphate synthase [EC:2.5.1.84 2.5.1.85]	0	0	0	0	1	0	0	0	0	0	0	0	0	0	0	0	0	0	0
K12503 short-chain Z-isoprenyl diphosphate synthase [EC:2.5.1.68]	1	1	2	0	1	1	0	0	0	1	0	0	0	0	0	1	1	1	0
K04123 ent-kaurenoic acid hydroxylase [EC:1.14.13.79]	0	0	1	0	0	0	0	0	0	0	0	0	0	0	0	0	0	0	0
K12466 (+)-trans-carveol dehydrogenase [EC:1.1.1.275]	1	0	1	0	0	0	0	0	0	0	0	0	0	0	0	0	0	0	0
K00155 [EC:1.2.1.-]	1	1	1	0	0	0	0	0	0	0	0	0	0	0	0	1	1	1	2
K00206 [EC:1.2.-.-]	0	0	1	0	0	0	0	0	0	0	0	0	0	0	0	0	0	0	0
K00258 [EC:1.3.-.-]	1	0	1	0	0	0	0	0	0	0	0	0	0	0	0	0	0	1	0
K00517 [EC:1.14.-.-]	1	1	1	1	1	1	1	0	0	0	1	0	1	0	0	1	1	1	1
K00791 tRNA dimethylallyltransferase [EC:2.5.1.75]	3	3	3	4	3	4	5	8	4	5	5	9	18	10	8	7	4	4	5
K10760 adenylate isopentenyltransferase (cytokinin synthase)	0	0	0	0	1	0	0	0	0	0	0	0	0	0	0	0	1	1	1
K10187 germacradienol/geosmin synthase [EC:4.2.3.22 4.2.3.75 4.1.99.16]	0	0	1	0	0	0	0	0	0	0	0	0	0	0	0	0	0	0	0
K02291 phytoene synthase [EC:2.5.1.32]	1	0	1	0	1	0	1	1	0	1	1	0	1	0	0	1	1	0	0
K06443 lycopene beta-cyclase [EC:5.5.1.19]	0	0	1	0	0	0	0	0	0	0	0	0	0	0	0	1	0	1	0
K09835 prolycopene isomerase [EC:5.2.1.13]	0	0	0	1	1	0	1	0	0	1	0	0	0	0	0	1	1	1	0
K09836 beta-carotene ketolase (CrtW type)	1	0	0	0	0	0	0	0	0	0	0	0	0	0	0	0	0	0	0
K09846 demethylspheroidene O-methyltransferase [EC:2.1.1.210]	0	0	0	0	0	0	0	0	0	0	0	0	0	0	0	1	0	0	0
K09879 isorenieratene synthase	0	0	1	0	0	0	0	0	0	0	0	0	0	0	0	0	0	0	0
K10027 phytoene desaturase [EC:1.3.99.26 1.3.99.28 1.3.99.29 1.3.99.31]	4	4	3	1	1	0	0	0	1	1	0	0	3	0	0	1	1	1	1
K10210 diapolycopene oxygenase [EC:1.14.99.44]	1	1	1	0	0	0	0	0	0	0	0	0	0	0	0	0	0	0	0
K00083 cinnamyl-alcohol dehydrogenase [EC:1.1.1.195]	0	0	1	0	0	0	0	0	0	0	0	0	0	0	0	1	0	0	0
K09753 cinnamoyl-CoA reductase [EC:1.2.1.44]	0	0	1	0	0	0	0	0	0	0	0	0	0	0	0	0	0	0	0
K12355 coniferyl-aldehyde dehydrogenase [EC:1.2.1.68]	0	0	0	0	1	0	0	0	0	0	0	0	0	0	0	0	1	1	1
K12468 phenylacrylic acid decarboxylase [EC:4.1.1.-]	0	0	1	0	0	0	0	0	0	0	0	0	0	0	0	1	1	1	1
K13066 caffeic acid 3-O-methyltransferase [EC:2.1.1.68]	0	0	0	0	0	0	0	1	0	0	0	0	0	0	0	0	0	0	0
K00091	0	0	1	1	1	1	1	1	0	0	1	0	0	0	0	1	1	1	1
K00808 homospermidine synthase [EC:2.5.1.44]	1	0	1	0	0	0	0	0	0	1	0	0	0	0	0	1	1	0	0
K01066 esterase / lipase [EC:3.1.1.-]	1	1	1	1	1	1	1	1	1	1	1	0	0	0	0	1	1	1	1
K08081 Tropinone reductase 1 [EC:1.1.1.206]	0	1	1	0	0	0	0	0	0	0	0	0	0	0	0	1	0	0	0
K13607 cinnamoyl-CoA:phenyllactate CoA-transferase [EC:2.8.3.17]	1	0	0	1	1	1	1	1	0	1	1	0	0	0	0	1	0	0	1
K01060 cephalosporin-C deacetylase [EC:3.1.1.41]	0	0	1	1	1	1	1	1	1	1	1	0	0	1	0	1	1	1	1
K01434 penicillin amidase [EC:3.5.1.11]	3	3	3	1	1	1	1	1	0	0	0	0	0	0	0	1	6	6	10
K01467 beta-lactamase class C [EC:3.5.2.6]	1	0	1	1	1	1	1	1	1	1	1	0	1	1	1	1	1	1	2
K04127 isopenicillin-N epimerase [EC:5.1.1.17]	0	1	1	0	0	0	0	0	0	0	0	3	2	3	0	0	0	0	0
K04128 hydroxymethyl cephem carbamoyltransferase [EC:2.1.3.7]	0	0	1	0	0	0	0	0	0	0	0	0	0	0	0	0	1	0	0
K10852 isopenicillin-N N-acyltransferase [EC:2.3.1.164]	1	0	1	1	1	1	1	1	1	1	1	0	0	0	0	1	1	1	1
K02172 bla regulator protein blaR1	0	0	0	1	1	1	1	4	5	1	1	0	0	0	1	1	1	1	1
K02352	1	0	1	0	0	0	0	0	0	0	0	0	0	0	0	0	1	0	0
K05957 L-glutamine:scyllo-inosose aminotransferase [EC:2.6.1.50]	0	0	0	0	0	0	0	0	0	0	0	0	0	0	0	0	1	1	1
K03379 cyclohexanone monooxygenase [EC:1.14.13.22]	1	0	1	0	0	0	0	0	0	0	0	0	0	0	0	1	1	1	1
K06446 acyl-CoA dehydrogenase [EC:1.3.99.-]	1	1	1	0	1	0	0	1	1	1	1	1	0	0	1	1	1	1	1
K10622 HCOMODA/2-hydroxy-3-carboxy-muconic semialdehyde decarboxylase [EC:4.1.1.-]	0	0	1	0	0	0	0	0	0	0	0	0	0	0	0	0	0	0	0
K10623 HOMODA hydrolase [EC:3.7.1.-]	0	0	0	0	0	0	0	0	0	0	0	0	0	0	0	0	1	1	0
K00141 benzaldehyde dehydrogenase (NAD) [EC:1.2.1.28]	1	1	1	0	0	0	0	0	0	0	0	0	0	0	0	1	2	2	2
K01576 benzoylformate decarboxylase [EC:4.1.1.7]	0	1	1	0	0	0	0	0	0	1	0	0	0	0	0	1	1	1	0
K01617 2-oxo-3-hexenedioate decarboxylase [EC:4.1.1.77]	1	0	1	0	0	0	0	0	0	0	0	0	0	0	0	1	1	1	1
K01781 mandelate racemase [EC:5.1.2.2]	0	0	0	0	1	0	1	0	0	0	1	0	0	0	0	0	0	0	0
K01856 muconate cycloisomerase [EC:5.5.1.1]	1	1	2	0	0	1	0	0	0	0	0	0	0	0	0	1	3	3	4
K03380 phenol 2-monooxygenase [EC:1.14.13.7]	1	1	3	0	0	0	0	0	0	0	0	0	0	0	0	1	1	1	1
K05797 4-cresol dehydrogenase (hydroxylating) [EC:1.17.99.1]	1	1	1	0	0	0	0	0	0	0	0	0	0	0	0	1	0	0	0
K10216 2-hydroxymuconate-semialdehyde hydrolase [EC:3.7.1.9]	0	1	1	0	0	0	0	0	0	0	0	0	0	0	0	1	1	1	1
K00217 maleylacetate reductase [EC:1.3.1.32]	1	1	1	0	0	0	0	0	0	0	0	0	0	0	0	0	0	1	0
K01061 carboxymethylenebutenolidase [EC:3.1.1.45]	2	1	2	1	1	2	1	1	1	1	1	0	1	0	0	1	2	1	2
K01101 4-nitrophenyl phosphatase [EC:3.1.3.41]	1	1	1	0	1	1	1	1	1	1	1	1	4	3	0	1	1	1	1
K01560 2-haloacid dehalogenase [EC:3.8.1.2]	0	0	1	1	1	1	1	1	1	1	1	1	3	1	0	1	2	2	2
K01561 haloacetate dehalogenase [EC:3.8.1.3]	0	0	1	0	1	1	0	1	0	0	1	0	0	0	0	1	1	1	1
K01563 haloalkane dehalogenase [EC:3.8.1.5]	1	1	1	0	1	0	0	0	0	0	0	0	0	0	0	1	1	1	0
K03384 [EC:1.14.12.-]	0	0	1	0	0	0	0	0	0	0	0	0	0	0	0	0	0	0	1
K00481 p-hydroxybenzoate 3-monooxygenase [EC:1.14.13.2]	1	1	2	0	1	1	0	0	0	0	0	0	0	0	0	1	1	1	1
K03862 vanillate O-demethylase monooxygenase subunit [EC:1.14.13.82]	1	1	2	0	0	1	0	0	0	0	0	0	0	0	0	1	2	2	2
K03863 vanillate O-demethylase ferredoxin subunit [EC:1.14.13.82]	1	1	1	0	1	1	0	0	0	0	1	0	0	0	0	1	2	2	2
K01502 aliphatic nitrilase [EC:3.5.5.7]	1	0	1	0	0	0	1	0	0	0	0	0	0	0	0	1	1	1	0
K10438 3-hydroxyphenylacetate 6-hydroxylase [EC:1.14.13.63]	0	1	1	0	0	0	0	0	0	0	0	0	0	0	0	0	0	0	0
K03391 pentachlorophenol monooxygenase [EC:1.14.13.50]	0	0	1	0	0	0	0	0	0	0	0	0	0	0	0	1	0	0	0
K00480 salicylate hydroxylase [EC:1.14.13.1]	1	1	4	0	0	1	0	0	0	0	0	0	0	0	0	1	1	1	1
K10701 acetophenone carboxylase [EC:6.4.1.8]	0	0	1	0	0	0	0	0	0	0	0	0	0	0	0	0	0	0	0
K01821 4-oxalocrotonate tautomerase [EC:5.3.2.6]	1	0	1	1	1	1	1	1	1	1	1	0	1	1	0	1	1	1	0
K08295 2-aminobenzoate-CoA ligase [EC:6.2.1.32]	1	1	1	0	1	0	0	0	0	0	0	0	0	0	0	1	0	1	0
K09461 anthraniloyl-CoA monooxygenase [EC:1.14.13.40]	1	1	1	0	1	1	0	0	0	0	1	0	0	0	0	1	1	1	0
K01612 4-hydroxybenzoate decarboxylase [EC:4.1.1.61]	0	0	0	0	0	0	0	0	0	0	0	0	0	0	0	1	0	0	0
K04107 4-hydroxybenzoyl-CoA reductase subunit gamma [EC:1.3.7.9]	0	0	0	0	1	0	0	0	0	0	1	0	0	0	0	0	0	0	0
K04108 4-hydroxybenzoyl-CoA reductase subunit alpha [EC:1.3.7.9]	0	0	0	1	0	0	0	0	0	0	0	0	0	0	0	1	0	0	0
K04110 benzoate-CoA ligase [EC:6.2.1.25]	1	1	1	0	0	0	0	0	0	0	0	0	0	0	0	1	0	1	0
K04114 benzoyl-CoA reductase subunit A [EC:1.3.7.8]	0	0	0	0	0	0	0	0	0	0	0	0	0	0	0	1	0	0	0
K04116 cyclohexanecarboxylate-CoA ligase [EC:6.2.1.-]	1	0	1	0	0	0	0	0	0	0	0	0	0	0	0	1	0	1	0
K04117 cyclohexanecarboxyl-CoA dehydrogenase [EC:1.3.99.-]	1	1	1	0	0	0	0	0	0	0	0	0	0	0	0	1	1	1	0
K04118 pimeloyl-CoA dehydrogenase [EC:1.3.1.62]	0	0	1	0	0	0	0	0	0	0	0	0	0	0	0	0	0	0	0
K05783 dihydroxycyclohexadiene carboxylate dehydrogenase [EC:1.3.1.25 1.3.1.-]	1	1	1	0	0	1	0	0	0	0	0	0	0	0	0	1	1	1	2
K07535 2-hydroxycyclohexanecarboxyl-CoA dehydrogenase [EC:1.1.1.-]	0	0	1	0	0	0	1	0	0	1	0	0	0	0	0	1	1	0	0
K07536 2-ketocyclohexanecarboxyl-CoA hydrolase [EC:3.1.2.-]	1	0	1	0	0	0	0	0	0	0	0	0	0	0	0	1	1	1	0
K07543 benzylsuccinate CoA-transferase BbsE subunit [EC:2.8.3.15]	0	0	0	0	0	0	0	0	0	0	0	0	0	0	0	1	0	0	0
K07824 benzoate 4-monooxygenase [EC:1.14.13.12]	1	1	1	0	0	0	0	0	0	0	0	0	0	0	0	1	1	1	1
K10215 monooxygenase [EC:1.14.13.-]	0	0	1	0	0	0	0	0	0	0	0	0	0	0	0	1	1	1	0
K01055 3-oxoadipate enol-lactonase [EC:3.1.1.24]	1	1	1	0	1	1	1	0	0	0	0	0	0	0	0	1	1	2	2
K01607 4-carboxymuconolactone decarboxylase [EC:4.1.1.44]	1	1	1	1	1	1	1	2	3	3	2	5	6	3	1	1	3	3	4
K03464 muconolactone D-isomerase [EC:5.3.3.4]	1	1	1	0	0	0	0	0	0	0	0	0	0	0	0	1	1	1	1
K07823 3-oxoadipyl-CoA thiolase [EC:2.3.1.174]	1	1	1	0	0	0	0	0	0	0	0	0	0	0	0	1	5	5	8
K10220 4-oxalmesaconate hydratase [EC:4.2.1.83]	1	1	1	0	0	0	0	0	0	0	0	0	0	0	0	1	1	1	0
K01500 [EC:3.5.4.-]	0	1	1	0	1	0	1	0	0	1	0	0	0	0	0	1	1	1	1
K01564 [EC:3.8.1.-]	0	0	1	0	0	0	0	0	0	0	0	0	0	0	0	1	1	1	1
K03382 hydroxyatrazine ethylaminohydrolase [EC:3.5.99.3]	0	0	0	1	1	1	1	1	0	1	1	0	0	0	0	1	0	0	0
K03383 cyanuric acid amidohydrolase [EC:3.5.2.15]	1	0	1	0	1	0	0	0	0	0	0	0	0	0	0	0	1	0	0
K05915 [EC:1.13.-.-]	1	0	0	0	0	0	0	0	0	0	0	0	0	0	0	0	0	0	0
K00257 [EC:1.3.99.-]	7	5	10	1	1	1	1	1	1	1	1	0	0	0	0	7	14	15	21
K01041 [EC:2.8.3.-]	0	1	1	1	1	1	1	1	0	0	1	0	0	0	0	1	0	1	1
K06281 hydrogenase large subunit [EC:1.12.99.6]	1	1	1	1	1	2	1	1	1	1	2	1	1	1	1	1	3	3	4
K06282 hydrogenase small subunit [EC:1.12.99.6]	1	1	1	1	1	2	1	1	1	1	1	1	0	0	1	1	3	3	4
K10678 nitroreductase [EC:1.-.-.-]	1	0	1	1	1	1	1	1	1	1	1	0	0	0	1	1	1	1	1
K10679 nitroreductase / dihydropteridine reductase [EC:1.-.-.- 1.5.1.34]	1	1	1	0	1	1	1	1	0	1	1	0	0	0	0	1	1	1	1
K10680 N-ethylmaleimide reductase [EC:1.-.-.-]	1	1	1	1	1	1	1	0	1	1	1	0	1	0	1	1	2	3	3
K11180 sulfite reductase alpha subunit [EC:1.8.99.3 1.8.99.1]	0	0	0	1	1	1	1	0	1	1	1	0	0	0	0	1	0	0	0
K11181 sulfite reductase beta subunit [EC:1.8.99.3 1.8.99.1]	0	0	0	1	1	1	1	0	0	1	1	0	0	0	0	1	0	0	0
K11731 citronellyl-CoA dehydrogenase [EC:1.3.99.-]	2	1	1	0	0	0	0	0	0	0	0	0	0	0	0	1	5	5	6
K13774 citronellol/citronellal dehydrogenase	1	1	1	0	0	0	0	0	0	0	0	0	0	0	0	1	2	2	3
K13775 citronellol/citronellal dehydrogenase	1	1	1	0	0	0	0	0	0	0	0	0	0	0	0	1	1	1	1
K13776 citronellyl-CoA synthetase [EC:6.2.1.-]	1	1	1	0	0	0	0	0	0	0	0	0	0	0	0	1	4	3	4
K13777 geranyl-CoA carboxylase alpha subunit [EC:6.4.1.5]	1	1	1	0	1	0	1	1	0	0	1	0	0	0	0	1	2	2	3
K13778 geranyl-CoA carboxylase beta subunit [EC:6.4.1.5]	1	1	1	0	0	0	0	0	0	0	0	0	0	0	0	1	5	5	7
K13779 isohexenylglutaconyl-CoA hydratase [EC:4.2.1.57]	1	1	1	0	0	0	0	0	0	0	0	0	0	0	0	1	1	1	1
K01253 microsomal epoxide hydrolase [EC:3.3.2.9]	0	0	1	0	0	0	0	0	0	0	0	0	0	0	0	1	0	0	0
K00569 thiopurine S-methyltransferase [EC:2.1.1.67]	1	1	1	0	0	0	0	0	0	0	0	0	0	0	0	1	1	1	1
K03927 carboxylesterase 2 [EC:3.1.1.1 3.1.1.84 3.1.1.56]	0	1	1	1	0	1	1	0	0	1	1	0	0	0	0	0	0	0	1
K03120 transcription initiation factor TFIID TATA-box-binding protein	1	1	1	1	1	1	1	0	0	1	0	0	1	0	0	1	1	1	1
K03122 transcription initiation factor TFIIA large subunit	0	0	1	0	0	0	0	0	0	0	0	0	0	0	0	0	0	0	0
K03123 transcription initiation factor TFIIA small subunit	1	0	1	0	0	0	0	0	0	0	0	0	0	0	0	1	0	0	1
K03124 transcription initiation factor TFIIB	1	1	1	1	1	1	1	0	0	1	1	0	0	0	0	1	1	1	1
K03125 transcription initiation factor TFIID subunit 1	1	1	1	0	1	0	0	0	0	0	0	0	0	0	0	1	1	1	1
K03126 transcription initiation factor TFIID subunit 12	1	1	1	0	0	0	0	0	0	0	0	0	0	0	0	0	1	1	1
K03127 transcription initiation factor TFIID subunit 13	1	0	1	0	0	0	0	0	0	0	0	0	0	0	0	0	0	0	0
K03128 transcription initiation factor TFIID subunit 2	1	1	1	0	1	0	0	0	0	0	0	0	0	0	0	0	1	1	1
K03130 transcription initiation factor TFIID subunit 5	1	1	1	0	1	1	0	0	0	0	0	0	0	0	0	1	1	1	1
K03131 transcription initiation factor TFIID subunit 6	1	0	1	0	0	0	0	0	0	0	0	0	0	0	0	1	1	1	1
K03132 transcription initiation factor TFIID subunit 7	1	0	1	0	0	0	0	0	0	0	0	0	0	0	0	0	1	0	1
K03133 transcription initiation factor TFIID subunit 9B	0	0	1	0	0	0	0	0	0	0	0	0	0	0	0	0	0	0	0
K03134 transcription initiation factor TFIID subunit 10	0	0	1	0	0	0	0	0	0	0	0	0	0	0	0	0	0	0	0
K03135 transcription initiation factor TFIID subunit 11	0	0	1	0	0	0	0	0	0	0	0	0	0	0	0	0	0	0	0
K03136 transcription initiation factor TFIIE subunit alpha	1	0	1	1	1	0	0	0	0	1	0	0	0	0	0	1	0	1	0
K03137 transcription initiation factor TFIIE subunit beta	1	1	1	0	0	0	0	0	0	0	0	0	0	0	0	0	0	0	0
K03138 transcription initiation factor TFIIF subunit alpha	1	1	1	0	0	0	0	0	0	0	0	0	0	0	0	0	0	0	0
K03139 transcription initiation factor TFIIF subunit beta [EC:3.6.4.12]	1	0	1	0	0	0	0	0	0	0	0	0	0	0	0	0	0	0	0
K03140 transcription initiation factor TFIID/TFIIF subunit	1	0	1	0	0	0	0	0	0	0	0	0	0	0	0	0	0	0	0
K03141 transcription initiation factor TFIIH subunit 1	0	1	1	0	0	0	0	0	0	0	0	0	0	0	0	0	0	0	0
K03142 transcription initiation factor TFIIH subunit 2	1	1	1	0	0	0	0	0	0	0	0	0	0	0	0	1	1	1	1
K03143 transcription initiation factor TFIIH subunit 3	0	1	1	0	0	1	0	0	0	0	0	0	0	0	0	0	1	1	1
K03144 transcription initiation factor TFIIH subunit 4	1	0	1	0	0	0	0	0	0	0	0	0	0	0	0	0	1	1	1
[truncated: 1,363 more rows]

## Sheet: Supplementary Table 7
Supplementary Table 7. Relative abundance of eighteen significant KEGG pathways detected in BRS and the ancient (Ötzi) and modern (Italian, Hadza and Malawian) comparative IM cohorts.
KEGG pathways	BRS2	BRS3	BRS4	Hadza_H15	Hadza_H17	Hadza_H11	Hadza_H9	Italian_IT5	Italian_IT8	Italian-IT2	Italian-IT6	Malawi _mgm4461146	Malawi _mgm4461161	Malawi _mgm4461165	Malawi _mgm4461162	Otzi _LPLI	Otzi _UPLI	Otzi _UPLI2	Otzi _Samll_Int
K1000010 Glycolysis / Gluconeogenesis	261	269	286	192	187	212	216	217	324	290	279	329	513	288	173	385	261	266	300
K1000020 Citrate cycle (TCA cycle)	342	345	378	116	119	123	122	142	166	146	159	150	189	133	78	98	240	239	294
K1000051 Fructose and mannose metabolism	94	89	102	111	119	134	135	178	195	147	191	112	176	98	109	297	108	112	118
K1000052 Galactose metabolism	82	77	92	142	145	146	177	187	310	245	283	370	539	319	155	296	77	79	72
K1000500 Starch and sucrose metabolism	193	187	199	202	208	216	244	243	512	399	356	483	796	405	223	367	164	176	186
K1000520 Amino sugar and nucleotide sugar metabolism	206	212	217	205	211	216	241	263	373	313	329	459	706	405	216	535	215	223	237
K1000620 Pyruvate metabolism	317	321	353	199	196	219	234	231	342	304	289	285	444	244	167	374	333	339	395
K1000630 Glyoxylate and dicarboxylate metabolism	189	180	209	77	85	97	98	109	166	138	137	140	167	108	78	154	165	172	200
K1000640 Propanoate metabolism	217	221	230	98	91	101	100	113	144	142	135	130	189	114	66	210	246	254	297
K1000650 Butanoate metabolism	190	192	236	102	114	127	120	123	155	163	151	168	209	138	67	242	227	233	265
K1000072 Synthesis and degradation of ketone bodies	27	27	36	8	9	10	10	9	6	9	12	6	8	5	4	28	37	38	48
K1000600 Sphingolipid metabolism	17	18	21	50	55	46	59	72	85	82	109	118	202	111	54	97	21	19	20
K1001040 Biosynthesis of unsaturated fatty acids	29	30	32	10	10	12	13	14	19	24	16	25	49	21	9	31	49	51	66
K1000510 N-Glycan biosynthesis	17	15	24	9	11	4	5	6	2	4	3	1	4	1	5	16	22	24	18
K1000603 Glycosphingolipid biosynthesis - globo series	6	6	7	21	21	16	19	36	40	42	46	59	84	51	16	29	4	4	3
K1000604 Glycosphingolipid biosynthesis - ganglio series	2	3	4	6	8	4	6	21	1	9	19	15	4	6	5	9	2	2	1
K1000625 Chloroalkane and chloroalkene degradation	3	2	4	2	2	3	2	3	3	4	4	7	2	4	4	17	6	7	6
K1000626 Naphthalene degradation	6	6	11	1	3	2	1	0	0	0	1	0	1	0	0	6	7	5	6

## Sheet: Supplementary Table 8
Supplementary Table 8. Enrichment and depletion of KO metabolic gene categories in the BRS and ancient (Ötzi) and modern (Italian, Hadza and Malawian) comparative IM sample cohorts based on p-value (p ꞊ <0.05) designation. Group significance analyses were performed using Qiime v1.9.1.
ID	Test-Statistic	P	BRS_mean	Otzi-UPLI_mean	Otzi-SI_mean	Otzi-LPLI_mean	Hadza_mean	Malawi_mean	Italian_mean	KEGG categories
ID3087	18	0.0062322	3	4	4	1	1	0	1	K03087 RNA polymerase nonessential primary-like sigma factor
ID167	17.9366	0.00639255	3.33333	5	7	1	0	0	0	K00167 2-oxoisovalerate dehydrogenase E1 component beta subunit [EC:1.2.4.4]
ID322	17.9311	0.0064067	5.33333	7.5	10	2	1	0	1	K00322 NAD(P) transhydrogenase [EC:1.6.1.1]
ID1959	17.914	0.00645085	4	12.5	17	2	1	0	1	K01959 pyruvate carboxylase subunit A [EC:6.4.1.1]
ID1497	17.9045	0.0064754	4.66667	3	4	1	1	0	1	K01497 GTP cyclohydrolase II [EC:3.5.4.25]
ID130	17.8908	0.00651095	3	8	11	2	1	0	1	K00130 betaine-aldehyde dehydrogenase [EC:1.2.1.8]
ID11073	17.8906	0.0065115	5	16.5	22	4	1	0	1	K11073 putrescine transport system substrate-binding protein
ID252	17.8869	0.00652107	9.33333	7	10	2	0	0	0	K00252 glutaryl-CoA dehydrogenase [EC:1.3.8.6]
ID412	17.8278	0.00667738	12.3333	24	13	2	1	0	0	K00412 ubiquinol-cytochrome c reductase cytochrome b subunit
ID257	17.8278	0.00667738	7.33333	14.5	21	7	1	0	1	K00257 [EC:1.3.99.-]
ID2914	17.8125	0.00671825	1	1	1	1	1	4.75	1	K02914 large subunit ribosomal protein L34
ID1659	17.7375	0.0069228	5.33333	4.5	5	1	1	0	1	K01659 2-methylcitrate synthase [EC:2.3.3.5]
ID2261	17.7046	0.00701449	4	10	2	1	0	0	0	K02261 cytochrome c oxidase subunit 2
ID451	17.6908	0.00705316	4.33333	4.5	6	1	0	0	0	K00451 homogentisate 1
ID8484	17.4228	0.00784874	4.33333	11.5	17	2	1.25	0	1	K08484 phosphotransferase system
ID2109	17.3844	0.0079696	1	3	5	3	1	7.25	2.75	K02109 F-type H+-transporting ATPase subunit b
ID1941	17.3314	0.0081395	9	10.5	15	2	1	0	1.25	K01941 urea carboxylase [EC:6.3.4.6]
ID1690	17.0386	0.00914251	5	8	11	2	1	0.25	1	K01690 phosphogluconate dehydratase [EC:4.2.1.12]
ID632	17.0386	0.00914251	9	8	10	2	1	0.25	1	K00632 acetyl-CoA acyltransferase [EC:2.3.1.16]
ID2946	17.0124	0.00923762	6	2.5	2	8	4	10.5	4.75	K02946 small subunit ribosomal protein S10
ID799	17.0019	0.00927634	5	9.5	11	2	1	0	0.75	K00799 glutathione S-transferase [EC:2.5.1.18]
ID2935	16.9972	0.00929366	1	1	2	3	2	6.75	2.5	K02935 large subunit ribosomal protein L7/L12
ID991	16.9911	0.00931602	1	2	3	11	2	11	5.25	K00991 2-C-methyl-D-erythritol 4-phosphate cytidylyltransferase [EC:2.7.7.60]
ID651	16.9723	0.00938542	2	1	1	1	5	17	9.75	K00651 homoserine O-succinyltransferase [EC:2.3.1.46]
ID11891	16.9714	0.00938882	3.66667	11.5	14	2	1	0.25	1	K11891 type VI secretion system protein ImpL
ID940	16.9342	0.0095281	3	4	5	4	1	1.25	1	K00940 nucleoside-diphosphate kinase [EC:2.7.4.6]
ID1637	16.9123	0.00961096	12	8.5	11	2	1	0.25	1	K01637 isocitrate lyase [EC:4.1.3.1]
ID1493	16.9053	0.00963783	2.33333	1	1	6	4	2.5	4.25	K01493 dCMP deaminase [EC:3.5.4.12]
ID334	16.8909	0.00969277	4	4	4	1	1	0	1.5	K00334 NADH-quinone oxidoreductase subunit E [EC:1.6.5.3]
ID1776	16.8908	0.00969323	1.66667	3	3	12	3	6	5.5	K01776 glutamate racemase [EC:5.1.1.3]
ID406	16.8589	0.00981611	4.33333	6	8	1	1	0.25	0	K00406 cytochrome c oxidase cbb3-type subunit III
ID404	16.8432	0.00987704	12.6667	15.5	23	4	1	0.25	0	K00404 cytochrome c oxidase cbb3-type subunit I [EC:1.9.3.1]
ID1818	16.8376	0.00989896	1	1	1	10	4.5	1.75	7.75	K01818 L-fucose isomerase [EC:5.3.1.25]
ID7646	16.8235	0.00995447	1	7.5	9	4	4	1.75	11.75	K07646 two-component system
ID1803	16.7967	0.0100603	3.33333	4	6	7	5.75	11	8.25	K01803 triosephosphate isomerase (TIM) [EC:5.3.1.1]
ID12339	16.7486	0.0102532	3	4.5	7	1	0.75	0	1	K12339 cysteine synthase B [EC:2.5.1.47]
ID568	16.7481	0.0102552	3.33333	4	5	1	1	0	0.75	K00568 2-polyprenyl-6-hydroxyphenyl methylase / 3-demethylubiquinone-9 3-methyltransferase [EC:2.1.1.222 2.1.1.64]
ID873	16.7394	0.0102903	9.33333	11	12	38	8.75	19.5	14.5	K00873 pyruvate kinase [EC:2.7.1.40]
ID10941	16.7318	0.010321	4.33333	6	9	1	1	0	0.75	K10941 sigma-54 specific transcriptional regulator
ID956	16.6798	0.0105351	4	1	1	1	3	1.5	7.75	K00956 sulfate adenylyltransferase subunit 1 [EC:2.7.7.4]
ID2275	16.6789	0.0105386	9	4	6	1	0.25	0	0	K02275 cytochrome c oxidase subunit II [EC:1.9.3.1]
ID1772	16.6564	0.0106327	7	5	6	1	1	0.75	1	K01772 ferrochelatase [EC:4.99.1.1]
ID1070	16.6466	0.0106737	3.66667	4.5	6	1	1	0.25	1	K01070 S-formylglutathione hydrolase [EC:3.1.2.12]
ID140	16.6462	0.0106752	9.66667	21	28	5	1	0.25	1.5	K00140 malonate-semialdehyde dehydrogenase (acetylating) / methylmalonate-semialdehyde dehydrogenase [EC:1.2.1.18 1.2.1.27]
ID1433	16.6342	0.0107261	6.66667	15.5	20	3	1	0.25	1.25	K01433 formyltetrahydrofolate deformylase [EC:3.5.1.10]
ID13482	16.6111	0.0108239	3.66667	7	10	2	0.5	0	0	K13482 xanthine dehydrogenase large subunit [EC:1.17.1.4]
ID626	16.6092	0.0108319	14.6667	20.5	26	21	4.75	2.5	5.25	K00626 acetyl-CoA C-acetyltransferase [EC:2.3.1.9]
ID457	16.594	0.0108969	5.33333	10.5	12	3	0.5	0	0	K00457 4-hydroxyphenylpyruvate dioxygenase [EC:1.13.11.27]
ID7788	16.594	0.0108969	4	10	13	2	1	0.5	1	K07788 multidrug efflux pump
ID121	16.5865	0.0109294	9	9	9	2	1	0.25	1	K00121 S-(hydroxymethyl)glutathione dehydrogenase / alcohol dehydrogenase [EC:1.1.1.284 1.1.1.1]
ID302	16.5849	0.0109362	0.666667	23	31	4	1	0	1	K00302 sarcosine oxidase
ID1807	16.5835	0.0109422	2	3	4	1	1	9.75	1.25	K01807 ribose 5-phosphate isomerase A [EC:5.3.1.6]
ID2276	16.5793	0.0109602	6	4	6	1	0	0	0.25	K02276 cytochrome c oxidase subunit III [EC:1.9.3.1]
ID1011	16.5664	0.011016	7	4	5	9	1	0.5	1	K01011 thiosulfate/3-mercaptopyruvate sulfurtransferase [EC:2.8.1.1 2.8.1.2]
ID117	16.558	0.0110525	5	9.5	13	2	1.25	0.25	1	K00117 quinoprotein glucose dehydrogenase [EC:1.1.5.2]
ID7665	16.5483	0.0110948	1	11	13	2	1	0	2.5	K07665 two-component system
ID3210	16.5378	0.0111406	1	2	3	4	1	4	1.75	K03210 preprotein translocase subunit YajC
ID955	16.5265	0.0111906	4.66667	8	10	2	1	0.25	1.25	K00955 bifunctional enzyme CysN/CysC [EC:2.7.7.4 2.7.1.25]
ID6445	16.5265	0.0111906	6.33333	12	17	2	1.25	0.25	1	K06445 acyl-CoA dehydrogenase [EC:1.3.99.-]
ID5365	16.5265	0.0111906	3.33333	11	15	2	1.25	0.25	1	K05365 penicillin-binding protein 1B [EC:2.4.1.129 3.4.-.-]
ID6596	16.5092	0.0112665	7.66667	10	15	2	0.5	0	0	K06596 chemosensory pili system protein ChpA (sensor histidine kinase/response regulator)
ID3735	16.5	0.0113076	4	8	9	4	1	0.5	1	K03735 ethanolamine ammonia-lyase large subunit [EC:4.3.1.7]
ID1546	16.4978	0.0113173	1	7	7	2	1	0	3.75	K01546 K+-transporting ATPase ATPase A chain [EC:3.6.3.12]
ID3205	16.4973	0.0113195	1.33333	1	2	1	30.5	14	60.75	K03205 type IV secretion system protein VirD4
ID7712	16.4907	0.0113489	6.33333	8	11	2	1	0.5	1	K07712 two-component system
ID1192	16.4885	0.0113586	1	1	1	1	1	5.5	6	K01192 beta-mannosidase [EC:3.2.1.25]
ID3644	16.4832	0.0113823	12.6667	8	11	2	1	0.25	1.5	K03644 lipoic acid synthetase [EC:2.8.1.8]
ID286	16.4752	0.0114183	1	2	3	12	2.75	9	5.5	K00286 pyrroline-5-carboxylate reductase [EC:1.5.1.2]
ID1584	16.4693	0.0114451	11.3333	7.5	10	2	1.25	0.25	1	K01584 arginine decarboxylase [EC:4.1.1.19]
ID370	16.4641	0.0114681	15.6667	8.5	11	2	1.5	1	1	K00370 nitrate reductase alpha subunit [EC:1.7.99.4]
ID3524	16.4613	0.0114811	1	2	2	7	3.5	13	7.5	K03524 BirA family transcriptional regulator
ID372	16.448	0.0115411	4	3.5	5	18	1	0	0.5	K00372 assimilatory nitrate reductase catalytic subunit [EC:1.7.99.4]
ID1893	16.4406	0.0115746	8	3	1	20	10	3.75	11.75	K01893 asparaginyl-tRNA synthetase [EC:6.1.1.22]
ID1241	16.43	0.011623	5.33333	8	12	2	1	0	1	K01241 AMP nucleosidase [EC:3.2.2.4]
ID1638	16.4148	0.0116927	12	13	18	3	1.5	0.25	1	K01638 malate synthase [EC:2.3.3.9]
ID3150	16.4055	0.0117353	1	3.5	2	23	8.5	4.25	12.75	K03150 2-iminoacetate synthase [EC:4.1.99.19]
ID845	16.3938	0.0117893	1.33333	2	3	14	4.75	10.75	8	K00845 glucokinase [EC:2.7.1.2]
ID10117	16.3835	0.0118371	2.33333	1	1	4	10.75	82.75	28.25	K10117 raffinose/stachyose/melibiose transport system substrate-binding protein
ID3381	16.3705	0.0118977	2	5	6	1	0.25	0	0	K03381 catechol 1
ID3525	16.35	0.0119937	1.33333	3	3	12	3	9.25	6.25	K03525 type III pantothenate kinase [EC:2.7.1.33]
ID1712	16.3364	0.0120577	7.66667	12	14	5	2.5	0.25	3.5	K01712 urocanate hydratase [EC:4.2.1.49]
ID1961	16.3311	0.0120832	14	10.5	12	15	3	2.5	9.25	K01961 acetyl-CoA carboxylase
ID1791	16.3292	0.0120921	6	4	1	15	5.5	3	3.75	K01791 UDP-N-acetylglucosamine 2-epimerase (non-hydrolysing) [EC:5.1.3.14]
ID647	16.316	0.0121546	6.33333	6	9	1	1	0.75	1	K00647 3-oxoacyl-[acyl-carrier-protein] synthase I [EC:2.3.1.41]
ID2888	16.3111	0.0121782	2.33333	2	3	3	1.5	7	3	K02888 large subunit ribosomal protein L21
ID1950	16.3041	0.0122117	3	4	1	19	6.75	15.25	14	K01950 NAD+ synthase (glutamine-hydrolysing) [EC:6.3.5.1]
ID1929	16.2946	0.0122571	1.66667	4	6	11	5.5	18.75	10.75	K01929 UDP-N-acetylmuramoyl-tripeptide--D-alanyl-D-alanine ligase [EC:6.3.2.10]
ID1243	16.2843	0.0123065	1	1	1	11	2.25	12.5	4.75	K01243 adenosylhomocysteine nucleosidase [EC:3.2.2.9]
ID13893	16.2817	0.012319	6.33333	19	23	4	1.25	0.25	1.5	K13893 microcin C transport system substrate-binding protein
ID2343	16.2812	0.0123214	12	9	11	23	7.75	29.75	12.75	K02343 DNA polymerase III subunit gamma/tau [EC:2.7.7.7]
ID331	16.267	0.0123906	6.33333	5	6	1	1	0.25	1.5	K00331 NADH-quinone oxidoreductase subunit B [EC:1.6.5.3]
ID2002	16.2604	0.0124227	3	21	26	4	1	0.5	1.25	K02002 glycine betaine/proline transport system substrate-binding protein
ID1907	16.2534	0.0124568	3.33333	4.5	6	1	0.5	0	0	K01907 acetoacetyl-CoA synthetase [EC:6.2.1.16]
ID362	16.249	0.0124782	9	13.5	19	3	1.25	0.75	1	K00362 nitrite reductase (NADH) large subunit [EC:1.7.1.15]
ID1255	16.249	0.0124782	5	7	8	17	1.25	0.75	1	K01255 leucyl aminopeptidase [EC:3.4.11.1]
ID3841	16.2226	0.012608	4.66667	6	8	1	1.25	0.25	1	K03841 fructose-1
ID3655	16.2146	0.0126472	9	11.5	13	19	17	63.25	26.75	K03655 ATP-dependent DNA helicase RecG [EC:3.6.4.12]
ID3338	16.2111	0.0126645	1	7	8	4	1	0.25	1	K03338 5-dehydro-2-deoxygluconokinase [EC:2.7.1.92]
ID11754	16.178	0.0128298	2	4	5	11	4.5	16	10.5	K11754 dihydrofolate synthase / folylpolyglutamate synthase [EC:6.3.2.12 6.3.2.17]
ID3415	16.1693	0.0128736	3.66667	13	17	3	1.25	0.5	1	K03415 two-component system
ID2864	16.169	0.0128749	2	3	4	7	2.75	9.75	4	K02864 large subunit ribosomal protein L10
ID1682	16.1657	0.0128918	14.6667	11	15	3	1.25	0.5	1	K01682 aconitate hydratase 2 / 2-methylisocitrate dehydratase [EC:4.2.1.3 4.2.1.99]
ID1077	16.1636	0.0129024	1	1	1	1	2	20.75	5.5	K01077 alkaline phosphatase [EC:3.1.3.1]
ID10441	16.1634	0.0129033	1.66667	9.5	12	15	4.5	2.5	5.75	K10441 ribose transport system ATP-binding protein [EC:3.6.3.17]
ID1141	16.1541	0.0129503	3	4	6	1	1	0.5	1	K01141 exodeoxyribonuclease I [EC:3.1.11.1]
ID3583	16.1534	0.0129539	3.66667	11.5	16	3	1.25	0.5	1	K03583 exodeoxyribonuclease V gamma subunit [EC:3.1.11.5]
ID1969	16.1293	0.0130767	6.66667	6.5	9	1	0.5	0	0	K01969 3-methylcrotonyl-CoA carboxylase beta subunit [EC:6.4.1.4]
ID10125	16.1217	0.0131152	2	10	14	2	0	0.25	0.75	K10125 two-component system
ID631	16.1042	0.0132057	4.33333	11	15	2	1.25	0.75	1	K00631 glycerol-3-phosphate O-acyltransferase [EC:2.3.1.15]
ID1139	16.1028	0.0132127	4	9.5	13	2	1.25	0.5	1	K01139 guanosine-3'
ID11963	16.1018	0.0132181	3	4	5	1	1	2.75	0	K11963 urea transport system ATP-binding protein
ID1209	16.1017	0.0132185	7.66667	1	1	1	5	23	11	K01209 alpha-N-arabinofuranosidase [EC:3.2.1.55]
ID3582	16.0876	0.0132913	4	9	12	2	1.25	0.75	1	K03582 exodeoxyribonuclease V beta subunit [EC:3.1.11.5]
ID285	16.0862	0.0132987	4.33333	9	13	2	1	0.25	0.75	K00285 D-amino-acid dehydrogenase [EC:1.4.99.1]
ID7649	16.0779	0.0133421	1	5	8	1	0.25	0	0	K07649 two-component system
ID11904	16.0708	0.0133789	5.66667	10	12	2	1	0.25	0.75	K11904 type VI secretion system secreted protein VgrG
ID11907	16.0708	0.0133789	4.33333	12.5	16	2	1	0.25	0.75	K11907 type VI secretion system protein VasG
ID8311	16.0693	0.0133868	4	5	5	1	1	0.5	1	K08311 putative (di)nucleoside polyphosphate hydrolase [EC:3.6.1.-]
ID2909	16.0671	0.0133982	4	2	2	5	2	7	2.25	K02909 large subunit ribosomal protein L31
ID7173	16.0555	0.0134591	1	1	1	4	2.25	7.25	4	K07173 S-ribosylhomocysteine lyase [EC:4.4.1.21]
ID108	16.0441	0.0135192	3.66667	11	15	3	1	0.25	0.75	K00108 choline dehydrogenase
ID11076	16.0403	0.013539	2.66667	10	13	2	1	0.25	0.75	K11076 putrescine transport system ATP-binding protein
ID3336	16.0296	0.013596	1	8	9	7	1	0.25	2	K03336 3D-(3
ID1920	16.0207	0.0136432	4	4.5	6	1	1	0.5	1	K01920 glutathione synthase [EC:6.3.2.3]
ID13895	16.0134	0.0136822	3	7.5	11	2	1	0.25	0.75	K13895 microcin C transport system permease protein
ID2492	16.0098	0.0137012	3.33333	6.5	8	9	1	1	2.75	K02492 glutamyl-tRNA reductase [EC:1.2.1.70]
ID847	16.0094	0.0137037	1	3	3	8	5.5	12.5	10.25	K00847 fructokinase [EC:2.7.1.4]
ID11962	16.0012	0.0137478	3.66667	5	7	1	1	3.25	0	K11962 urea transport system ATP-binding protein
ID2405	15.9872	0.0138229	3.33333	5.5	7	2	1.5	0.75	1	K02405 RNA polymerase sigma factor for flagellar operon FliA
ID128	15.9704	0.0139136	12.3333	18	24	16	1	6	2	K00128 aldehyde dehydrogenase (NAD+) [EC:1.2.1.3]
ID1012	15.9699	0.0139165	6.33333	9.5	10	17	5.25	2.75	9.5	K01012 biotin synthase [EC:2.8.1.6]
ID8483	15.9683	0.0139254	4	1.5	1	21	7.5	27	13	K08483 phosphotransferase system
ID335	15.9463	0.0140452	7	8	8	4	3.25	1.5	4.75	K00335 NADH-quinone oxidoreductase subunit F [EC:1.6.5.3]
ID10119	15.9343	0.0141108	2.33333	1	1	2	5	51.25	13.5	K10119 raffinose/stachyose/melibiose transport system permease protein
ID2274	15.9281	0.0141454	28.3333	9.5	13	2	0.25	0	0.25	K02274 cytochrome c oxidase subunit I [EC:1.9.3.1]
ID1113	15.9209	0.0141848	2.33333	5	5	1	0.5	0	0	K01113 alkaline phosphatase D [EC:3.1.3.1]
ID1825	15.9139	0.0142238	4.66667	9	13	2	1.25	0.25	0.75	K01825 3-hydroxyacyl-CoA dehydrogenase / enoyl-CoA hydratase / 3-hydroxybutyryl-CoA epimerase / enoyl-CoA isomerase [EC:1.1.1.35 4.2.1.17 5.1.2.3 5.3.3.8]
ID3879	15.9108	0.0142407	2.66667	4.5	2	1	0.25	0	0	K03879 NADH-ubiquinone oxidoreductase chain 2 [EC:1.6.5.3]
ID1775	15.8941	0.0143336	3	5.5	6	18	6.75	11.5	10.5	K01775 alanine racemase [EC:5.1.1.1]
ID5350	15.8831	0.0143955	2	1	1	1	2.5	13.75	4.75	K05350 beta-glucosidase [EC:3.2.1.21]
ID2939	15.8593	0.0145295	1.66667	2	3	5	2	8.75	4	K02939 large subunit ribosomal protein L9
ID928	15.8527	0.014567	10.3333	9	11	12	7.5	22.75	14.75	K00928 aspartate kinase [EC:2.7.2.4]
ID7667	15.8489	0.0145886	1	2.5	3	1	3.5	1.25	4.75	K07667 two-component system
ID12308	15.8341	0.0146728	1.66667	1	1	17	6	52.75	14.25	K12308 beta-galactosidase [EC:3.2.1.23]
ID995	15.8272	0.014712	2.33333	3	3	7	1.5	12.25	7	K00995 CDP-diacylglycerol--glycerol-3-phosphate 3-phosphatidyltransferase [EC:2.7.8.5]
ID1676	15.8259	0.0147194	13	7	10	2	4	0.5	3.5	K01676 fumarate hydratase
ID290	15.8235	0.0147336	4	1	1	1	7.25	2.25	10	K00290 saccharopine dehydrogenase (NAD+
ID163	15.8128	0.0147948	20.3333	18.5	23	4	1.5	0.5	1	K00163 pyruvate dehydrogenase E1 component [EC:1.2.4.1]
ID705	15.8034	0.0148488	3.66667	4	5	19	11.75	48	23.75	K00705 4-alpha-glucanotransferase [EC:2.4.1.25]
ID3100	15.8008	0.0148642	6.66667	6	7	14	5	14	9.25	K03100 signal peptidase I [EC:3.4.21.89]
ID641	15.7941	0.0149027	6.33333	6.5	8	1	1	0.5	1	K00641 homoserine O-acetyltransferase [EC:2.3.1.31]
ID1190	15.7777	0.0149983	3.33333	2	1	48	32.75	60.5	51	K01190 beta-galactosidase [EC:3.2.1.23]
ID248	15.773	0.0150258	3.33333	9.5	10	11	1.5	0.5	1.25	K00248 butyryl-CoA dehydrogenase [EC:1.3.8.1]
ID1442	15.7725	0.0150288	1	1	1	15	3	15.75	12.5	K01442 choloylglycine hydrolase [EC:3.5.1.24]
ID3101	15.7694	0.0150464	2.33333	3	3	8	1.25	5.75	2.5	K03101 signal peptidase II [EC:3.4.23.36]
ID336	15.7587	0.0151092	4.66667	8	9	4	2.75	1	4.75	K00336 NADH-quinone oxidoreductase subunit G [EC:1.6.5.3]
ID116	15.7567	0.0151213	8	10	14	2	1	0.5	0.75	K00116 malate dehydrogenase (quinone) [EC:1.1.5.4]
ID648	15.7527	0.0151446	7.33333	5.5	7	10	3.25	2.75	5	K00648 3-oxoacyl-[acyl-carrier-protein] synthase III [EC:2.3.1.180]
ID3394	15.75	0.0151606	1	4	4	4	1	1.5	1	K03394 precorrin-2/cobalt-factor-2 C20-methyltransferase [EC:2.1.1.130 2.1.1.151]
ID2038	15.74	0.0152198	4.66667	8	10	4	3	12.75	6.25	K02038 phosphate transport system permease protein
ID1478	15.7204	0.0153361	1	6.5	7	9	1	1.5	1	K01478 arginine deiminase [EC:3.5.3.6]
ID3816	15.7132	0.0153789	1	4	5	9	3	7	4.75	K03816 xanthine phosphoribosyltransferase [EC:2.4.2.22]
ID1692	15.7109	0.0153927	3.66667	6.5	8	1	0.75	0	0.25	K01692 enoyl-CoA hydratase [EC:4.2.1.17]
ID2454	15.7101	0.0153978	7.33333	10	13	3	1.25	1.5	1	K02454 general secretion pathway protein E
ID1679	15.705	0.0154283	10.3333	7	8	2	2.25	1.25	1	K01679 fumarate hydratase
ID249	15.6946	0.0154906	10.6667	13.5	18	3	0.5	0	0.25	K00249 acyl-CoA dehydrogenase [EC:1.3.8.7]
ID965	15.6943	0.0154923	2.33333	1	1	9	6.5	21	12	K00965 UDPglucose--hexose-1-phosphate uridylyltransferase [EC:2.7.7.12]
ID381	15.6911	0.0155118	9.33333	9.5	13	2	0.75	0.25	1.25	K00381 sulfite reductase (NADPH) hemoprotein beta-component [EC:1.8.1.2]
ID957	15.6902	0.0155171	9.66667	6	7	2	2.5	1.5	6.5	K00957 sulfate adenylyltransferase subunit 2 [EC:2.7.7.4]
ID1591	15.6764	0.0156002	3	3	3	8	5.75	15.5	10	K01591 orotidine-5'-phosphate decarboxylase [EC:4.1.1.23]
ID164	15.6506	0.0157572	23.6667	19.5	25	4	1.25	0.75	1.5	K00164 2-oxoglutarate dehydrogenase E1 component [EC:1.2.4.2]
ID405	15.6464	0.0157833	4	5.5	9	1	0.75	0.25	0	K00405 cytochrome c oxidase cbb3-type subunit II
ID10118	15.64	0.0158224	1.66667	1	1	3	4.5	53.75	13.25	K10118 raffinose/stachyose/melibiose transport system permease protein
ID3584	15.632	0.0158713	1.66667	2.5	3	6	1.75	8.75	5	K03584 DNA repair protein RecO (recombination protein O)
ID850	15.6254	0.015912	5	2.5	1	34	15.5	9	28.75	K00850 6-phosphofructokinase 1 [EC:2.7.1.11]
ID341	15.6182	0.0159568	5.66667	8	10	2	3.5	0.5	2.5	K00341 NADH-quinone oxidoreductase subunit L [EC:1.6.5.3]
ID864	15.6088	0.0160151	10.3333	13	15	26	7.5	3	8.25	K00864 glycerol kinase [EC:2.7.1.30]
ID1737	15.6027	0.0160531	3.33333	4	4	1	1	1	1.5	K01737 6-pyruvoyltetrahydropterin/6-carboxytetrahydropterin synthase [EC:4.2.3.12 4.1.2.50]
ID253	15.5898	0.0161336	3.66667	6	9	1	0.25	0	0.25	K00253 isovaleryl-CoA dehydrogenase [EC:1.3.8.4]
ID859	15.5868	0.0161521	1	1.5	2	5	1.25	6.25	2.25	K00859 dephospho-CoA kinase [EC:2.7.1.24]
ID2434	15.5864	0.0161546	13.3333	8	10	3	5.25	22	8	K02434 aspartyl-tRNA(Asn)/glutamyl-tRNA(Gln) amidotransferase subunit B [EC:6.3.5.6 6.3.5.7]
ID604	15.5706	0.0162541	3	4	5	10	4	10.5	7.25	K00604 methionyl-tRNA formyltransferase [EC:2.1.2.9]
ID1520	15.5611	0.0163138	2	2.5	3	8	3	6.5	4.5	K01520 dUTP pyrophosphatase [EC:3.6.1.23]
ID849	15.5535	0.0163623	1.66667	1	1	10	8.75	16.5	11.5	K00849 galactokinase [EC:2.7.1.6]
ID1814	15.551	0.0163783	5.33333	5	6	1	2.5	1.25	5	K01814 phosphoribosylformimino-5-aminoimidazole carboxamide ribotide isomerase [EC:5.3.1.16]
ID2341	15.5453	0.0164144	2	4	5	9	2.75	13.25	7.25	K02341 DNA polymerase III subunit delta' [EC:2.7.7.7]
ID2887	15.5412	0.0164402	3	2	3	5	3.5	6.5	3.25	K02887 large subunit ribosomal protein L20
ID854	15.5325	0.0164955	4.66667	5	6	2	5.25	15	10.25	K00854 xylulokinase [EC:2.7.1.17]
ID1658	15.5115	0.0166307	3.66667	4	4	1	1.75	1.5	3.75	K01658 anthranilate synthase component II [EC:4.1.3.27]
ID12251	15.497	0.016724	4.66667	3	5	1	2.75	0.5	2.75	K12251 N-carbamoylputrescine amidase [EC:3.5.1.53]
ID303	15.4918	0.0167578	1	20	28	4	1	0.25	1.25	K00303 sarcosine oxidase
ID11959	15.4818	0.0168229	9.33333	8.5	11	2	1	6	0.5	K11959 urea transport system substrate-binding protein
ID602	15.4682	0.0169119	10.6667	11	12	14	9.75	16.25	13.25	K00602 phosphoribosylaminoimidazolecarboxamide formyltransferase / IMP cyclohydrolase [EC:2.1.2.3 3.5.4.10]
ID11752	15.4543	0.0170027	2	4.5	5	7	3.5	10	6.75	K11752 diaminohydroxyphosphoribosylaminopyrimidine deaminase / 5-amino-6-(5-phosphoribosylamino)uracil reductase [EC:3.5.4.26 1.1.1.193]
ID161	15.4531	0.0170107	6.33333	5	8	1	1	1.25	1.25	K00161 pyruvate dehydrogenase E1 component alpha subunit [EC:1.2.4.1]
ID1960	15.4457	0.0170596	5.33333	10	14	2	3.25	0.5	2.5	K01960 pyruvate carboxylase subunit B [EC:6.4.1.1]
ID975	15.4388	0.0171053	6	2.5	2	32	12	14.75	21	K00975 glucose-1-phosphate adenylyltransferase [EC:2.7.7.27]
ID658	15.4363	0.0171218	10.3333	4.5	6	1	0.75	0.75	1	K00658 2-oxoglutarate dehydrogenase E2 component (dihydrolipoamide succinyltransferase) [EC:2.3.1.61]
ID5601	15.4355	0.0171268	1	9	2	34	7.25	4	9.75	K05601 hydroxylamine reductase [EC:1.7.99.1]
ID48	15.4327	0.0171457	1	1	1	6	5.25	12.5	9.75	K00048 lactaldehyde reductase [EC:1.1.1.77]
ID11717	15.4217	0.0172183	7.33333	2	4	1	3.25	12	4.5	K11717 cysteine desulfurase / selenocysteine lyase [EC:2.8.1.7 4.4.1.16]
ID2563	15.4205	0.0172263	2.66667	4.5	6	13	5	12.5	8.75	K02563 UDP-N-acetylglucosamine--N-acetylmuramyl-(pentapeptide) pyrophosphoryl-undecaprenol N-acetylglucosamine transferase [EC:2.4.1.227]
ID1938	15.4184	0.0172409	2.66667	3.5	1	23	9.5	23.25	16.25	K01938 formate--tetrahydrofolate ligase [EC:6.3.4.3]
ID1928	15.4145	0.0172669	4.33333	5	6	12	8	15.5	11.5	K01928 UDP-N-acetylmuramoyl-L-alanyl-D-glutamate--2
ID14	15.4052	0.0173285	1.66667	4	5	8	4.5	9.25	10.5	K00014 shikimate dehydrogenase [EC:1.1.1.25]
ID3550	15.4039	0.0173375	1.33333	4	4	5	1.75	6.75	3.75	K03550 holliday junction DNA helicase RuvA [EC:3.6.4.12]
ID2412	15.394	0.0174041	8	7	7	3	2.25	3.25	1	K02412 flagellum-specific ATP synthase [EC:3.6.3.14]
ID1159	15.3912	0.017423	1.33333	2	3	1	1	5	1.75	K01159 crossover junction endodeoxyribonuclease RuvC [EC:3.1.22.4]
ID13821	15.3624	0.0176178	7.33333	17	23	4	1.25	0.5	3.75	K13821 RHH-type transcriptional regulator
ID3470	15.3434	0.0177473	1.66667	3	3	6	3	10.25	4.5	K03470 ribonuclease HII [EC:3.1.26.4]
ID338	15.3415	0.0177603	5	5	5	1	1	0.5	1.25	K00338 NADH-quinone oxidoreductase subunit I [EC:1.6.5.3]
ID57	15.3336	0.0178151	3.33333	5	6	9	5.75	16.5	8	K00057 glycerol-3-phosphate dehydrogenase (NAD(P)+) [EC:1.1.1.94]
ID11358	15.3209	0.0179022	1	1	1	1	3.5	13.75	6.75	K11358 aspartate aminotransferase [EC:2.6.1.1]
ID75	15.3188	0.0179171	3.33333	2.5	3	11	3.5	14.25	5.75	K00075 UDP-N-acetylmuramate dehydrogenase [EC:1.3.1.98]
ID2011	15.2984	0.0180588	3.33333	8	11	4	3.5	1.25	1.5	K02011 iron(III) transport system permease protein
ID3885	15.2838	0.0181606	7.33333	4	5	2	1	2	1	K03885 NADH dehydrogenase [EC:1.6.99.3]
ID432	15.2837	0.0181615	4	8.5	8	10	1	2.5	1.25	K00432 glutathione peroxidase [EC:1.11.1.9]
ID575	15.2778	0.0182025	5	13	15	3	1.5	1.75	1	K00575 chemotaxis protein methyltransferase CheR [EC:2.1.1.80]
ID2757	15.2777	0.0182032	1	1	1	1	1.75	23	4.5	K02757 PTS system
ID3781	15.2759	0.0182162	46	26	33	7	1	1.25	2	K03781 catalase [EC:1.11.1.6]
ID627	15.269	0.0182645	10.6667	9.5	13	2	1	1	1	K00627 pyruvate dehydrogenase E2 component (dihydrolipoamide acetyltransferase) [EC:2.3.1.12]
ID791	15.2689	0.0182654	3	4	5	7	4	11.25	5.5	K00791 tRNA dimethylallyltransferase [EC:2.5.1.75]
ID2049	15.2645	0.0182965	6	8.5	9	8	1	5.75	2.25	K02049
ID1599	15.2498	0.0184005	11	5	7	2	1	7.75	1.5	K01599 uroporphyrinogen decarboxylase [EC:4.1.1.37]
ID12410	15.2464	0.0184243	1.66667	2.5	3	11	3.75	13.5	5.5	K12410
ID215	15.2464	0.0184243	3.33333	4.5	6	9	3.75	13.5	6.5	K00215 4-hydroxy-tetrahydrodipicolinate reductase [EC:1.17.1.8]
ID1029	15.2356	0.0185014	4.66667	4	5	1	0.75	0	0.5	K01029 3-oxoacid CoA-transferase subunit B [EC:2.8.3.5]
ID1886	15.2318	0.0185282	15.6667	13.5	14	20	9.75	2.75	16.75	K01886 glutaminyl-tRNA synthetase [EC:6.1.1.18]
ID3182	15.2304	0.0185382	10	9.5	13	3	1.25	0.75	2	K03182 4-hydroxy-3-polyprenylbenzoate decarboxylase [EC:4.1.1.98]
ID3588	15.2212	0.0186045	4	6	8	10	3	12	6.25	K03588 cell division protein FtsW
ID9811	15.2087	0.0186938	1.66667	4	5	7	2.5	10	6	K09811 cell division transport system permease protein
ID3589	15.2058	0.0187152	1	4.5	6	4	1.5	8.75	3	K03589 cell division protein FtsQ
ID2409	15.1993	0.0187621	4.33333	6.5	9	1	1.75	2.25	1	K02409 flagellar M-ring protein FliF
ID2072	15.187	0.0188513	1	4.5	6	1	1.25	13.75	2	K02072 D-methionine transport system permease protein
ID2301	15.1817	0.0188896	3.66667	5.5	8	1	0.75	0.5	1	K02301 protoheme IX farnesyltransferase [EC:2.5.1.-]
ID2340	15.1763	0.0189289	2.33333	5	7	8	2.75	9.75	5.25	K02340 DNA polymerase III subunit delta [EC:2.7.7.7]
ID2963	15.1731	0.0189524	3.66667	2	2	5	2.25	5.25	2.75	K02963 small subunit ribosomal protein S18
ID1455	15.1637	0.0190212	7.33333	7.5	10	1	1	0.25	0.5	K01455 formamidase [EC:3.5.1.49]
ID2115	15.1369	0.0192181	4	8	11	9	4.5	12.5	8.25	K02115 F-type H+-transporting ATPase subunit gamma
ID3621	15.1346	0.0192352	2.33333	3.5	4	10	2.75	4.75	5.25	K03621 glycerol-3-phosphate acyltransferase PlsX [EC:2.3.1.15]
ID1835	15.1162	0.019372	6.66667	9.5	9	19	12.75	21.5	21	K01835 phosphoglucomutase [EC:5.4.2.2]
ID2428	15.0967	0.0195176	3.33333	3	4	5	3.25	14.5	6.25	K02428 XTP/dITP diphosphohydrolase [EC:3.6.1.66]
ID525	15.0937	0.0195406	44	41.5	21	37	5	19.5	12.5	K00525 ribonucleoside-diphosphate reductase alpha chain [EC:1.17.4.1]
ID1720	15.0899	0.0195688	2.66667	4.5	6	1	1	1	1	K01720 2-methylcitrate dehydratase [EC:4.2.1.79]
ID2535	15.0886	0.0195784	4.66667	6.5	8	1	1.25	0.75	0.75	K02535 UDP-3-O-[3-hydroxymyristoyl] N-acetylglucosamine deacetylase [EC:3.5.1.108]
ID1878	15.0851	0.0196054	9.66667	7	9	2	1.25	2.75	1	K01878 glycyl-tRNA synthetase alpha chain [EC:6.1.1.14]
ID5349	15.0687	0.0197293	11.3333	11.5	14	4	28.5	87.25	43.25	K05349 beta-glucosidase [EC:3.2.1.21]
ID931	15.0636	0.0197681	3	4	6	11	4	15.75	7.75	K00931 glutamate 5-kinase [EC:2.7.2.11]
ID2114	15.0444	0.0199144	2	3	4	4	1.75	4.75	3.5	K02114 F-type H+-transporting ATPase subunit epsilon
ID1491	15.0317	0.0200114	7.33333	6	8	9	5.5	12.25	6.75	K01491 methylenetetrahydrofolate dehydrogenase (NADP+) / methenyltetrahydrofolate cyclohydrolase [EC:1.5.1.5 3.5.4.9]
ID3183	15.0303	0.0200225	6.66667	6	7	1	1	1.25	1.75	K03183 demethylmenaquinone methyltransferase / 2-methoxy-6-polyprenyl-1
ID4517	15.0258	0.0200567	1.66667	1	1	1	2.75	8.75	4.25	K04517 prephenate dehydrogenase [EC:1.3.1.12]
ID3527	15.0178	0.0201184	5.33333	6	9	8	5.5	12.5	9.25	K03527 4-hydroxy-3-methylbut-2-enyl diphosphate reductase [EC:1.17.1.2]
ID973	15.0157	0.020135	10.6667	11	11	11	13.25	15.75	9.5	K00973 glucose-1-phosphate thymidylyltransferase [EC:2.7.7.24]
ID281	15.0118	0.0201654	14.3333	15.5	23	4	1.25	1	3.75	K00281 glycine dehydrogenase [EC:1.4.4.2]
ID1740	14.9934	0.0203084	12	7	8	4	16	28.25	27.5	K01740 O-acetylhomoserine (thiol)-lyase [EC:2.5.1.49]
ID16	14.9879	0.0203508	1	2	1	16	4.75	22	7.75	K00016 L-lactate dehydrogenase [EC:1.1.1.27]
ID7718	14.9857	0.0203683	1	1	1	12	3.5	3	10.25	K07718 two-component system
ID1524	14.9854	0.0203704	3.33333	8.5	10	11	2	16.25	6	K01524 exopolyphosphatase / guanosine-5'-triphosphate
ID833	14.9594	0.0205748	4.66667	9.5	11	3	1.25	1	3	K00833 adenosylmethionine-8-amino-7-oxononanoate aminotransferase [EC:2.6.1.62]
ID2338	14.9542	0.0206159	6.33333	10	13	21	4.25	22.5	10.75	K02338 DNA polymerase III subunit beta [EC:2.7.7.7]
ID527	14.9474	0.0206696	9	8	8	37	22.25	29.25	31	K00527 ribonucleoside-triphosphate reductase [EC:1.17.4.2]
ID656	14.9307	0.0208023	5.66667	10.5	3	34	20	25	30.75	K00656 formate C-acetyltransferase [EC:2.3.1.54]
ID954	14.9247	0.0208509	2.66667	4	5	5	2	7.75	4.25	K00954 pantetheine-phosphate adenylyltransferase [EC:2.7.7.3]
ID1685	14.9239	0.0208566	2	1	1	1	3.75	1	4.5	K01685 altronate hydrolase [EC:4.2.1.7]
ID4561	14.9138	0.020938	11.6667	3	5	1	1	0.5	0.5	K04561 nitric oxide reductase subunit B [EC:1.7.2.5]
ID1182	14.8783	0.0212251	2.33333	1	1	1	4	29	10.5	K01182 oligo-1
ID798	14.8651	0.021332	1.33333	5	6	5	1	1	2	K00798 cob(I)alamin adenosyltransferase [EC:2.5.1.17]
ID337	14.8438	0.0215069	5.66667	6	7	1	1.75	1	2.25	K00337 NADH-quinone oxidoreductase subunit H [EC:1.6.5.3]
ID3883	14.8228	0.0216806	4.33333	19.5	4	1	0.25	0.25	0	K03883 NADH-ubiquinone oxidoreductase chain 5 [EC:1.6.5.3]
ID2316	14.81	0.021787	9	12	14	18	7.25	22.25	13.25	K02316 DNA primase [EC:2.7.7.-]
ID2113	14.8073	0.0218099	1	4	5	5	1	10.75	4	K02113 F-type H+-transporting ATPase subunit delta
ID997	14.7881	0.0219704	0.666667	1	1	4	1	7	1.25	K00997 holo-[acyl-carrier protein] synthase [EC:2.7.8.7]
ID4564	14.7714	0.022111	9	7.5	8	5	1	0.75	1.25	K04564 superoxide dismutase
ID1895	14.7673	0.022146	27.6667	26	37	6	6.25	2.25	8.25	K01895 acetyl-CoA synthetase [EC:6.2.1.1]
ID1845	14.7579	0.0222257	12.3333	12	15	13	2	1.5	4.75	K01845 glutamate-1-semialdehyde 2
ID11903	14.7277	0.0224839	3.66667	4.5	6	1	1	0.5	0.5	K11903 type VI secretion system secreted protein Hcp
ID41	14.7269	0.0224908	1	1	1	1	4.5	1	6.25	K00041 tagaturonate reductase [EC:1.1.1.58]
ID12574	14.7037	0.0226906	10.3333	2	1	18	4.5	17.25	6.75	K12574 ribonuclease J [EC:3.1.-.-]
ID819	14.7016	0.0227092	5	1	1	1	1	0	1.25	K00819 ornithine--oxo-acid transaminase [EC:2.6.1.13]
ID655	14.6987	0.0227344	4	8	10	14	3.75	7.75	7.25	K00655 1-acyl-sn-glycerol-3-phosphate acyltransferase [EC:2.3.1.51]
ID800	14.6937	0.0227779	3.33333	6.5	8	8	3.75	13.25	7.25	K00800 3-phosphoshikimate 1-carboxyvinyltransferase [EC:2.5.1.19]
ID951	14.6754	0.0229369	19	16.5	19	23	13.25	27.75	24	K00951 GTP pyrophosphokinase [EC:2.7.6.5]
ID1191	14.6734	0.0229552	1	2	2	41	1.25	39	7.75	K01191 alpha-mannosidase [EC:3.2.1.24]
ID2108	14.6705	0.0229804	5	7	10	8	4.5	14.25	8.25	K02108 F-type H+-transporting ATPase subunit a
ID2040	14.6657	0.0230227	5	7	8	5	4.25	15.5	7.75	K02040 phosphate transport system substrate-binding protein
ID762	14.6617	0.0230577	3	5	7	8	5.5	9	8	K00762 orotate phosphoribosyltransferase [EC:2.4.2.10]
ID5847	14.6612	0.0230616	2.33333	10	8	9	1	0.75	1	K05847 osmoprotectant transport system ATP-binding protein
ID2892	14.6564	0.0231041	2	3	4	4	2.75	6.25	3.25	K02892 large subunit ribosomal protein L23
ID3856	14.6534	0.0231309	1	2	1	9	4	3.25	6	K03856 3-deoxy-7-phosphoheptulonate synthase [EC:2.5.1.54]
ID77	14.652	0.0231431	1	4	5	9	3	6	7.75	K00077 2-dehydropantoate 2-reductase [EC:1.1.1.169]
ID7456	14.644	0.0232142	3.66667	2	1	18	8.5	7	15.5	K07456 DNA mismatch repair protein MutS2
ID1585	14.6402	0.0232479	10	11	13	3	4.25	1	5	K01585 arginine decarboxylase [EC:4.1.1.19]
ID123	14.6173	0.0234517	21.3333	8	10	4	2	1.5	1.25	K00123 formate dehydrogenase major subunit [EC:1.2.1.2]
ID11069	14.6157	0.0234655	1	1	1	10	4	5.25	7.25	K11069 spermidine/putrescine transport system substrate-binding protein
ID12368	14.5907	0.0236908	1	21	27	4	1.25	0.5	1	K12368 dipeptide transport system substrate-binding protein
ID645	14.5894	0.023702	2	4	5	8	4.75	6	6.75	K00645 [acyl-carrier-protein] S-malonyltransferase [EC:2.3.1.39]
ID2016	14.5739	0.0238423	5.66667	3.5	3	23	4.5	5.75	13.75	K02016 iron complex transport system substrate-binding protein
ID1817	14.5698	0.0238799	1.33333	3	2	1	1	10	2.75	K01817 phosphoribosylanthranilate isomerase [EC:5.3.1.24]
ID3629	14.5588	0.0239801	3.66667	9	11	16	3.5	17.25	6.5	K03629 DNA replication and repair protein RecF
ID3	14.5582	0.0239854	5.33333	9	11	3	4	17.25	11.25	K00003 homoserine dehydrogenase [EC:1.1.1.3]
ID1998	14.5518	0.0240447	3.66667	13	18	3	2.5	23.75	3.75	K01998 branched-chain amino acid transport system permease protein
ID1007	14.5503	0.0240582	11.3333	15	18	4	1.25	1.25	1.25	K01007 pyruvate
ID2342	14.5441	0.024115	7.66667	8.5	11	11	2	9.25	3.5	K02342 DNA polymerase III subunit epsilon [EC:2.7.7.7]
ID2416	14.5223	0.0243161	6.33333	6.5	7	2	1.75	2.5	1	K02416 flagellar motor switch protein FliM
ID925	14.5184	0.0243523	4.33333	2	2	21	9.5	15.5	12	K00925 acetate kinase [EC:2.7.2.1]
ID228	14.5183	0.0243532	5.33333	5	7	1	0.75	0.25	0.75	K00228 coproporphyrinogen III oxidase [EC:1.3.3.3]
ID3111	14.5162	0.0243723	5.66667	5	4	12	3.5	18	7	K03111 single-strand DNA-binding protein
ID135	14.513	0.024402	8.66667	14	18	3	1	2.25	0.75	K00135 succinate-semialdehyde dehydrogenase / glutarate-semialdehyde dehydrogenase [EC:1.2.1.16 1.2.1.79 1.2.1.20]
ID919	14.508	0.024449	2.66667	6	8	9	2.75	15.5	5.5	K00919 4-diphosphocytidyl-2-C-methyl-D-erythritol kinase [EC:2.7.1.148]
ID6001	14.5068	0.0244595	2.66667	1	1	1	4.75	1	4.5	K06001 tryptophan synthase beta chain [EC:4.2.1.20]
ID3763	14.4771	0.0247383	9	4	2	35	12.5	7.25	22	K03763 DNA polymerase III subunit alpha
ID1193	14.4684	0.0248199	1.66667	1	1	10	4.5	12.75	11.5	K01193 beta-fructofuranosidase [EC:3.2.1.26]
ID13789	14.4671	0.024832	1.66667	3	4	7	3.25	2.25	3.5	K13789 geranylgeranyl diphosphate synthase
ID1778	14.4623	0.0248771	3.33333	5.5	6	7	3.25	10	5.25	K01778 diaminopimelate epimerase [EC:5.1.1.7]
ID1808	14.4572	0.0249256	2	2	1	5	3	2.25	4	K01808 ribose 5-phosphate isomerase B [EC:5.3.1.6]
ID1647	14.4536	0.0249601	15.6667	9	10	3	7.75	16.75	23	K01647 citrate synthase [EC:2.3.3.1]
ID13378	14.4447	0.0250447	6	8	11	2	1.75	0.5	2.5	K13378 NADH-quinone oxidoreductase subunit C/D [EC:1.6.5.3]
ID1206	14.4438	0.025053	2	1	1	17	4.75	30	12.25	K01206 alpha-L-fucosidase [EC:3.2.1.51]
ID2232	14.4198	0.0252823	1.33333	6.5	7	9	3.25	2.25	4.25	K02232 adenosylcobyric acid synthase [EC:6.3.5.10]
ID7699	14.4032	0.0254424	1.33333	3	1	11	2	0.75	4.75	K07699 two-component system
ID2117	14.3954	0.0255178	1.66667	2	1	15	6.75	4	13.5	K02117 V/A-type H+-transporting ATPase subunit A [EC:3.6.3.14]
ID2400	14.3933	0.025538	8.33333	9	11	3	3.5	2.25	1.25	K02400 flagellar biosynthesis protein FlhA
ID3217	14.393	0.0255415	6.66667	8.5	11	10	5.25	20	9.75	K03217 YidC/Oxa1 family membrane protein insertase
ID1613	14.3851	0.0256185	3.66667	6	7	12	1.75	1.25	2.5	K01613 phosphatidylserine decarboxylase [EC:4.1.1.65]
ID8	14.3768	0.0256992	1	1	1	1	1.5	0.75	7.25	K00008 L-iditol 2-dehydrogenase [EC:1.1.1.14]
ID1681	14.371	0.0257553	36.6667	24.5	31	7	11.5	20	19.75	K01681 aconitate hydratase [EC:4.2.1.3]
ID111	14.3643	0.0258212	5.33333	8	8	20	4	1.5	4.75	K00111 glycerol-3-phosphate dehydrogenase [EC:1.1.5.3]
ID394	14.3616	0.0258481	0.333333	1	1	1	2.75	1	6.75	K00394 adenylylsulfate reductase
ID1443	14.3568	0.0258952	1.33333	2	2	12	5	15.25	7.75	K01443 N-acetylglucosamine-6-phosphate deacetylase [EC:3.5.1.25]
ID1428	14.3534	0.0259277	4	8.5	11	2	1	6.75	1	K01428 urease subunit alpha [EC:3.5.1.5]
ID7407	14.3524	0.0259381	2.33333	2	1	19	12.5	44.25	26	K07407 alpha-galactosidase [EC:3.2.1.22]
ID1903	14.3226	0.0262332	12	7.5	10	2	1	7.25	2	K01903 succinyl-CoA synthetase beta subunit [EC:6.2.1.5]
ID371	14.3211	0.0262474	8.33333	6.5	7	1	1	0.5	1	K00371 nitrate reductase beta subunit [EC:1.7.99.4]
ID681	14.3113	0.0263453	6	12	14	2	1.25	1.5	1.25	K00681 gamma-glutamyltranspeptidase / glutathione hydrolase [EC:2.3.2.2 3.4.19.13]
ID7516	14.3077	0.0263817	7	1	1	1	0.25	0	0.25	K07516 3-hydroxyacyl-CoA dehydrogenase [EC:1.1.1.35]
ID11071	14.3058	0.0264008	1	1	1	7	3.25	3.25	5	K11071 spermidine/putrescine transport system permease protein
ID1897	14.2718	0.026743	20.3333	18	22	4	11.25	65.75	18.75	K01897 long-chain acyl-CoA synthetase [EC:6.2.1.3]
ID949	14.2419	0.0270481	0.666667	1	1	4	1.25	8.5	2.75	K00949 thiamine pyrophosphokinase [EC:2.7.6.2]
ID1610	14.2394	0.0270733	13.6667	10.5	14	3	16.5	4	17.75	K01610 phosphoenolpyruvate carboxykinase (ATP) [EC:4.1.1.49]
ID2556	14.2389	0.0270781	5	8	11	2	1.5	1.75	1	K02556 chemotaxis protein MotA
ID3531	14.2277	0.0271936	7	7	9	11	5.75	16	9.75	K03531 cell division protein FtsZ
ID10536	14.21	0.0273762	2.66667	6	7	2	1.25	0.75	2.5	K10536 agmatine deiminase [EC:3.5.3.12]
ID2051	14.2093	0.0273831	7.33333	8	9	11	2.75	2.75	4.25	K02051
ID13747	14.1936	0.0275466	4.66667	2.5	3	1	4	1	5.5	K13747 carboxynorspermidine decarboxylase [EC:4.1.1.96]
ID1962	14.1748	0.0277434	7.33333	7.5	8	7	1.25	2.25	3.5	K01962 acetyl-CoA carboxylase carboxyl transferase subunit alpha [EC:6.4.1.2]
ID12573	14.1451	0.0280563	10.6667	16.5	22	19	7.75	6.25	11	K12573 ribonuclease R [EC:3.1.-.-]
ID36	14.1388	0.0281239	12	17	21	4	0.75	11	2	K00036 glucose-6-phosphate 1-dehydrogenase [EC:1.1.1.49]
ID2410	14.1292	0.0282259	4.66667	8.5	9	3	2.25	2	1	K02410 flagellar motor switch protein FliG
ID4041	14.1286	0.0282326	2	2.5	1	4	7.25	2.75	11.25	K04041 fructose-1
ID768	14.063	0.0289399	1	3.5	4	8	1.5	1	2.75	K00768 nicotinate-nucleotide--dimethylbenzimidazole phosphoribosyltransferase [EC:2.4.2.21]
ID3074	14.0574	0.0290013	1	3.5	5	7	1.25	1.25	1	K03074 preprotein translocase subunit SecF
ID1486	14.0548	0.02903	2	1	1	2	4.5	3.5	8	K01486 adenine deaminase [EC:3.5.4.2]
ID1091	14.0453	0.0291345	3	7	10	2	4.5	9.25	9.5	K01091 phosphoglycolate phosphatase [EC:3.1.3.18]
ID2050	14.0395	0.0291975	4	7.5	8	8	1.5	6.5	2.5	K02050
ID761	14.0313	0.0292887	4.33333	4	5	8	4.25	12.75	6.5	K00761 uracil phosphoribosyltransferase [EC:2.4.2.9]
ID29	14.0303	0.0292997	8	8	10	2	2.5	1	3.75	K00029 malate dehydrogenase (oxaloacetate-decarboxylating)(NADP+) [EC:1.1.1.40]
ID13038	14.0154	0.0294644	3.33333	6	8	11	4.5	13	6.25	K13038 phosphopantothenoylcysteine decarboxylase / phosphopantothenate--cysteine ligase [EC:4.1.1.36 6.3.2.5]
ID937	14.009	0.0295355	11	11.5	16	4	6.5	30	21.5	K00937 polyphosphate kinase [EC:2.7.4.1]
ID10546	13.9935	0.0297083	1	1	1	1	1	5.5	2.25	K10546 putative multiple sugar transport system substrate-binding protein
ID836	13.9739	0.029929	6	2	2	1	1.25	0.25	1	K00836 diaminobutyrate-2-oxoglutarate transaminase [EC:2.6.1.76]
ID2502	13.9697	0.0299765	2.33333	5.5	8	1	1.5	2.25	4	K02502 ATP phosphoribosyltransferase regulatory subunit
ID878	13.9668	0.0300095	0.666667	1	1	5	2	9.25	3.5	K00878 hydroxyethylthiazole kinase [EC:2.7.1.50]
ID605	13.9652	0.0300271	5.33333	20	26	4	2.5	1	3.25	K00605 aminomethyltransferase [EC:2.1.2.10]
ID3732	13.9592	0.0300958	5	5.5	7	1	1.25	0.75	1	K03732 ATP-dependent RNA helicase RhlB [EC:3.6.4.13]
ID1749	13.9093	0.030666	4	4	5	7	1.25	1.25	2	K01749 hydroxymethylbilane synthase [EC:2.5.1.61]
ID1081	13.9042	0.0307252	2	4.5	6	1	1	5	2.25	K01081 5'-nucleotidase [EC:3.1.3.5]
ID2037	13.8967	0.0308115	5.33333	9	12	5	3	12.5	8	K02037 phosphate transport system permease protein
ID162	13.8846	0.030952	9	6	9	1	1	1.25	1.25	K00162 pyruvate dehydrogenase E1 component beta subunit [EC:1.2.4.1]
ID1840	13.8599	0.0312408	6	1	1	1	2.5	1	2.5	K01840 phosphomannomutase [EC:5.4.2.8]
ID1581	13.8393	0.0314839	5.33333	11.5	16	3	1.75	2	1.25	K01581 ornithine decarboxylase [EC:4.1.1.17]
ID697	13.8363	0.0315192	5.33333	1	1	1	0.75	0.25	1	K00697 trehalose 6-phosphate synthase [EC:2.4.1.15]
ID1739	13.8306	0.031587	2.66667	3	4	1	1.25	7.75	2	K01739 cystathionine gamma-synthase [EC:2.5.1.48]
ID1912	13.8241	0.0316635	4.66667	1	1	1	5.75	1	6.5	K01912 phenylacetate-CoA ligase [EC:6.2.1.30]
ID6131	13.8035	0.0319104	4.33333	7.5	8	43	8.5	5.5	20	K06131 cardiolipin synthase [EC:2.7.8.-]
ID11927	13.8021	0.0319271	4.66667	8.5	11	2	1.25	1.75	2.75	K11927 ATP-dependent RNA helicase RhlE [EC:3.6.4.13]
ID1966	13.7746	0.0322573	8.66667	1	1	1	1	0.5	2.5	K01966 propionyl-CoA carboxylase beta chain [EC:6.4.1.3]
ID2013	13.7728	0.0322798	8.33333	4	4	19	4.25	9.75	9.25	K02013 iron complex transport system ATP-binding protein [EC:3.6.3.34]
ID1439	13.7693	0.0323223	6.33333	5	7	10	3	13.25	7.5	K01439 succinyl-diaminopimelate desuccinylase [EC:3.5.1.18]
ID876	13.76	0.0324354	2	2	1	14	8.5	5.75	10	K00876 uridine kinase [EC:2.7.1.48]
ID426	13.7514	0.0325394	3.33333	9	10	2	1.25	1.25	1.75	K00426 cytochrome d ubiquinol oxidase subunit II [EC:1.10.3.-]
ID2959	13.7467	0.0325973	3	2	2	3	2	7.25	2.75	K02959 small subunit ribosomal protein S16
ID1488	13.7204	0.0329205	5	6	6	12	1.75	1.5	1	K01488 adenosine deaminase [EC:3.5.4.4]
ID1006	13.7067	0.0330895	4.33333	3.5	1	28	28.25	6.5	29.5	K01006 pyruvate
ID817	13.7028	0.0331377	6.33333	8	11	2	4.5	13.25	7.5	K00817 histidinol-phosphate aminotransferase [EC:2.6.1.9]
ID1958	13.6998	0.0331752	10.3333	5.5	3	4	1	4	2	K01958 pyruvate carboxylase [EC:6.4.1.1]
ID2913	13.6903	0.0332938	3.66667	2	2	2	1.75	7.5	2	K02913 large subunit ribosomal protein L33
ID11070	13.6896	0.0333029	1	1.5	1	6	4.5	5	6	K11070 spermidine/putrescine transport system permease protein
ID1698	13.6875	0.0333286	6	8	11	9	1.75	1.75	4.75	K01698 porphobilinogen synthase [EC:4.2.1.24]
ID11103	13.6744	0.0334923	1	6	8	1	1.25	0.5	1	K11103 aerobic C4-dicarboxylate transport protein
ID2895	13.6634	0.0336302	2.33333	2.5	3	4	2.25	6	3.75	K02895 large subunit ribosomal protein L24
ID1734	13.6566	0.0337164	1.33333	1	1	4	2.5	1.25	4.25	K01734 methylglyoxal synthase [EC:4.2.3.3]
ID1914	13.6556	0.0337288	1	1	1	9	5.75	2.5	5.75	K01914 aspartate--ammonia ligase [EC:6.3.1.1]
ID756	13.6512	0.0337853	1.33333	2	1	11	2.25	7	2	K00756 pyrimidine-nucleoside phosphorylase [EC:2.4.2.2]
ID1270	13.647	0.0338377	1.66667	2	1	31	5	2	7	K01270 dipeptidase D [EC:3.4.13.-]
ID1714	13.6252	0.0341146	5	8	10	10	6	28.25	9.5	K01714 4-hydroxy-tetrahydrodipicolinate synthase [EC:4.3.3.7]
ID1572	13.6228	0.0341455	1.33333	1	0	1	9.5	3.75	12.5	K01572 oxaloacetate decarboxylase
ID3581	13.6119	0.034285	3.33333	12	13	24	4.5	8.75	12	K03581 exodeoxyribonuclease V alpha subunit [EC:3.1.11.5]
ID1999	13.5946	0.0345077	8	18	24	5	4	24.75	5.75	K01999 branched-chain amino acid transport system substrate-binding protein
ID526	13.5914	0.0345484	17.3333	21	16	15	2	13.5	5.5	K00526 ribonucleoside-diphosphate reductase beta chain [EC:1.17.4.1]
ID3076	13.5846	0.0346369	13.3333	11	15	16	6.5	21	8.75	K03076 preprotein translocase subunit SecY
ID1925	13.5706	0.0348181	5	6	7	17	6.25	14.5	12	K01925 UDP-N-acetylmuramoylalanine--D-glutamate ligase [EC:6.3.2.9]
ID868	13.5696	0.0348315	2.33333	3.5	3	8	2.5	10.25	5.25	K00868 pyridoxine kinase [EC:2.7.1.35]
ID1733	13.5652	0.0348889	12.3333	12.5	14	3	7.75	16.5	11.5	K01733 threonine synthase [EC:4.2.3.1]
ID874	13.5628	0.0349203	1.33333	3	2	8	9	4.5	9	K00874 2-dehydro-3-deoxygluconokinase [EC:2.7.1.45]
ID1879	13.5504	0.0350819	4	10	14	3	1.5	3.75	1.25	K01879 glycyl-tRNA synthetase beta chain [EC:6.1.1.14]
ID981	13.5416	0.0351973	3.66667	6	6	7	3.25	11	5.5	K00981 phosphatidate cytidylyltransferase [EC:2.7.7.41]
ID6148	13.539	0.0352318	1.66667	5.5	7	34	1	1.25	2	K06148 ATP-binding cassette
ID941	13.5352	0.0352819	1.66667	3.5	5	5	2.75	9.5	5.5	K00941 hydroxymethylpyrimidine/phosphomethylpyrimidine kinase [EC:2.7.1.49 2.7.4.7]
ID2931	13.5285	0.0353701	8.66667	7.5	9	10	6	10.75	6	K02931 large subunit ribosomal protein L5
ID1547	13.5244	0.0354249	1	8.5	9	3	1	0.75	4	K01547 K+-transporting ATPase ATPase B chain [EC:3.6.3.12]
ID848	13.5187	0.0355001	1	1.5	1	3	3	2.25	5.25	K00848 rhamnulokinase [EC:2.7.1.5]
ID3092	13.4966	0.0357934	5	9	12	11	2	4.25	3.5	K03092 RNA polymerase sigma-54 factor
ID688	13.496	0.0358013	7	18.5	22	53	23.75	37.75	43.75	K00688 starch phosphorylase [EC:2.4.1.1]
ID40	13.4879	0.0359104	2	1.5	1	1	5	4.5	5.25	K00040 fructuronate reductase [EC:1.1.1.57]
ID806	13.4804	0.0360111	5	6.5	7	14	4.25	10.25	6.25	K00806 undecaprenyl diphosphate synthase [EC:2.5.1.31]
ID548	13.4767	0.0360601	21	20.5	24	11	9.5	4.75	9.5	K00548 5-methyltetrahydrofolate--homocysteine methyltransferase [EC:2.1.1.13]
ID11961	13.4763	0.0360659	4	4	6	1	1	4.5	0.5	K11961 urea transport system permease protein
ID2557	13.4741	0.0360959	3	6	7	1	1.75	2.25	1	K02557 chemotaxis protein MotB
ID1945	13.4704	0.0361456	8	7.5	8	11	8.25	14.5	13.25	K01945 phosphoribosylamine--glycine ligase [EC:6.3.4.13]
ID4072	13.4687	0.0361679	1.33333	3	1	34	7	29	14.25	K04072 acetaldehyde dehydrogenase / alcohol dehydrogenase [EC:1.2.1.10 1.1.1.1]
ID1921	13.4537	0.0363708	5	6.5	8	9	5.25	18.25	9.25	K01921 D-alanine-D-alanine ligase [EC:6.3.2.4]
ID2810	13.4376	0.0365903	1	1.5	1	7	1	5.25	4.75	K02810 PTS system
ID1703	13.4208	0.0368199	14.6667	6.5	8	2	9.5	17.75	16.75	K01703 3-isopropylmalate/(R)-2-methylmalate dehydratase large subunit [EC:4.2.1.33 4.2.1.35]
ID1918	13.4064	0.0370172	2.33333	2.5	4	1	2.5	1.25	4.75	K01918 pantoate--beta-alanine ligase [EC:6.3.2.1]
ID5846	13.3955	0.0371683	1	7.5	7	13	1	1.5	1	K05846 osmoprotectant transport system permease protein
ID3657	13.3859	0.0373013	19.6667	17.5	18	86	17.5	77.25	33	K03657 DNA helicase II / ATP-dependent DNA helicase PcrA [EC:3.6.4.12]
ID3783	13.3738	0.0374696	2	2	1	13	3.75	2	3.75	K03783 purine-nucleoside phosphorylase [EC:2.4.2.1]
ID2879	13.3645	0.0375999	3	3	4	6	3.25	7.5	4.25	K02879 large subunit ribosomal protein L17
ID1130	13.3607	0.0376527	1.33333	5	7	1	1.25	0.25	1.5	K01130 arylsulfatase [EC:3.1.6.1]
ID10440	13.3582	0.037688	1	4.5	6	6	1.5	1.75	2.25	K10440 ribose transport system permease protein
ID425	13.3371	0.0379839	9.33333	19	22	4	2.25	3	2	K00425 cytochrome d ubiquinol oxidase subunit I [EC:1.10.3.-]
ID5341	13.3243	0.0381657	1	1	0	1	3	2.5	5.75	K05341 amylosucrase [EC:2.4.1.4]
ID11072	13.3224	0.0381922	2	1	1	10	6.25	3.75	10.25	K11072 spermidine/putrescine transport system ATP-binding protein [EC:3.6.3.31]
ID1997	13.322	0.0381975	3.33333	13	16	3	3.5	16.5	4	K01997 branched-chain amino acid transport system permease protein
ID1338	13.2786	0.0388196	21.6667	35	37	54	15.25	10.5	21.75	K01338 ATP-dependent Lon protease [EC:3.4.21.53]
ID390	13.2664	0.0389953	4.66667	5	6	1	2.5	1.5	1.75	K00390 phosphoadenosine phosphosulfate reductase [EC:1.8.4.8]
ID1627	13.2626	0.0390497	5.33333	5	7	1	1.75	1.5	1.75	K01627 2-dehydro-3-deoxyphosphooctonate aldolase (KDO 8-P synthase) [EC:2.5.1.55]
ID3110	13.2612	0.0390705	4.33333	5	7	8	6	18.25	7	K03110 fused signal recognition particle receptor
ID31	13.2553	0.0391562	24.6667	11	13	3	7	12.5	10.5	K00031 isocitrate dehydrogenase [EC:1.1.1.42]
ID1812	13.243	0.0393352	5.66667	1.5	1	9	5	3	5.5	K01812 glucuronate isomerase [EC:5.3.1.12]
ID4066	13.2301	0.0395239	6.66667	12.5	17	20	8.5	22.25	15.25	K04066 primosomal protein N' (replication factor Y) (superfamily II helicase) [EC:3.6.4.-]
ID1571	13.2101	0.0398184	2.66667	1	1	1	7	3	11.5	K01571 oxaloacetate decarboxylase
ID2047	13.1767	0.0403138	2.66667	4	6	1	1	1	2.5	K02047 sulfate transport system permease protein
ID3654	13.1111	0.041305	15.3333	23	29	32	10	20	16.5	K03654 ATP-dependent DNA helicase RecQ [EC:3.6.4.12]
ID2564	13.11	0.0413224	3.33333	1	1	10	6.75	13.25	8.75	K02564 glucosamine-6-phosphate deaminase [EC:3.5.99.6]
ID7636	13.1061	0.0413823	3.33333	6	6	13	5.75	6	9.5	K07636 two-component system
ID2314	13.0856	0.0416964	12	13.5	15	29	7.5	23.25	14.5	K02314 replicative DNA helicase [EC:3.6.4.12]
ID3590	13.0692	0.0419498	10.3333	8	11	9	2	4	2.75	K03590 cell division protein FtsA
ID1424	13.0599	0.042095	2	3	3	9	2.75	11.25	5	K01424 L-asparaginase [EC:3.5.1.1]
ID767	13.0421	0.0423725	2.66667	4	4	6	2.75	10.25	6.25	K00767 nicotinate-nucleotide pyrophosphorylase (carboxylating) [EC:2.4.2.19]
ID5343	13.0386	0.0424276	16.6667	12	15	3	1	11	4.75	K05343 maltose alpha-D-glucosyltransferase/ alpha-amylase [EC:5.4.99.16 3.2.1.1]
ID3408	13.0374	0.0424461	4.66667	6	7	1	1.5	2.25	1	K03408 purine-binding chemotaxis protein CheW
ID1915	13.0258	0.0426282	41.6667	58.5	75	41	24.25	34.75	37	K01915 glutamine synthetase [EC:6.3.1.2]
ID970	13.0183	0.0427464	4.66667	8	12	2	1.25	13.5	2	K00970 poly(A) polymerase [EC:2.7.7.19]
ID383	12.9931	0.0431464	2.66667	6	7	1	0.75	1.5	1	K00383 glutathione reductase (NADPH) [EC:1.8.1.7]
ID2867	12.9929	0.0431481	5.33333	3	4	8	4.25	9	5.75	K02867 large subunit ribosomal protein L11
ID4487	12.9872	0.0432393	6.33333	12	13	22	9.25	18	15.25	K04487 cysteine desulfurase [EC:2.8.1.7]
ID1996	12.9847	0.0432794	3.66667	12.5	16	3	3.75	10	5	K01996 branched-chain amino acid transport system ATP-binding protein
ID1187	12.9758	0.043422	14.3333	2	1	33	9.25	24.75	24.75	K01187 alpha-glucosidase [EC:3.2.1.20]
ID2945	12.9612	0.0436558	22	11.5	15	11	9.25	15	11.5	K02945 small subunit ribosomal protein S1
ID3587	12.9563	0.0437349	3.66667	9	12	2	3	15	6	K03587 cell division protein FtsI (penicillin-binding protein 3)
ID2073	12.9391	0.0440132	3	10	13	3	3.75	18.25	4	K02073 D-methionine transport system substrate-binding protein
ID1008	12.9262	0.0442226	2.66667	4	4	8	2.25	1.25	3.25	K01008 selenide
ID4077	12.9239	0.0442612	13.3333	12	13	20	13.5	19.5	16.5	K04077 chaperonin GroEL
ID702	12.9203	0.0443197	2	1.5	1	2	9.75	4.5	9.5	K00702 cellobiose phosphorylase [EC:2.4.1.20]
ID1653	12.9187	0.0443445	3	3	4	1	2.75	8.25	5.5	K01653 acetolactate synthase I/III small subunit [EC:2.2.1.6]
ID8303	12.9023	0.0446146	14.3333	13	14	29	13	23.5	20.75	K08303 putative protease [EC:3.4.-.-]
ID5	12.8872	0.044863	1	1	1	6	1.75	3.25	3.75	K00005 glycerol dehydrogenase [EC:1.1.1.6]
ID677	12.878	0.0450139	5	5	6	1	2	1	2.75	K00677 UDP-N-acetylglucosamine acyltransferase [EC:2.3.1.129]
ID1426	12.8718	0.0451176	6.33333	9	11	2	1	4.5	1	K01426 amidase [EC:3.5.1.4]
ID748	12.8576	0.045354	2.66667	4	5	1	1.25	1	2	K00748 lipid-A-disaccharide synthase [EC:2.4.1.182]
ID2948	12.8571	0.0453615	6.66667	2	3	4	4.75	7.5	4.75	K02948 small subunit ribosomal protein S11
ID12257	12.8438	0.0455854	1	1	0	1	7	3	12	K12257 SecD/SecF fusion protein
ID6153	12.8266	0.0458737	2.66667	6.5	8	9	4.5	8.5	7.75	K06153 undecaprenyl-diphosphatase [EC:3.6.1.27]
ID1940	12.8243	0.0459132	15.6667	10.5	13	5	11.75	13.5	17.75	K01940 argininosuccinate synthase [EC:6.3.4.5]
ID963	12.8151	0.0460679	10	11	12	19	1.75	14.75	4.5	K00963 UTP--glucose-1-phosphate uridylyltransferase [EC:2.7.7.9]
ID2523	12.8016	0.0462974	3.66667	5	6	1	1.25	1.25	2.25	K02523 octaprenyl-diphosphate synthase [EC:2.5.1.90]
ID2203	12.7815	0.0466399	3.66667	4	5	1	1.75	1	2	K02203 phosphoserine / homoserine phosphotransferase [EC:3.1.3.3 2.7.1.39]
ID1890	12.7686	0.0468619	12	12.5	15	24	12.5	23	17.75	K01890 phenylalanyl-tRNA synthetase beta chain [EC:6.1.1.20]
ID1783	12.743	0.0473039	5.33333	5	6	6	3.25	7	5.75	K01783 ribulose-phosphate 3-epimerase [EC:5.1.3.1]
ID764	12.7294	0.0475406	16.3333	12	16	13	10.25	16	17.25	K00764 amidophosphoribosyltransferase [EC:2.4.2.14]
ID2967	12.7242	0.0476311	12	6	7	7	6.75	11	8.5	K02967 small subunit ribosomal protein S2
ID1494	12.708	0.0479151	7.33333	5.5	5	1	1	10.25	1.5	K01494 dCTP deaminase [EC:3.5.4.13]
ID11690	12.6925	0.0481881	1.66667	3	4	1	2.25	1.75	6.75	K11690 C4-dicarboxylate transporter
ID930	12.6647	0.0486801	5.33333	6	9	2	4.75	10.25	8.75	K00930 acetylglutamate kinase [EC:2.7.2.8]
ID2501	12.6603	0.0487586	3.66667	4.5	6	1	2.5	7.25	4.5	K02501 glutamine amidotransferase [EC:2.4.2.-]
ID13	12.6569	0.0488194	5.33333	6	8	2	5.5	13.75	10.5	K00013 histidinol dehydrogenase [EC:1.1.1.23]
ID13954	12.6528	0.0488935	1	4	5	10	1.75	5	1	K13954 alcohol dehydrogenase [EC:1.1.1.1]
ID788	12.6432	0.049066	1	2	3	7	2.5	3.25	4.75	K00788 thiamine-phosphate pyrophosphorylase [EC:2.5.1.3]
ID2335	12.64	0.0491223	14.6667	115	22	31	13.5	26.5	18	K02335 DNA polymerase I [EC:2.7.7.7]
ID4486	12.63	0.0493027	1	1	1	26	3	3.25	4.25	K04486 histidinol-phosphatase (PHP family) [EC:3.1.3.15]
ID2048	12.6243	0.0494052	5.33333	12	15	3	2	1.5	4.5	K02048 sulfate transport system substrate-binding protein
ID796	12.6152	0.0495701	1.66667	2.5	3	6	1.25	8.5	3	K00796 dihydropteroate synthase [EC:2.5.1.15]
ID891	12.6051	0.0497543	1	4	5	4	2.75	3.25	4.75	K00891 shikimate kinase [EC:2.7.1.71]
ID3628	12.5984	0.0498756	16.6667	15	18	17	7.5	20.25	8	K03628 transcription termination factor Rho
ID2313	12.5956	0.0499259	17	14	15	28	7.5	28.5	14.75	K02313 chromosomal replication initiator protein

## Sheet: Supplementary Table 9
Supplementary Table 9. Enrichment and depletion of KO metabolic gene categories in the ancient (BRS and Ötzi) and modern (Italian, Hadza and Malawian) comparative IM sample cohorts based on false discovery rate (FDR) corrected p-values (q ꞊ <0.05).
ID	Test-Statistic	FDR_P	Ancient_mean	Modern_mean	KEGG categories
ID11358	13.3619	0.00288992	1	8	K11358 aspartate aminotransferase [EC:2.6.1.1]
ID128	13.2754	0.00288992	16.1429	3	K00128 aldehyde dehydrogenase (NAD+) [EC:1.2.1.3]
ID123	13.4329	0.00288992	13.4286	1.58333	K00123 formate dehydrogenase major subunit [EC:1.2.1.2]
ID3781	13.2754	0.00288992	32.8571	1.41667	K03781 catalase [EC:1.11.1.6]
ID575	13.4859	0.00288992	8.42857	1.41667	K00575 chemotaxis protein methyltransferase CheR [EC:2.1.1.80]
ID1007	13.6281	0.00288992	12.2857	1.25	K01007 pyruvate
ID2454	14.1657	0.00288992	8.28571	1.25	K02454 general secretion pathway protein E
ID164	14.0962	0.00288992	19.8571	1.16667	K00164 2-oxoglutarate dehydrogenase E1 component [EC:1.2.4.2]
ID370	14.8784	0.00288992	11	1.16667	K00370 nitrate reductase alpha subunit [EC:1.7.99.4]
ID248	13.337	0.00288992	7.14286	1.08333	K00248 butyryl-CoA dehydrogenase [EC:1.3.8.1]
ID2405	13.4859	0.00288992	4.28571	1.08333	K02405 RNA polymerase sigma factor for flagellar operon FliA
ID940	15.75	0.00288992	3.71429	1.08333	K00940 nucleoside-diphosphate kinase [EC:2.7.4.6]
ID163	14.1517	0.00288992	17.8571	1	K00163 pyruvate dehydrogenase E1 component [EC:1.2.4.1]
ID13893	13.3123	0.00288992	12	1	K13893 microcin C transport system substrate-binding protein
ID362	14.7474	0.00288992	10.8571	1	K00362 nitrite reductase (NADH) large subunit [EC:1.7.1.15]
ID627	14.4132	0.00288992	9.42857	1	K00627 pyruvate dehydrogenase E2 component (dihydrolipoamide acetyltransferase) [EC:2.3.1.12]
ID4564	13.68	0.00288992	7.85714	1	K04564 superoxide dismutase
ID1255	14.7474	0.00288992	7.71429	1	K01255 leucyl aminopeptidase [EC:3.4.11.1]
ID631	14.428	0.00288992	7.42857	1	K00631 glycerol-3-phosphate O-acyltransferase [EC:2.3.1.15]
ID3582	14.4132	0.00288992	6.28571	1	K03582 exodeoxyribonuclease V beta subunit [EC:3.1.11.5]
ID140	13.337	0.00288992	14.8571	0.916667	K00140 malonate-semialdehyde dehydrogenase (acetylating) / methylmalonate-semialdehyde dehydrogenase [EC:1.2.1.18 1.2.1.27]
ID1682	14.1657	0.00288992	12	0.916667	K01682 aconitate hydratase 2 / 2-methylisocitrate dehydratase [EC:4.2.1.3 4.2.1.99]
ID1638	13.3945	0.00288992	11.8571	0.916667	K01638 malate synthase [EC:2.3.3.9]
ID2002	14.1657	0.00288992	11.5714	0.916667	K02002 glycine betaine/proline transport system substrate-binding protein
ID3415	14.1378	0.00288992	8.14286	0.916667	K03415 two-component system
ID3583	14.1239	0.00288992	7.57143	0.916667	K03583 exodeoxyribonuclease V gamma subunit [EC:3.1.11.5]
ID1139	13.8304	0.00288992	6.57143	0.916667	K01139 guanosine-3'
ID5847	13.4992	0.00288992	6.28571	0.916667	K05847 osmoprotectant transport system ATP-binding protein
ID1433	13.667	0.00288992	10.5714	0.833333	K01433 formyltetrahydrofolate deformylase [EC:3.5.1.10]
ID6445	13.369	0.00288992	8.85714	0.833333	K06445 acyl-CoA dehydrogenase [EC:1.3.99.-]
ID1584	13.369	0.00288992	8.71429	0.833333	K01584 arginine decarboxylase [EC:4.1.1.19]
ID117	13.3945	0.00288992	7	0.833333	K00117 quinoprotein glucose dehydrogenase [EC:1.1.5.2]
ID5365	13.369	0.00288992	7	0.833333	K05365 penicillin-binding protein 1B [EC:2.4.1.129 3.4.-.-]
ID7712	14.8082	0.00288992	6.85714	0.833333	K07712 two-component system
ID7788	14.7626	0.00288992	6.71429	0.833333	K07788 multidrug efflux pump
ID1011	14.793	0.00288992	6.14286	0.833333	K01011 thiosulfate/3-mercaptopyruvate sulfurtransferase [EC:2.8.1.1 2.8.1.2]
ID955	13.369	0.00288992	6	0.833333	K00955 bifunctional enzyme CysN/CysC [EC:2.7.7.4 2.7.1.25]
ID3735	14.7778	0.00288992	5.85714	0.833333	K03735 ethanolamine ammonia-lyase large subunit [EC:4.3.1.7]
ID1637	14.1517	0.00288992	9.42857	0.75	K01637 isocitrate lyase [EC:4.1.3.1]
ID116	14.2077	0.00288992	8.57143	0.75	K00116 malate dehydrogenase (quinone) [EC:1.1.5.4]
ID121	14.2783	0.00288992	8	0.75	K00121 S-(hydroxymethyl)glutathione dehydrogenase / alcohol dehydrogenase [EC:1.1.1.284 1.1.1.1]
ID632	14.2077	0.00288992	7.85714	0.75	K00632 acetyl-CoA acyltransferase [EC:2.3.1.16]
ID11891	14.1517	0.00288992	7.14286	0.75	K11891 type VI secretion system protein ImpL
ID1690	14.2077	0.00288992	6.28571	0.75	K01690 phosphogluconate dehydratase [EC:4.2.1.12]
ID257	13.7455	0.00288992	11.2857	0.666667	K00257 [EC:1.3.99.-]
ID11073	13.785	0.00288992	10.5714	0.666667	K11073 putrescine transport system substrate-binding protein
ID11907	13.7455	0.00288992	8	0.666667	K11907 type VI secretion system protein VasG
ID1959	13.7323	0.00288992	8	0.666667	K01959 pyruvate carboxylase subunit A [EC:6.4.1.1]
ID108	13.7718	0.00288992	7.28571	0.666667	K00108 choline dehydrogenase
ID11904	13.7455	0.00288992	7.28571	0.666667	K11904 type VI secretion system secreted protein VgrG
ID285	13.7586	0.00288992	6.57143	0.666667	K00285 D-amino-acid dehydrogenase [EC:1.4.99.1]
ID11076	13.7983	0.00288992	6.14286	0.666667	K11076 putrescine transport system ATP-binding protein
ID322	13.7455	0.00288992	6.14286	0.666667	K00322 NAD(P) transhydrogenase [EC:1.6.1.1]
ID130	13.7586	0.00288992	5.42857	0.666667	K00130 betaine-aldehyde dehydrogenase [EC:1.2.1.8]
ID13895	13.7455	0.00288992	5.28571	0.666667	K13895 microcin C transport system permease protein
ID799	13.5	0.00288992	6.71429	0.583333	K00799 glutathione S-transferase [EC:2.5.1.18]
ID372	13.462	0.00288992	6	0.5	K00372 assimilatory nitrate reductase catalytic subunit [EC:1.7.99.4]
ID404	13.5254	0.00288992	13.7143	0.416667	K00404 cytochrome c oxidase cbb3-type subunit I [EC:1.9.3.1]
ID412	13.7455	0.00288992	14.2857	0.333333	K00412 ubiquinol-cytochrome c reductase cytochrome b subunit
ID10125	13.8783	0.00288992	6	0.333333	K10125 two-component system
ID249	14.1517	0.00288992	11.4286	0.25	K00249 acyl-CoA dehydrogenase [EC:1.3.8.7]
ID2274	14.7626	0.00288992	17	0.166667	K02274 cytochrome c oxidase subunit I [EC:1.9.3.1]
ID6596	14.7626	0.00288992	8.57143	0.166667	K06596 chemosensory pili system protein ChpA (sensor histidine kinase/response regulator)
ID3883	13.5011	0.00288992	8.14286	0.166667	K03883 NADH-ubiquinone oxidoreductase chain 5 [EC:1.6.5.3]
ID457	14.7626	0.00288992	7.42857	0.166667	K00457 4-hydroxyphenylpyruvate dioxygenase [EC:1.13.11.27]
ID1969	14.1553	0.00288992	6.14286	0.166667	K01969 3-methylcrotonyl-CoA carboxylase beta subunit [EC:6.4.1.4]
ID13482	14.7778	0.00288992	5.28571	0.166667	K13482 xanthine dehydrogenase large subunit [EC:1.17.1.4]
ID253	14.1261	0.00288992	4.71429	0.166667	K00253 isovaleryl-CoA dehydrogenase [EC:1.3.8.4]
ID1907	14.1553	0.00288992	3.71429	0.166667	K01907 acetoacetyl-CoA synthetase [EC:6.2.1.16]
ID1113	13.5573	0.00288992	3.28571	0.166667	K01113 alkaline phosphatase D [EC:3.1.3.1]
ID2275	15.2767	0.00288992	6	0.0833333	K02275 cytochrome c oxidase subunit II [EC:1.9.3.1]
ID2276	15.2934	0.00288992	4.71429	0.0833333	K02276 cytochrome c oxidase subunit III [EC:1.9.3.1]
ID3381	14.9597	0.00288992	3.28571	0.0833333	K03381 catechol 1
ID7649	14.4923	0.00288992	3.14286	0.0833333	K07649 two-component system
ID3879	14.9761	0.00288992	2.85714	0.0833333	K03879 NADH-ubiquinone oxidoreductase chain 2 [EC:1.6.5.3]
ID252	16.9187	0.00288992	7.71429	0	K00252 glutaryl-CoA dehydrogenase [EC:1.3.8.6]
ID2261	16.8394	0.00288992	5	0	K02261 cytochrome c oxidase subunit 2
ID451	16.9187	0.00288992	4.14286	0	K00451 homogentisate 1
ID167	16.8592	0.00288992	4	0	K00167 2-oxoisovalerate dehydrogenase E1 component beta subunit [EC:1.2.4.4]
ID135	13.1202	0.00297619	10.7143	1.33333	K00135 succinate-semialdehyde dehydrogenase / glutarate-semialdehyde dehydrogenase [EC:1.2.1.16 1.2.1.79 1.2.1.20]
ID3182	13.0612	0.00297619	9.28571	1.33333	K03182 4-hydroxy-3-polyprenylbenzoate decarboxylase [EC:4.1.1.98]
ID3885	13.1622	0.00297619	5.28571	1.33333	K03885 NADH dehydrogenase [EC:1.6.99.3]
ID1941	13.1188	0.00297619	9.28571	0.75	K01941 urea carboxylase [EC:6.3.4.6]
ID381	13.1188	0.00297619	8.85714	0.75	K00381 sulfite reductase (NADPH) hemoprotein beta-component [EC:1.8.1.2]
ID8484	13.0821	0.00297619	7.85714	0.75	K08484 phosphotransferase system
ID1825	13.0943	0.00297619	6.71429	0.75	K01825 3-hydroxyacyl-CoA dehydrogenase / enoyl-CoA hydratase / 3-hydroxybutyryl-CoA epimerase / enoyl-CoA isomerase [EC:1.1.1.35 4.2.1.17 5.1.2.3 5.3.3.8]
ID3205	12.8479	0.0030813	1.28571	35.0833	K03205 type IV secretion system protein VirD4
ID10119	12.7453	0.0030813	1.71429	23.25	K10119 raffinose/stachyose/melibiose transport system permease protein
ID651	12.8136	0.0030813	1.42857	10.5833	K00651 homoserine O-succinyltransferase [EC:2.3.1.46]
ID40	12.8941	0.0030813	1.57143	4.91667	K00040 fructuronate reductase [EC:1.1.1.57]
ID626	12.7567	0.0030813	18.8571	4.16667	K00626 acetyl-CoA C-acetyltransferase [EC:2.3.1.9]
ID1845	12.9522	0.0030813	12.7143	2.75	K01845 glutamate-1-semialdehyde 2
ID1962	12.784	0.0030813	7.42857	2.33333	K01962 acetyl-CoA carboxylase carboxyl transferase subunit alpha [EC:6.4.1.2]
ID281	12.7731	0.0030813	14.4286	2	K00281 glycine dehydrogenase [EC:1.4.4.2]
ID681	12.836	0.0030813	8.28571	1.33333	K00681 gamma-glutamyltranspeptidase / glutathione hydrolase [EC:2.3.2.2 3.4.19.13]
ID3644	12.745	0.0030813	9.57143	0.916667	K03644 lipoic acid synthetase [EC:2.8.1.8]
ID647	12.7328	0.0030813	5.85714	0.916667	K00647 3-oxoacyl-[acyl-carrier-protein] synthase I [EC:2.3.1.41]
ID1772	12.7778	0.0030813	5.42857	0.916667	K01772 ferrochelatase [EC:4.99.1.1]
ID1241	12.9612	0.0030813	6.57143	0.666667	K01241 AMP nucleosidase [EC:3.2.2.4]
ID10117	12.6778	0.00312589	2	40.5833	K10117 raffinose/stachyose/melibiose transport system substrate-binding protein
ID2051	12.6685	0.00312589	8.28571	3.25	K02051
ID5349	12.6444	0.00313547	10.7143	53	K05349 beta-glucosidase [EC:3.2.1.21]
ID405	12.588	0.00318264	4.71429	0.333333	K00405 cytochrome c oxidase cbb3-type subunit II
ID1692	12.5758	0.00318264	4.71429	0.333333	K01692 enoyl-CoA hydratase [EC:4.2.1.17]
ID7516	12.5623	0.00318264	3.57143	0.166667	K07516 3-hydroxyacyl-CoA dehydrogenase [EC:1.1.1.35]
ID1878	12.5295	0.00320843	7.71429	1.66667	K01878 glycyl-tRNA synthetase alpha chain [EC:6.1.1.14]
ID1749	12.4925	0.00324195	4.57143	1.5	K01749 hydroxymethylbilane synthase [EC:2.5.1.61]
ID1488	12.4593	0.00326964	6.42857	1.41667	K01488 adenosine deaminase [EC:3.5.4.4]
ID1740	12.1241	0.00358116	8.85714	23.9167	K01740 O-acetylhomoserine (thiol)-lyase [EC:2.5.1.49]
ID10118	12.1672	0.00358116	1.57143	23.8333	K10118 raffinose/stachyose/melibiose transport system permease protein
ID1712	12.1349	0.00358116	9.42857	2.08333	K01712 urocanate hydratase [EC:4.2.1.49]
ID658	12.1433	0.00358116	6.71429	0.833333	K00658 2-oxoglutarate dehydrogenase E2 component (dihydrolipoamide succinyltransferase) [EC:2.3.1.61]
ID641	12.1433	0.00358116	5.85714	0.833333	K00641 homoserine O-acetyltransferase [EC:2.3.1.31]
ID8311	12.2636	0.00358116	4	0.833333	K08311 putative (di)nucleoside polyphosphate hydrolase [EC:3.6.1.-]
ID1920	12.1566	0.00358116	4	0.833333	K01920 glutathione synthase [EC:6.3.2.3]
ID1141	12.1831	0.00358116	3.42857	0.833333	K01141 exodeoxyribonuclease I [EC:3.1.11.1]
ID406	12.1346	0.00358116	4.85714	0.416667	K00406 cytochrome c oxidase cbb3-type subunit III
ID1029	12.2045	0.00358116	4	0.416667	K01029 3-oxoacid CoA-transferase subunit B [EC:2.8.3.5]
ID1581	12.0999	0.00359752	8.28571	1.66667	K01581 ornithine decarboxylase [EC:4.1.1.17]
ID1182	11.9788	0.00379742	1.57143	14.5	K01182 oligo-1
ID3590	11.968	0.00379742	9.57143	2.91667	K03590 cell division protein FtsA
ID425	11.9359	0.00383172	13.1429	2.41667	K00425 cytochrome d ubiquinol oxidase subunit I [EC:1.10.3.-]
ID4517	11.8119	0.00393105	1.28571	5.25	K04517 prephenate dehydrogenase [EC:1.3.1.12]
ID1961	11.7989	0.00393105	12.8571	4.91667	K01961 acetyl-CoA carboxylase
ID432	11.8293	0.00393105	6.71429	1.58333	K00432 glutathione peroxidase [EC:1.11.1.9]
ID1679	11.8068	0.00393105	7.85714	1.5	K01679 fumarate hydratase
ID2301	11.805	0.00393105	4.42857	0.75	K02301 protoheme IX farnesyltransferase [EC:2.5.1.-]
ID1070	11.8417	0.00393105	3.85714	0.75	K01070 S-formylglutathione hydrolase [EC:3.1.2.12]
ID1659	11.7583	0.00394009	4.42857	0.666667	K01659 2-methylcitrate synthase [EC:2.3.3.5]
ID1497	11.6998	0.00394009	3.57143	0.666667	K01497 GTP cyclohydrolase II [EC:3.5.4.25]
ID3087	11.7348	0.00394009	3.14286	0.666667	K03087 RNA polymerase nonessential primary-like sigma factor
ID1455	11.7068	0.00394009	6.85714	0.583333	K01455 formamidase [EC:3.5.1.49]
ID10941	11.6955	0.00394009	5	0.583333	K10941 sigma-54 specific transcriptional regulator
ID228	11.7639	0.00394009	4.85714	0.583333	K00228 coproporphyrinogen III oxidase [EC:1.3.3.3]
ID568	11.7068	0.00394009	3.42857	0.583333	K00568 2-polyprenyl-6-hydroxyphenyl methylase / 3-demethylubiquinone-9 3-methyltransferase [EC:2.1.1.222 2.1.1.64]
ID4561	11.6534	0.00394263	6.71429	0.666667	K04561 nitric oxide reductase subunit B [EC:1.7.2.5]
ID11903	11.665	0.00394263	3.85714	0.666667	K11903 type VI secretion system secreted protein Hcp
ID12339	11.6616	0.00394263	3.71429	0.583333	K12339 cysteine synthase B [EC:2.5.1.47]
ID1613	11.6132	0.00399969	6	1.83333	K01613 phosphatidylserine decarboxylase [EC:4.1.1.65]
ID426	11.5944	0.00401161	5.71429	1.41667	K00426 cytochrome d ubiquinol oxidase subunit II [EC:1.10.3.-]
ID2492	11.5731	0.00402897	5.71429	1.58333	K02492 glutamyl-tRNA reductase [EC:1.2.1.70]
ID1077	11.495	0.00417228	1	9.41667	K01077 alkaline phosphatase [EC:3.1.3.1]
ID525	11.4587	0.00422476	39	12.3333	K00525 ribonucleoside-diphosphate reductase alpha chain [EC:1.17.4.1]
ID2556	11.4255	0.00427102	6.28571	1.41667	K02556 chemotaxis protein MotA
ID600	11.2433	0.00450554	17	10.4167	K00600 glycine hydroxymethyltransferase [EC:2.1.2.1]
ID48	11.2696	0.00450554	1.71429	9.16667	K00048 lactaldehyde reductase [EC:1.1.1.77]
ID548	11.2632	0.00450554	19.8571	7.91667	K00548 5-methyltetrahydrofolate--homocysteine methyltransferase [EC:2.1.1.13]
ID5350	11.2696	0.00450554	1.42857	7	K05350 beta-glucosidase [EC:3.2.1.21]
ID648	11.2389	0.00450554	7.14286	3.66667	K00648 3-oxoacyl-[acyl-carrier-protein] synthase III [EC:2.3.1.180]
ID2410	11.2381	0.00450554	6.14286	1.75	K02410 flagellar motor switch protein FliG
ID338	11.2534	0.00450554	4.42857	0.916667	K00338 NADH-quinone oxidoreductase subunit I [EC:1.6.5.3]
ID2535	11.1494	0.00469525	5.14286	0.916667	K02535 UDP-3-O-[3-hydroxymyristoyl] N-acetylglucosamine deacetylase [EC:3.5.1.108]
ID2412	11.1037	0.00478073	6.85714	2.16667	K02412 flagellum-specific ATP synthase [EC:3.6.3.14]
ID371	11.0154	0.00494932	6.57143	0.833333	K00371 nitrate reductase beta subunit [EC:1.7.99.4]
ID3841	11.0263	0.00494932	5	0.833333	K03841 fructose-1
ID864	10.9994	0.00496029	14	6.25	K00864 glycerol kinase [EC:2.7.1.30]
ID2400	10.9327	0.00510911	8.14286	2.33333	K02400 flagellar biosynthesis protein FlhA
ID2416	10.9176	0.00511837	5.85714	1.75	K02416 flagellar motor switch protein FliM
ID833	10.8745	0.00517334	6.71429	1.75	K00833 adenosylmethionine-8-amino-7-oxononanoate aminotransferase [EC:2.6.1.62]
ID161	10.8779	0.00517334	5.42857	1.16667	K00161 pyruvate dehydrogenase E1 component alpha subunit [EC:1.2.4.1]
ID605	10.8346	0.00525328	12.2857	2.25	K00605 aminomethyltransferase [EC:2.1.2.10]
ID1486	10.7382	0.00550008	1.57143	5.33333	K01486 adenine deaminase [EC:3.5.4.2]
ID1720	10.7143	0.00553733	3.42857	1	K01720 2-methylcitrate dehydratase [EC:4.2.1.79]
ID13821	10.6796	0.00560759	11.8571	1.83333	K13821 RHH-type transcriptional regulator
ID3655	10.6061	0.00579969	11.7143	35.6667	K03655 ATP-dependent DNA helicase RecG [EC:3.6.4.12]
ID1737	10.5057	0.00608642	3.28571	1.16667	K01737 6-pyruvoyltetrahydropterin/6-carboxytetrahydropterin synthase [EC:4.2.3.12 4.1.2.50]
ID334	10.4869	0.00611199	3.57143	0.833333	K00334 NADH-quinone oxidoreductase subunit E [EC:1.6.5.3]
ID13378	10.4289	0.00626951	6.71429	1.58333	K13378 NADH-quinone oxidoreductase subunit C/D [EC:1.6.5.3]
ID11959	10.4086	0.0063013	8.28571	2.5	K11959 urea transport system substrate-binding protein
ID3732	10.387	0.00633798	4.85714	1	K03732 ATP-dependent RNA helicase RhlB [EC:3.6.4.13]
ID331	10.3712	0.00635475	5.14286	0.916667	K00331 NADH-quinone oxidoreductase subunit B [EC:1.6.5.3]
ID1698	10.2607	0.00670795	7.71429	2.75	K01698 porphobilinogen synthase [EC:4.2.1.24]
ID335	10.2365	0.00675701	7	3.16667	K00335 NADH-quinone oxidoreductase subunit F [EC:1.6.5.3]
ID5341	10.0506	0.0073886	0.857143	3.75	K05341 amylosucrase [EC:2.4.1.4]
ID244	10.0602	0.0073886	0.857143	3.33333	K00244 fumarate reductase flavoprotein subunit [EC:1.3.5.4]
ID3183	10.0332	0.00741653	5.71429	1.33333	K03183 demethylmenaquinone methyltransferase / 2-methoxy-6-polyprenyl-1
ID847	9.96208	0.00766119	2.85714	9.41667	K00847 fructokinase [EC:2.7.1.4]
ID11927	9.95259	0.00766119	6.28571	1.91667	K11927 ATP-dependent RNA helicase RhlE [EC:3.6.4.13]
ID849	9.93545	0.00768967	2.57143	12.25	K00849 galactokinase [EC:2.7.1.6]
ID2757	9.87624	0.00789515	1	9.75	K02757 PTS system
ID11755	9.86647	0.00789515	1	3.33333	K11755 phosphoribosyl-ATP pyrophosphohydrolase / phosphoribosyl-AMP cyclohydrolase [EC:3.6.1.31 3.5.4.19]
ID1591	9.85315	0.00790881	3.71429	10.4167	K01591 orotidine-5'-phosphate decarboxylase [EC:4.1.1.23]
ID162	9.83728	0.00793376	7	1.16667	K00162 pyruvate dehydrogenase E1 component beta subunit [EC:1.2.4.1]
ID705	9.80437	0.00803308	6.14286	27.8333	K00705 4-alpha-glucanotransferase [EC:2.4.1.25]
ID558	9.58332	0.00896255	8.14286	14.75	K00558 DNA (cytosine-5)-methyltransferase 1 [EC:2.1.1.37]
ID965	9.5918	0.00896255	2.71429	13.1667	K00965 UDPglucose--hexose-1-phosphate uridylyltransferase [EC:2.7.7.12]
ID702	9.50734	0.009242	1.71429	7.91667	K00702 cellobiose phosphorylase [EC:2.4.1.20]
ID111	9.51591	0.009242	8.57143	3.41667	K00111 glycerol-3-phosphate dehydrogenase [EC:1.1.5.3]
ID3524	9.39728	0.00965939	2.28571	8	K03524 BirA family transcriptional regulator
ID341	9.41404	0.00965939	6.42857	2.16667	K00341 NADH-quinone oxidoreductase subunit L [EC:1.6.5.3]
ID383	9.40157	0.00965939	4	1.08333	K00383 glutathione reductase (NADPH) [EC:1.8.1.7]
ID7407	9.35562	0.00972859	4.42857	27.5833	K07407 alpha-galactosidase [EC:3.2.1.22]
ID1895	9.35562	0.00972859	25.4286	5.58333	K01895 acetyl-CoA synthetase [EC:6.2.1.1]
ID1676	9.37224	0.00972859	9.28571	2.66667	K01676 fumarate hydratase
ID12573	9.33906	0.00976655	15.1429	8.33333	K12573 ribonuclease R [EC:3.1.-.-]
ID1879	9.31373	0.00985202	7	2.16667	K01879 glycyl-tRNA synthetase beta chain [EC:6.1.1.14]
ID2048	9.29532	0.00990097	8.28571	2.66667	K02048 sulfate transport system substrate-binding protein
ID3092	9.22016	0.0102637	8	3.25	K03092 RNA polymerase sigma-54 factor
ID7173	9.15138	0.0106032	1.42857	4.5	K07173 S-ribosylhomocysteine lyase [EC:4.4.1.21]
ID1803	9.12181	0.010722	4.42857	8.33333	K01803 triosephosphate isomerase (TIM) [EC:5.3.1.1]
ID29	9.1005	0.0107937	7.42857	2.41667	K00029 malate dehydrogenase (oxaloacetate-decarboxylating)(NADP+) [EC:1.1.1.40]
ID3072	9.04108	0.011095	6.71429	2.08333	K03072 preprotein translocase subunit SecD
ID2049	9.01899	0.0111746	7.42857	3	K02049
ID1572	8.96581	0.0114091	1	8.58333	K01572 oxaloacetate decarboxylase
ID1585	8.96226	0.0114091	9.71429	3.41667	K01585 arginine decarboxylase [EC:4.1.1.19]
ID1960	8.95422	0.0114091	7.42857	2.08333	K01960 pyruvate carboxylase subunit B [EC:6.4.1.1]
ID1426	8.93936	0.0114448	7.14286	2.16667	K01426 amidase [EC:3.5.1.4]
ID836	8.93088	0.0114448	3.57143	0.833333	K00836 diaminobutyrate-2-oxoglutarate transaminase [EC:2.6.1.76]
ID7192	8.81468	0.0120807	0.857143	3	K07192 flotillin
ID1745	8.81896	0.0120807	10.4286	2.5	K01745 histidine ammonia-lyase [EC:4.3.1.3]
ID1190	8.76538	0.0122946	9	48.0833	K01190 beta-galactosidase [EC:3.2.1.23]
ID337	8.76998	0.0122946	5.28571	1.66667	K00337 NADH-quinone oxidoreductase subunit H [EC:1.6.5.3]
ID1958	8.70781	0.0126024	7	2.33333	K01958 pyruvate carboxylase [EC:6.4.1.1]
ID2409	8.70316	0.0126024	5.14286	1.66667	K02409 flagellar M-ring protein FliF
ID1928	8.56944	0.0134992	5.85714	11.6667	K01928 UDP-N-acetylmuramoyl-L-alanyl-D-glutamate--2
ID2011	8.54963	0.0135837	5.85714	2.08333	K02011 iron(III) transport system permease protein
ID131	8.49606	0.013925	4.71429	0.583333	K00131 glyceraldehyde-3-phosphate dehydrogenase (NADP+) [EC:1.2.1.9]
ID5592	8.44986	0.0142177	11.4286	6.25	K05592 ATP-dependent RNA helicase DeaD [EC:3.6.4.13]
ID12308	8.37468	0.0146168	3.57143	24.3333	K12308 beta-galactosidase [EC:3.2.1.23]
ID2564	8.38214	0.0146168	3.28571	9.58333	K02564 glucosamine-6-phosphate deaminase [EC:3.5.99.6]
ID1193	8.38214	0.0146168	2.57143	9.58333	K01193 beta-fructofuranosidase [EC:3.2.1.26]
ID1206	8.33021	0.0148446	3.71429	15.6667	K01206 alpha-L-fucosidase [EC:3.2.1.51]
ID2012	8.33829	0.0148446	9.14286	1.16667	K02012 iron(III) transport system substrate-binding protein
ID1627	8.30297	0.014999	4.85714	1.66667	K01627 2-dehydro-3-deoxyphosphooctonate aldolase (KDO 8-P synthase) [EC:2.5.1.55]
ID10536	8.2952	0.014999	4.14286	1.5	K10536 agmatine deiminase [EC:3.5.3.12]
ID1835	8.28622	0.0150067	9.57143	18.4167	K01835 phosphoglucomutase [EC:5.4.2.2]
ID11070	8.12049	0.0162977	1.85714	5.16667	K11070 spermidine/putrescine transport system permease protein
ID3408	8.12595	0.0162977	4.85714	1.58333	K03408 purine-binding chemotaxis protein CheW
ID1915	8.05848	0.0167383	51.1429	32	K01915 glutamine synthetase [EC:6.3.1.2]
ID1629	8.05631	0.0167383	1.14286	3.16667	K01629 rhamnulose-1-phosphate aldolase [EC:4.1.2.19]
ID12257	7.96379	0.0175395	0.857143	7.33333	K12257 SecD/SecF fusion protein
ID16	7.92455	0.0178467	3.42857	11.5	K00016 L-lactate dehydrogenase [EC:1.1.1.27]
ID1443	7.8893	0.0180424	3.14286	9.33333	K01443 N-acetylglucosamine-6-phosphate deacetylase [EC:3.5.1.25]
ID874	7.89632	0.0180424	2.85714	7.5	K00874 2-dehydro-3-deoxygluconokinase [EC:2.7.1.45]
ID1142	7.87529	0.0180441	13	7.08333	K01142 exodeoxyribonuclease III [EC:3.1.11.2]
ID2935	7.87374	0.0180441	1.42857	3.75	K02935 large subunit ribosomal protein L7/L12
ID2203	7.8547	0.0181582	3.57143	1.58333	K02203 phosphoserine / homoserine phosphotransferase [EC:3.1.3.3 2.7.1.39]
ID8483	7.81973	0.0184155	5.28571	15.8333	K08483 phosphotransferase system
ID3412	7.81407	0.0184155	4.42857	1.66667	K03412 two-component system
ID1338	7.79224	0.0185036	32.2857	15.8333	K01338 ATP-dependent Lon protease [EC:3.4.21.53]
ID3338	7.79038	0.0185036	4.14286	0.75	K03338 5-dehydro-2-deoxygluconokinase [EC:2.7.1.92]
ID6215	7.74855	0.0188589	1.85714	6.25	K06215 pyridoxal 5'-phosphate synthase pdxS subunit [EC:4.3.3.6]
ID854	7.72073	0.0190335	4.57143	10.1667	K00854 xylulokinase [EC:2.7.1.17]
ID2523	7.71705	0.0190335	4	1.58333	K02523 octaprenyl-diphosphate synthase [EC:2.5.1.90]
ID640	7.68623	0.0192822	7.85714	4.66667	K00640 serine O-acetyltransferase [EC:2.3.1.30]
ID10206	7.67308	0.0193444	1	6.08333	K10206 LL-diaminopimelate aminotransferase [EC:2.6.1.83]
ID1243	7.58716	0.0200438	2.42857	6.5	K01243 adenosylhomocysteine nucleosidase [EC:3.2.2.9]
ID36	7.58716	0.0200438	13.5714	4.58333	K00036 glucose-6-phosphate 1-dehydrogenase [EC:1.1.1.49]
ID390	7.59407	0.0200438	4.42857	1.91667	K00390 phosphoadenosine phosphosulfate reductase [EC:1.8.4.8]
ID2000	7.53193	0.0205848	5.42857	1.33333	K02000 glycine betaine/proline transport system ATP-binding protein [EC:3.6.3.32]
ID848	7.45364	0.0214138	1.42857	3.5	K00848 rhamnulokinase [EC:2.7.1.5]
ID1903	7.42437	0.0216646	9	3.41667	K01903 succinyl-CoA synthetase beta subunit [EC:6.2.1.5]
ID104	7.4184	0.0216646	6.71429	2.33333	K00104 glycolate oxidase [EC:1.1.3.15]
ID878	7.40582	0.0217308	1.42857	4.91667	K00878 hydroxyethylthiazole kinase [EC:2.7.1.50]
ID1938	7.35948	0.0219523	5.57143	16.3333	K01938 formate--tetrahydrofolate ligase [EC:6.3.4.3]
ID1929	7.36598	0.0219523	4.28571	11.6667	K01929 UDP-N-acetylmuramoyl-tripeptide--D-alanyl-D-alanine ligase [EC:6.3.2.10]
ID526	7.36598	0.0219523	17.8571	7	K00526 ribonucleoside-diphosphate reductase beta chain [EC:1.17.4.1]
ID1786	7.36844	0.0219523	1.42857	4.5	K01786 L-ribulose-5-phosphate 4-epimerase [EC:5.1.3.4]
ID1442	7.3319	0.0222056	3	10.4167	K01442 choloylglycine hydrolase [EC:3.5.1.24]
ID394	7.32019	0.0222647	0.714286	3.5	K00394 adenylylsulfate reductase
ID2372	7.2929	0.0225188	4.57143	2.83333	K02372 3-hydroxyacyl-[acyl-carrier-protein] dehydratase [EC:4.2.1.59]
ID11071	7.18575	0.0238124	1.85714	3.83333	K11071 spermidine/putrescine transport system permease protein
ID527	7.16925	0.0238503	12.5714	27.5	K00527 ribonucleoside-triphosphate reductase [EC:1.17.4.2]
ID748	7.17083	0.0238503	3.14286	1.41667	K00748 lipid-A-disaccharide synthase [EC:2.4.1.182]
ID11069	7.15946	0.0238905	2.28571	5.5	K11069 spermidine/putrescine transport system substrate-binding protein
ID656	7.1062	0.0245181	10.7143	25.25	K00656 formate C-acetyltransferase [EC:2.3.1.54]
ID336	7.01819	0.0256562	6.14286	2.83333	K00336 NADH-quinone oxidoreductase subunit G [EC:1.6.5.3]
ID1804	6.99311	0.0259212	3.28571	9.41667	K01804 L-arabinose isomerase [EC:5.3.1.4]
ID1192	6.96183	0.0262801	1	4.16667	K01192 beta-mannosidase [EC:3.2.1.25]
ID845	6.92503	0.026727	3.57143	7.83333	K00845 glucokinase [EC:2.7.1.2]
ID1950	6.9067	0.0269028	5.28571	12	K01950 NAD+ synthase (glutamine-hydrolysing) [EC:6.3.5.1]
ID3407	6.84891	0.0275951	7	3.08333	K03407 two-component system
ID6148	6.84814	0.0275951	8.14286	1.41667	K06148 ATP-binding cassette
ID226	6.84008	0.0276188	0.428571	5	K00226 dihydroorotate dehydrogenase (fumarate) [EC:1.3.98.1]
ID2881	6.82362	0.027771	2.42857	4.5	K02881 large subunit ribosomal protein L18
ID342	6.81728	0.027771	4.85714	2	K00342 NADH-quinone oxidoreductase subunit M [EC:1.6.5.3]
ID14	6.78754	0.0280608	3.71429	8.08333	K00014 shikimate dehydrogenase [EC:1.1.1.25]
ID2517	6.77944	0.0280608	6.14286	2	K02517 lipid A biosynthesis lauroyl acyltransferase [EC:2.3.1.-]
ID11963	6.77944	0.0280608	3.28571	1.25	K11963 urea transport system ATP-binding protein
ID4072	6.72129	0.0288868	6.42857	16.75	K04072 acetaldehyde dehydrogenase / alcohol dehydrogenase [EC:1.2.1.10 1.1.1.1]
ID925	6.70938	0.0289769	5.71429	12.3333	K00925 acetate kinase [EC:2.7.2.1]
ID2557	6.57843	0.0310764	4.14286	1.66667	K02557 chemotaxis protein MotB
ID12410	6.54337	0.0314716	3.42857	7.58333	K12410
ID1785	6.54921	0.0314716	2.42857	6.75	K01785 aldose 1-epimerase [EC:5.1.3.3]
ID697	6.52974	0.0316023	2.85714	0.666667	K00697 trehalose 6-phosphate synthase [EC:2.4.1.15]
ID1209	6.5085	0.0318702	3.85714	13	K01209 alpha-N-arabinofuranosidase [EC:3.2.1.55]
ID303	6.48759	0.0321349	10.7143	0.833333	K00303 sarcosine oxidase
ID975	6.45689	0.0325812	8.14286	15.9167	K00975 glucose-1-phosphate adenylyltransferase [EC:2.7.7.27]
ID3856	6.38407	0.0338275	2.42857	4.41667	K03856 3-deoxy-7-phosphoheptulonate synthase [EC:2.5.1.54]
ID57	6.36687	0.0339223	5	10.0833	K00057 glycerol-3-phosphate dehydrogenase (NAD(P)+) [EC:1.1.1.94]
ID1686	6.36687	0.0339223	2.71429	6	K01686 mannonate dehydratase [EC:4.2.1.8]
ID11754	6.29895	0.0351257	4.28571	10.3333	K11754 dihydrofolate synthase / folylpolyglutamate synthase [EC:6.3.2.12 6.3.2.17]
ID262	6.27664	0.0352091	10	17.9167	K00262 glutamate dehydrogenase (NADP+) [EC:1.4.1.4]
ID876	6.2822	0.0352091	3.57143	8.08333	K00876 uridine kinase [EC:2.7.1.48]
ID41	6.28346	0.0352091	1	3.91667	K00041 tagaturonate reductase [EC:1.1.1.58]
ID6861	6.25973	0.0354266	4	2	K06861 lipopolysaccharide export system ATP-binding protein [EC:3.6.3.-]
ID5343	6.21429	0.0361034	13.1429	5.58333	K05343 maltose alpha-D-glucosyltransferase/ alpha-amylase [EC:5.4.99.16 3.2.1.1]
ID12368	6.21466	0.0361034	10.8571	0.916667	K12368 dipeptide transport system substrate-binding protein
ID1251	6.16394	0.037021	11.5714	4.41667	K01251 adenosylhomocysteinase [EC:3.3.1.1]
ID290	6.15287	0.0371294	2.28571	6.5	K00290 saccharopine dehydrogenase (NAD+
ID145	6.13633	0.0373537	5.28571	9.16667	K00145 N-acetyl-gamma-glutamyl-phosphate reductase [EC:1.2.1.38]
ID2047	6.11494	0.0376832	3.28571	1.5	K02047 sulfate transport system permease protein
ID1834	6.09707	0.0376919	1.28571	10.0833	K01834 2
ID11962	6.10151	0.0376919	4.14286	1.41667	K11962 urea transport system ATP-binding protein
ID3394	6.10714	0.0376919	2.71429	1.16667	K03394 precorrin-2/cobalt-factor-2 C20-methyltransferase [EC:2.1.1.130 2.1.1.151]
ID5846	6.05198	0.0385399	5.42857	1.16667	K05846 osmoprotectant transport system permease protein
ID1478	6.02679	0.0389665	4.57143	1.16667	K01478 arginine deiminase [EC:3.5.3.6]
ID677	5.98874	0.0396865	4.57143	1.91667	K00677 UDP-N-acetylglucosamine acyltransferase [EC:2.3.1.129]
ID831	5.89486	0.0417222	5.71429	10.4167	K00831 phosphoserine aminotransferase [EC:2.6.1.52]
ID1902	5.85922	0.0424382	7.85714	2.58333	K01902 succinyl-CoA synthetase alpha subunit [EC:6.2.1.5]
ID2876	5.83014	0.0430066	3.57143	5.83333	K02876 large subunit ribosomal protein L15
ID819	5.76395	0.0445134	2.71429	0.75	K00819 ornithine--oxo-acid transaminase [EC:2.6.1.13]
ID1775	5.67972	0.0465517	6.28571	9.58333	K01775 alanine racemase [EC:5.1.1.1]
ID1428	5.63381	0.0476339	6	2.91667	K01428 urease subunit alpha [EC:3.5.1.5]
ID688	5.61972	0.0478661	19	35.0833	K00688 starch phosphorylase [EC:2.4.1.1]
ID798	5.58036	0.0487987	3.57143	1.33333	K00798 cob(I)alamin adenosyltransferase [EC:2.5.1.17]

## Sheet: Supplementary Table 10
Supplementary Table 10. Enrichment and depletion of KO metabolic gene categories in the ancient (BRS and Ötzi) and modern (Italian, Hadza and Malawian) comparative IM cohorts based on false discovery rate (FDR) corrected p-values (q ꞊ <0.05).
ID	Test-Statistic	P	BRS_mean	Otzi-UPLI_mean	Otzi-SI_mean	Otzi-LPLI_mean	Hadza_mean	Malawi_mean	Italian_mean	KEGG categories
ID3087	18	0.0062322	3	4	4	1	1	0	1	K03087 RNA polymerase nonessential primary-like sigma factor
ID167	17.9366	0.00639255	3.33333	5	7	1	0	0	0	K00167 2-oxoisovalerate dehydrogenase E1 component beta subunit [EC:1.2.4.4]
ID322	17.9311	0.0064067	5.33333	7.5	10	2	1	0	1	K00322 NAD(P) transhydrogenase [EC:1.6.1.1]
ID1959	17.914	0.00645085	4	12.5	17	2	1	0	1	K01959 pyruvate carboxylase subunit A [EC:6.4.1.1]
ID1497	17.9045	0.0064754	4.66667	3	4	1	1	0	1	K01497 GTP cyclohydrolase II [EC:3.5.4.25]
ID130	17.8908	0.00651095	3	8	11	2	1	0	1	K00130 betaine-aldehyde dehydrogenase [EC:1.2.1.8]
ID11073	17.8906	0.0065115	5	16.5	22	4	1	0	1	K11073 putrescine transport system substrate-binding protein
ID252	17.8869	0.00652107	9.33333	7	10	2	0	0	0	K00252 glutaryl-CoA dehydrogenase [EC:1.3.8.6]
ID412	17.8278	0.00667738	12.3333	24	13	2	1	0	0	K00412 ubiquinol-cytochrome c reductase cytochrome b subunit
ID257	17.8278	0.00667738	7.33333	14.5	21	7	1	0	1	K00257 [EC:1.3.99.-]
ID2914	17.8125	0.00671825	1	1	1	1	1	4.75	1	K02914 large subunit ribosomal protein L34
ID1659	17.7375	0.0069228	5.33333	4.5	5	1	1	0	1	K01659 2-methylcitrate synthase [EC:2.3.3.5]
ID2261	17.7046	0.00701449	4	10	2	1	0	0	0	K02261 cytochrome c oxidase subunit 2
ID451	17.6908	0.00705316	4.33333	4.5	6	1	0	0	0	K00451 homogentisate 1
ID8484	17.4228	0.00784874	4.33333	11.5	17	2	1.25	0	1	K08484 phosphotransferase system
ID2109	17.3844	0.0079696	1	3	5	3	1	7.25	2.75	K02109 F-type H+-transporting ATPase subunit b
ID1941	17.3314	0.0081395	9	10.5	15	2	1	0	1.25	K01941 urea carboxylase [EC:6.3.4.6]
ID1690	17.0386	0.00914251	5	8	11	2	1	0.25	1	K01690 phosphogluconate dehydratase [EC:4.2.1.12]
ID632	17.0386	0.00914251	9	8	10	2	1	0.25	1	K00632 acetyl-CoA acyltransferase [EC:2.3.1.16]
ID2946	17.0124	0.00923762	6	2.5	2	8	4	10.5	4.75	K02946 small subunit ribosomal protein S10
ID799	17.0019	0.00927634	5	9.5	11	2	1	0	0.75	K00799 glutathione S-transferase [EC:2.5.1.18]
ID2935	16.9972	0.00929366	1	1	2	3	2	6.75	2.5	K02935 large subunit ribosomal protein L7/L12
ID991	16.9911	0.00931602	1	2	3	11	2	11	5.25	K00991 2-C-methyl-D-erythritol 4-phosphate cytidylyltransferase [EC:2.7.7.60]
ID651	16.9723	0.00938542	2	1	1	1	5	17	9.75	K00651 homoserine O-succinyltransferase [EC:2.3.1.46]
ID11891	16.9714	0.00938882	3.66667	11.5	14	2	1	0.25	1	K11891 type VI secretion system protein ImpL
ID940	16.9342	0.0095281	3	4	5	4	1	1.25	1	K00940 nucleoside-diphosphate kinase [EC:2.7.4.6]
ID1637	16.9123	0.00961096	12	8.5	11	2	1	0.25	1	K01637 isocitrate lyase [EC:4.1.3.1]
ID1493	16.9053	0.00963783	2.33333	1	1	6	4	2.5	4.25	K01493 dCMP deaminase [EC:3.5.4.12]
ID334	16.8909	0.00969277	4	4	4	1	1	0	1.5	K00334 NADH-quinone oxidoreductase subunit E [EC:1.6.5.3]
ID1776	16.8908	0.00969323	1.66667	3	3	12	3	6	5.5	K01776 glutamate racemase [EC:5.1.1.3]
ID406	16.8589	0.00981611	4.33333	6	8	1	1	0.25	0	K00406 cytochrome c oxidase cbb3-type subunit III
ID404	16.8432	0.00987704	12.6667	15.5	23	4	1	0.25	0	K00404 cytochrome c oxidase cbb3-type subunit I [EC:1.9.3.1]
ID1818	16.8376	0.00989896	1	1	1	10	4.5	1.75	7.75	K01818 L-fucose isomerase [EC:5.3.1.25]
ID7646	16.8235	0.00995447	1	7.5	9	4	4	1.75	11.75	K07646 two-component system
ID1803	16.7967	0.0100603	3.33333	4	6	7	5.75	11	8.25	K01803 triosephosphate isomerase (TIM) [EC:5.3.1.1]
ID12339	16.7486	0.0102532	3	4.5	7	1	0.75	0	1	K12339 cysteine synthase B [EC:2.5.1.47]
ID568	16.7481	0.0102552	3.33333	4	5	1	1	0	0.75	K00568 2-polyprenyl-6-hydroxyphenyl methylase / 3-demethylubiquinone-9 3-methyltransferase [EC:2.1.1.222 2.1.1.64]
ID873	16.7394	0.0102903	9.33333	11	12	38	8.75	19.5	14.5	K00873 pyruvate kinase [EC:2.7.1.40]
ID10941	16.7318	0.010321	4.33333	6	9	1	1	0	0.75	K10941 sigma-54 specific transcriptional regulator
ID956	16.6798	0.0105351	4	1	1	1	3	1.5	7.75	K00956 sulfate adenylyltransferase subunit 1 [EC:2.7.7.4]
ID2275	16.6789	0.0105386	9	4	6	1	0.25	0	0	K02275 cytochrome c oxidase subunit II [EC:1.9.3.1]
ID1772	16.6564	0.0106327	7	5	6	1	1	0.75	1	K01772 ferrochelatase [EC:4.99.1.1]
ID1070	16.6466	0.0106737	3.66667	4.5	6	1	1	0.25	1	K01070 S-formylglutathione hydrolase [EC:3.1.2.12]
ID140	16.6462	0.0106752	9.66667	21	28	5	1	0.25	1.5	K00140 malonate-semialdehyde dehydrogenase (acetylating) / methylmalonate-semialdehyde dehydrogenase [EC:1.2.1.18 1.2.1.27]
ID1433	16.6342	0.0107261	6.66667	15.5	20	3	1	0.25	1.25	K01433 formyltetrahydrofolate deformylase [EC:3.5.1.10]
ID13482	16.6111	0.0108239	3.66667	7	10	2	0.5	0	0	K13482 xanthine dehydrogenase large subunit [EC:1.17.1.4]
ID626	16.6092	0.0108319	14.6667	20.5	26	21	4.75	2.5	5.25	K00626 acetyl-CoA C-acetyltransferase [EC:2.3.1.9]
ID457	16.594	0.0108969	5.33333	10.5	12	3	0.5	0	0	K00457 4-hydroxyphenylpyruvate dioxygenase [EC:1.13.11.27]
ID7788	16.594	0.0108969	4	10	13	2	1	0.5	1	K07788 multidrug efflux pump
ID121	16.5865	0.0109294	9	9	9	2	1	0.25	1	K00121 S-(hydroxymethyl)glutathione dehydrogenase / alcohol dehydrogenase [EC:1.1.1.284 1.1.1.1]
ID302	16.5849	0.0109362	0.666667	23	31	4	1	0	1	K00302 sarcosine oxidase
ID1807	16.5835	0.0109422	2	3	4	1	1	9.75	1.25	K01807 ribose 5-phosphate isomerase A [EC:5.3.1.6]
ID2276	16.5793	0.0109602	6	4	6	1	0	0	0.25	K02276 cytochrome c oxidase subunit III [EC:1.9.3.1]
ID1011	16.5664	0.011016	7	4	5	9	1	0.5	1	K01011 thiosulfate/3-mercaptopyruvate sulfurtransferase [EC:2.8.1.1 2.8.1.2]
ID117	16.558	0.0110525	5	9.5	13	2	1.25	0.25	1	K00117 quinoprotein glucose dehydrogenase [EC:1.1.5.2]
ID7665	16.5483	0.0110948	1	11	13	2	1	0	2.5	K07665 two-component system
ID3210	16.5378	0.0111406	1	2	3	4	1	4	1.75	K03210 preprotein translocase subunit YajC
ID955	16.5265	0.0111906	4.66667	8	10	2	1	0.25	1.25	K00955 bifunctional enzyme CysN/CysC [EC:2.7.7.4 2.7.1.25]
ID6445	16.5265	0.0111906	6.33333	12	17	2	1.25	0.25	1	K06445 acyl-CoA dehydrogenase [EC:1.3.99.-]
ID5365	16.5265	0.0111906	3.33333	11	15	2	1.25	0.25	1	K05365 penicillin-binding protein 1B [EC:2.4.1.129 3.4.-.-]
ID6596	16.5092	0.0112665	7.66667	10	15	2	0.5	0	0	K06596 chemosensory pili system protein ChpA (sensor histidine kinase/response regulator)
ID3735	16.5	0.0113076	4	8	9	4	1	0.5	1	K03735 ethanolamine ammonia-lyase large subunit [EC:4.3.1.7]
ID1546	16.4978	0.0113173	1	7	7	2	1	0	3.75	K01546 K+-transporting ATPase ATPase A chain [EC:3.6.3.12]
ID3205	16.4973	0.0113195	1.33333	1	2	1	30.5	14	60.75	K03205 type IV secretion system protein VirD4
ID7712	16.4907	0.0113489	6.33333	8	11	2	1	0.5	1	K07712 two-component system
ID1192	16.4885	0.0113586	1	1	1	1	1	5.5	6	K01192 beta-mannosidase [EC:3.2.1.25]
ID3644	16.4832	0.0113823	12.6667	8	11	2	1	0.25	1.5	K03644 lipoic acid synthetase [EC:2.8.1.8]
ID286	16.4752	0.0114183	1	2	3	12	2.75	9	5.5	K00286 pyrroline-5-carboxylate reductase [EC:1.5.1.2]
ID1584	16.4693	0.0114451	11.3333	7.5	10	2	1.25	0.25	1	K01584 arginine decarboxylase [EC:4.1.1.19]
ID370	16.4641	0.0114681	15.6667	8.5	11	2	1.5	1	1	K00370 nitrate reductase alpha subunit [EC:1.7.99.4]
ID3524	16.4613	0.0114811	1	2	2	7	3.5	13	7.5	K03524 BirA family transcriptional regulator
ID372	16.448	0.0115411	4	3.5	5	18	1	0	0.5	K00372 assimilatory nitrate reductase catalytic subunit [EC:1.7.99.4]
ID1893	16.4406	0.0115746	8	3	1	20	10	3.75	11.75	K01893 asparaginyl-tRNA synthetase [EC:6.1.1.22]
ID1241	16.43	0.011623	5.33333	8	12	2	1	0	1	K01241 AMP nucleosidase [EC:3.2.2.4]
ID1638	16.4148	0.0116927	12	13	18	3	1.5	0.25	1	K01638 malate synthase [EC:2.3.3.9]
ID3150	16.4055	0.0117353	1	3.5	2	23	8.5	4.25	12.75	K03150 2-iminoacetate synthase [EC:4.1.99.19]
ID845	16.3938	0.0117893	1.33333	2	3	14	4.75	10.75	8	K00845 glucokinase [EC:2.7.1.2]
ID10117	16.3835	0.0118371	2.33333	1	1	4	10.75	82.75	28.25	K10117 raffinose/stachyose/melibiose transport system substrate-binding protein
ID3381	16.3705	0.0118977	2	5	6	1	0.25	0	0	K03381 catechol 1
ID3525	16.35	0.0119937	1.33333	3	3	12	3	9.25	6.25	K03525 type III pantothenate kinase [EC:2.7.1.33]
ID1712	16.3364	0.0120577	7.66667	12	14	5	2.5	0.25	3.5	K01712 urocanate hydratase [EC:4.2.1.49]
ID1961	16.3311	0.0120832	14	10.5	12	15	3	2.5	9.25	K01961 acetyl-CoA carboxylase
ID1791	16.3292	0.0120921	6	4	1	15	5.5	3	3.75	K01791 UDP-N-acetylglucosamine 2-epimerase (non-hydrolysing) [EC:5.1.3.14]
ID647	16.316	0.0121546	6.33333	6	9	1	1	0.75	1	K00647 3-oxoacyl-[acyl-carrier-protein] synthase I [EC:2.3.1.41]
ID2888	16.3111	0.0121782	2.33333	2	3	3	1.5	7	3	K02888 large subunit ribosomal protein L21
ID1950	16.3041	0.0122117	3	4	1	19	6.75	15.25	14	K01950 NAD+ synthase (glutamine-hydrolysing) [EC:6.3.5.1]
ID1929	16.2946	0.0122571	1.66667	4	6	11	5.5	18.75	10.75	K01929 UDP-N-acetylmuramoyl-tripeptide--D-alanyl-D-alanine ligase [EC:6.3.2.10]
ID1243	16.2843	0.0123065	1	1	1	11	2.25	12.5	4.75	K01243 adenosylhomocysteine nucleosidase [EC:3.2.2.9]
ID13893	16.2817	0.012319	6.33333	19	23	4	1.25	0.25	1.5	K13893 microcin C transport system substrate-binding protein
ID2343	16.2812	0.0123214	12	9	11	23	7.75	29.75	12.75	K02343 DNA polymerase III subunit gamma/tau [EC:2.7.7.7]
ID331	16.267	0.0123906	6.33333	5	6	1	1	0.25	1.5	K00331 NADH-quinone oxidoreductase subunit B [EC:1.6.5.3]
ID2002	16.2604	0.0124227	3	21	26	4	1	0.5	1.25	K02002 glycine betaine/proline transport system substrate-binding protein
ID1907	16.2534	0.0124568	3.33333	4.5	6	1	0.5	0	0	K01907 acetoacetyl-CoA synthetase [EC:6.2.1.16]
ID362	16.249	0.0124782	9	13.5	19	3	1.25	0.75	1	K00362 nitrite reductase (NADH) large subunit [EC:1.7.1.15]
ID1255	16.249	0.0124782	5	7	8	17	1.25	0.75	1	K01255 leucyl aminopeptidase [EC:3.4.11.1]
ID3841	16.2226	0.012608	4.66667	6	8	1	1.25	0.25	1	K03841 fructose-1
ID3655	16.2146	0.0126472	9	11.5	13	19	17	63.25	26.75	K03655 ATP-dependent DNA helicase RecG [EC:3.6.4.12]
ID3338	16.2111	0.0126645	1	7	8	4	1	0.25	1	K03338 5-dehydro-2-deoxygluconokinase [EC:2.7.1.92]
ID11754	16.178	0.0128298	2	4	5	11	4.5	16	10.5	K11754 dihydrofolate synthase / folylpolyglutamate synthase [EC:6.3.2.12 6.3.2.17]
ID3415	16.1693	0.0128736	3.66667	13	17	3	1.25	0.5	1	K03415 two-component system
ID2864	16.169	0.0128749	2	3	4	7	2.75	9.75	4	K02864 large subunit ribosomal protein L10
ID1682	16.1657	0.0128918	14.6667	11	15	3	1.25	0.5	1	K01682 aconitate hydratase 2 / 2-methylisocitrate dehydratase [EC:4.2.1.3 4.2.1.99]
ID1077	16.1636	0.0129024	1	1	1	1	2	20.75	5.5	K01077 alkaline phosphatase [EC:3.1.3.1]
ID10441	16.1634	0.0129033	1.66667	9.5	12	15	4.5	2.5	5.75	K10441 ribose transport system ATP-binding protein [EC:3.6.3.17]
ID1141	16.1541	0.0129503	3	4	6	1	1	0.5	1	K01141 exodeoxyribonuclease I [EC:3.1.11.1]
ID3583	16.1534	0.0129539	3.66667	11.5	16	3	1.25	0.5	1	K03583 exodeoxyribonuclease V gamma subunit [EC:3.1.11.5]
ID1969	16.1293	0.0130767	6.66667	6.5	9	1	0.5	0	0	K01969 3-methylcrotonyl-CoA carboxylase beta subunit [EC:6.4.1.4]
ID10125	16.1217	0.0131152	2	10	14	2	0	0.25	0.75	K10125 two-component system
ID631	16.1042	0.0132057	4.33333	11	15	2	1.25	0.75	1	K00631 glycerol-3-phosphate O-acyltransferase [EC:2.3.1.15]
ID1139	16.1028	0.0132127	4	9.5	13	2	1.25	0.5	1	K01139 guanosine-3'
ID11963	16.1018	0.0132181	3	4	5	1	1	2.75	0	K11963 urea transport system ATP-binding protein
ID1209	16.1017	0.0132185	7.66667	1	1	1	5	23	11	K01209 alpha-N-arabinofuranosidase [EC:3.2.1.55]
ID3582	16.0876	0.0132913	4	9	12	2	1.25	0.75	1	K03582 exodeoxyribonuclease V beta subunit [EC:3.1.11.5]
ID285	16.0862	0.0132987	4.33333	9	13	2	1	0.25	0.75	K00285 D-amino-acid dehydrogenase [EC:1.4.99.1]
ID7649	16.0779	0.0133421	1	5	8	1	0.25	0	0	K07649 two-component system
ID11904	16.0708	0.0133789	5.66667	10	12	2	1	0.25	0.75	K11904 type VI secretion system secreted protein VgrG
ID11907	16.0708	0.0133789	4.33333	12.5	16	2	1	0.25	0.75	K11907 type VI secretion system protein VasG
ID8311	16.0693	0.0133868	4	5	5	1	1	0.5	1	K08311 putative (di)nucleoside polyphosphate hydrolase [EC:3.6.1.-]
ID2909	16.0671	0.0133982	4	2	2	5	2	7	2.25	K02909 large subunit ribosomal protein L31
ID7173	16.0555	0.0134591	1	1	1	4	2.25	7.25	4	K07173 S-ribosylhomocysteine lyase [EC:4.4.1.21]
ID108	16.0441	0.0135192	3.66667	11	15	3	1	0.25	0.75	K00108 choline dehydrogenase
ID11076	16.0403	0.013539	2.66667	10	13	2	1	0.25	0.75	K11076 putrescine transport system ATP-binding protein
ID3336	16.0296	0.013596	1	8	9	7	1	0.25	2	K03336 3D-(3
ID1920	16.0207	0.0136432	4	4.5	6	1	1	0.5	1	K01920 glutathione synthase [EC:6.3.2.3]
ID13895	16.0134	0.0136822	3	7.5	11	2	1	0.25	0.75	K13895 microcin C transport system permease protein
ID2492	16.0098	0.0137012	3.33333	6.5	8	9	1	1	2.75	K02492 glutamyl-tRNA reductase [EC:1.2.1.70]
ID847	16.0094	0.0137037	1	3	3	8	5.5	12.5	10.25	K00847 fructokinase [EC:2.7.1.4]
ID11962	16.0012	0.0137478	3.66667	5	7	1	1	3.25	0	K11962 urea transport system ATP-binding protein
ID2405	15.9872	0.0138229	3.33333	5.5	7	2	1.5	0.75	1	K02405 RNA polymerase sigma factor for flagellar operon FliA
ID128	15.9704	0.0139136	12.3333	18	24	16	1	6	2	K00128 aldehyde dehydrogenase (NAD+) [EC:1.2.1.3]
ID1012	15.9699	0.0139165	6.33333	9.5	10	17	5.25	2.75	9.5	K01012 biotin synthase [EC:2.8.1.6]
ID8483	15.9683	0.0139254	4	1.5	1	21	7.5	27	13	K08483 phosphotransferase system
ID335	15.9463	0.0140452	7	8	8	4	3.25	1.5	4.75	K00335 NADH-quinone oxidoreductase subunit F [EC:1.6.5.3]
ID10119	15.9343	0.0141108	2.33333	1	1	2	5	51.25	13.5	K10119 raffinose/stachyose/melibiose transport system permease protein
ID2274	15.9281	0.0141454	28.3333	9.5	13	2	0.25	0	0.25	K02274 cytochrome c oxidase subunit I [EC:1.9.3.1]
ID1113	15.9209	0.0141848	2.33333	5	5	1	0.5	0	0	K01113 alkaline phosphatase D [EC:3.1.3.1]
ID1825	15.9139	0.0142238	4.66667	9	13	2	1.25	0.25	0.75	K01825 3-hydroxyacyl-CoA dehydrogenase / enoyl-CoA hydratase / 3-hydroxybutyryl-CoA epimerase / enoyl-CoA isomerase [EC:1.1.1.35 4.2.1.17 5.1.2.3 5.3.3.8]
ID3879	15.9108	0.0142407	2.66667	4.5	2	1	0.25	0	0	K03879 NADH-ubiquinone oxidoreductase chain 2 [EC:1.6.5.3]
ID1775	15.8941	0.0143336	3	5.5	6	18	6.75	11.5	10.5	K01775 alanine racemase [EC:5.1.1.1]
ID5350	15.8831	0.0143955	2	1	1	1	2.5	13.75	4.75	K05350 beta-glucosidase [EC:3.2.1.21]
ID2939	15.8593	0.0145295	1.66667	2	3	5	2	8.75	4	K02939 large subunit ribosomal protein L9
ID928	15.8527	0.014567	10.3333	9	11	12	7.5	22.75	14.75	K00928 aspartate kinase [EC:2.7.2.4]
ID7667	15.8489	0.0145886	1	2.5	3	1	3.5	1.25	4.75	K07667 two-component system
ID12308	15.8341	0.0146728	1.66667	1	1	17	6	52.75	14.25	K12308 beta-galactosidase [EC:3.2.1.23]
ID995	15.8272	0.014712	2.33333	3	3	7	1.5	12.25	7	K00995 CDP-diacylglycerol--glycerol-3-phosphate 3-phosphatidyltransferase [EC:2.7.8.5]
ID1676	15.8259	0.0147194	13	7	10	2	4	0.5	3.5	K01676 fumarate hydratase
ID290	15.8235	0.0147336	4	1	1	1	7.25	2.25	10	K00290 saccharopine dehydrogenase (NAD+
ID163	15.8128	0.0147948	20.3333	18.5	23	4	1.5	0.5	1	K00163 pyruvate dehydrogenase E1 component [EC:1.2.4.1]
ID705	15.8034	0.0148488	3.66667	4	5	19	11.75	48	23.75	K00705 4-alpha-glucanotransferase [EC:2.4.1.25]
ID3100	15.8008	0.0148642	6.66667	6	7	14	5	14	9.25	K03100 signal peptidase I [EC:3.4.21.89]
ID641	15.7941	0.0149027	6.33333	6.5	8	1	1	0.5	1	K00641 homoserine O-acetyltransferase [EC:2.3.1.31]
ID1190	15.7777	0.0149983	3.33333	2	1	48	32.75	60.5	51	K01190 beta-galactosidase [EC:3.2.1.23]
ID248	15.773	0.0150258	3.33333	9.5	10	11	1.5	0.5	1.25	K00248 butyryl-CoA dehydrogenase [EC:1.3.8.1]
ID1442	15.7725	0.0150288	1	1	1	15	3	15.75	12.5	K01442 choloylglycine hydrolase [EC:3.5.1.24]
ID3101	15.7694	0.0150464	2.33333	3	3	8	1.25	5.75	2.5	K03101 signal peptidase II [EC:3.4.23.36]
ID336	15.7587	0.0151092	4.66667	8	9	4	2.75	1	4.75	K00336 NADH-quinone oxidoreductase subunit G [EC:1.6.5.3]
ID116	15.7567	0.0151213	8	10	14	2	1	0.5	0.75	K00116 malate dehydrogenase (quinone) [EC:1.1.5.4]
ID648	15.7527	0.0151446	7.33333	5.5	7	10	3.25	2.75	5	K00648 3-oxoacyl-[acyl-carrier-protein] synthase III [EC:2.3.1.180]
ID3394	15.75	0.0151606	1	4	4	4	1	1.5	1	K03394 precorrin-2/cobalt-factor-2 C20-methyltransferase [EC:2.1.1.130 2.1.1.151]
ID2038	15.74	0.0152198	4.66667	8	10	4	3	12.75	6.25	K02038 phosphate transport system permease protein
ID1478	15.7204	0.0153361	1	6.5	7	9	1	1.5	1	K01478 arginine deiminase [EC:3.5.3.6]
ID3816	15.7132	0.0153789	1	4	5	9	3	7	4.75	K03816 xanthine phosphoribosyltransferase [EC:2.4.2.22]
ID1692	15.7109	0.0153927	3.66667	6.5	8	1	0.75	0	0.25	K01692 enoyl-CoA hydratase [EC:4.2.1.17]
ID2454	15.7101	0.0153978	7.33333	10	13	3	1.25	1.5	1	K02454 general secretion pathway protein E
ID1679	15.705	0.0154283	10.3333	7	8	2	2.25	1.25	1	K01679 fumarate hydratase
ID249	15.6946	0.0154906	10.6667	13.5	18	3	0.5	0	0.25	K00249 acyl-CoA dehydrogenase [EC:1.3.8.7]
ID965	15.6943	0.0154923	2.33333	1	1	9	6.5	21	12	K00965 UDPglucose--hexose-1-phosphate uridylyltransferase [EC:2.7.7.12]
ID381	15.6911	0.0155118	9.33333	9.5	13	2	0.75	0.25	1.25	K00381 sulfite reductase (NADPH) hemoprotein beta-component [EC:1.8.1.2]
ID957	15.6902	0.0155171	9.66667	6	7	2	2.5	1.5	6.5	K00957 sulfate adenylyltransferase subunit 2 [EC:2.7.7.4]
ID1591	15.6764	0.0156002	3	3	3	8	5.75	15.5	10	K01591 orotidine-5'-phosphate decarboxylase [EC:4.1.1.23]
ID164	15.6506	0.0157572	23.6667	19.5	25	4	1.25	0.75	1.5	K00164 2-oxoglutarate dehydrogenase E1 component [EC:1.2.4.2]
ID405	15.6464	0.0157833	4	5.5	9	1	0.75	0.25	0	K00405 cytochrome c oxidase cbb3-type subunit II
ID10118	15.64	0.0158224	1.66667	1	1	3	4.5	53.75	13.25	K10118 raffinose/stachyose/melibiose transport system permease protein
ID3584	15.632	0.0158713	1.66667	2.5	3	6	1.75	8.75	5	K03584 DNA repair protein RecO (recombination protein O)
ID850	15.6254	0.015912	5	2.5	1	34	15.5	9	28.75	K00850 6-phosphofructokinase 1 [EC:2.7.1.11]
ID341	15.6182	0.0159568	5.66667	8	10	2	3.5	0.5	2.5	K00341 NADH-quinone oxidoreductase subunit L [EC:1.6.5.3]
ID864	15.6088	0.0160151	10.3333	13	15	26	7.5	3	8.25	K00864 glycerol kinase [EC:2.7.1.30]
ID1737	15.6027	0.0160531	3.33333	4	4	1	1	1	1.5	K01737 6-pyruvoyltetrahydropterin/6-carboxytetrahydropterin synthase [EC:4.2.3.12 4.1.2.50]
ID253	15.5898	0.0161336	3.66667	6	9	1	0.25	0	0.25	K00253 isovaleryl-CoA dehydrogenase [EC:1.3.8.4]
ID859	15.5868	0.0161521	1	1.5	2	5	1.25	6.25	2.25	K00859 dephospho-CoA kinase [EC:2.7.1.24]
ID2434	15.5864	0.0161546	13.3333	8	10	3	5.25	22	8	K02434 aspartyl-tRNA(Asn)/glutamyl-tRNA(Gln) amidotransferase subunit B [EC:6.3.5.6 6.3.5.7]
ID604	15.5706	0.0162541	3	4	5	10	4	10.5	7.25	K00604 methionyl-tRNA formyltransferase [EC:2.1.2.9]
ID1520	15.5611	0.0163138	2	2.5	3	8	3	6.5	4.5	K01520 dUTP pyrophosphatase [EC:3.6.1.23]
ID849	15.5535	0.0163623	1.66667	1	1	10	8.75	16.5	11.5	K00849 galactokinase [EC:2.7.1.6]
ID1814	15.551	0.0163783	5.33333	5	6	1	2.5	1.25	5	K01814 phosphoribosylformimino-5-aminoimidazole carboxamide ribotide isomerase [EC:5.3.1.16]
ID2341	15.5453	0.0164144	2	4	5	9	2.75	13.25	7.25	K02341 DNA polymerase III subunit delta' [EC:2.7.7.7]
ID2887	15.5412	0.0164402	3	2	3	5	3.5	6.5	3.25	K02887 large subunit ribosomal protein L20
ID854	15.5325	0.0164955	4.66667	5	6	2	5.25	15	10.25	K00854 xylulokinase [EC:2.7.1.17]
ID1658	15.5115	0.0166307	3.66667	4	4	1	1.75	1.5	3.75	K01658 anthranilate synthase component II [EC:4.1.3.27]
ID12251	15.497	0.016724	4.66667	3	5	1	2.75	0.5	2.75	K12251 N-carbamoylputrescine amidase [EC:3.5.1.53]
ID303	15.4918	0.0167578	1	20	28	4	1	0.25	1.25	K00303 sarcosine oxidase
ID11959	15.4818	0.0168229	9.33333	8.5	11	2	1	6	0.5	K11959 urea transport system substrate-binding protein
ID602	15.4682	0.0169119	10.6667	11	12	14	9.75	16.25	13.25	K00602 phosphoribosylaminoimidazolecarboxamide formyltransferase / IMP cyclohydrolase [EC:2.1.2.3 3.5.4.10]
ID11752	15.4543	0.0170027	2	4.5	5	7	3.5	10	6.75	K11752 diaminohydroxyphosphoribosylaminopyrimidine deaminase / 5-amino-6-(5-phosphoribosylamino)uracil reductase [EC:3.5.4.26 1.1.1.193]
ID161	15.4531	0.0170107	6.33333	5	8	1	1	1.25	1.25	K00161 pyruvate dehydrogenase E1 component alpha subunit [EC:1.2.4.1]
ID1960	15.4457	0.0170596	5.33333	10	14	2	3.25	0.5	2.5	K01960 pyruvate carboxylase subunit B [EC:6.4.1.1]
ID975	15.4388	0.0171053	6	2.5	2	32	12	14.75	21	K00975 glucose-1-phosphate adenylyltransferase [EC:2.7.7.27]
ID658	15.4363	0.0171218	10.3333	4.5	6	1	0.75	0.75	1	K00658 2-oxoglutarate dehydrogenase E2 component (dihydrolipoamide succinyltransferase) [EC:2.3.1.61]
ID5601	15.4355	0.0171268	1	9	2	34	7.25	4	9.75	K05601 hydroxylamine reductase [EC:1.7.99.1]
ID48	15.4327	0.0171457	1	1	1	6	5.25	12.5	9.75	K00048 lactaldehyde reductase [EC:1.1.1.77]
ID11717	15.4217	0.0172183	7.33333	2	4	1	3.25	12	4.5	K11717 cysteine desulfurase / selenocysteine lyase [EC:2.8.1.7 4.4.1.16]
ID2563	15.4205	0.0172263	2.66667	4.5	6	13	5	12.5	8.75	K02563 UDP-N-acetylglucosamine--N-acetylmuramyl-(pentapeptide) pyrophosphoryl-undecaprenol N-acetylglucosamine transferase [EC:2.4.1.227]
ID1938	15.4184	0.0172409	2.66667	3.5	1	23	9.5	23.25	16.25	K01938 formate--tetrahydrofolate ligase [EC:6.3.4.3]
ID1928	15.4145	0.0172669	4.33333	5	6	12	8	15.5	11.5	K01928 UDP-N-acetylmuramoyl-L-alanyl-D-glutamate--2
ID14	15.4052	0.0173285	1.66667	4	5	8	4.5	9.25	10.5	K00014 shikimate dehydrogenase [EC:1.1.1.25]
ID3550	15.4039	0.0173375	1.33333	4	4	5	1.75	6.75	3.75	K03550 holliday junction DNA helicase RuvA [EC:3.6.4.12]
ID2412	15.394	0.0174041	8	7	7	3	2.25	3.25	1	K02412 flagellum-specific ATP synthase [EC:3.6.3.14]
ID1159	15.3912	0.017423	1.33333	2	3	1	1	5	1.75	K01159 crossover junction endodeoxyribonuclease RuvC [EC:3.1.22.4]
ID13821	15.3624	0.0176178	7.33333	17	23	4	1.25	0.5	3.75	K13821 RHH-type transcriptional regulator
ID3470	15.3434	0.0177473	1.66667	3	3	6	3	10.25	4.5	K03470 ribonuclease HII [EC:3.1.26.4]
ID338	15.3415	0.0177603	5	5	5	1	1	0.5	1.25	K00338 NADH-quinone oxidoreductase subunit I [EC:1.6.5.3]
ID57	15.3336	0.0178151	3.33333	5	6	9	5.75	16.5	8	K00057 glycerol-3-phosphate dehydrogenase (NAD(P)+) [EC:1.1.1.94]
ID11358	15.3209	0.0179022	1	1	1	1	3.5	13.75	6.75	K11358 aspartate aminotransferase [EC:2.6.1.1]
ID75	15.3188	0.0179171	3.33333	2.5	3	11	3.5	14.25	5.75	K00075 UDP-N-acetylmuramate dehydrogenase [EC:1.3.1.98]
ID2011	15.2984	0.0180588	3.33333	8	11	4	3.5	1.25	1.5	K02011 iron(III) transport system permease protein
ID3885	15.2838	0.0181606	7.33333	4	5	2	1	2	1	K03885 NADH dehydrogenase [EC:1.6.99.3]
ID432	15.2837	0.0181615	4	8.5	8	10	1	2.5	1.25	K00432 glutathione peroxidase [EC:1.11.1.9]
ID575	15.2778	0.0182025	5	13	15	3	1.5	1.75	1	K00575 chemotaxis protein methyltransferase CheR [EC:2.1.1.80]
ID2757	15.2777	0.0182032	1	1	1	1	1.75	23	4.5	K02757 PTS system
ID3781	15.2759	0.0182162	46	26	33	7	1	1.25	2	K03781 catalase [EC:1.11.1.6]
ID627	15.269	0.0182645	10.6667	9.5	13	2	1	1	1	K00627 pyruvate dehydrogenase E2 component (dihydrolipoamide acetyltransferase) [EC:2.3.1.12]
ID791	15.2689	0.0182654	3	4	5	7	4	11.25	5.5	K00791 tRNA dimethylallyltransferase [EC:2.5.1.75]
ID2049	15.2645	0.0182965	6	8.5	9	8	1	5.75	2.25	K02049
ID1599	15.2498	0.0184005	11	5	7	2	1	7.75	1.5	K01599 uroporphyrinogen decarboxylase [EC:4.1.1.37]
ID12410	15.2464	0.0184243	1.66667	2.5	3	11	3.75	13.5	5.5	K12410
ID215	15.2464	0.0184243	3.33333	4.5	6	9	3.75	13.5	6.5	K00215 4-hydroxy-tetrahydrodipicolinate reductase [EC:1.17.1.8]
ID1029	15.2356	0.0185014	4.66667	4	5	1	0.75	0	0.5	K01029 3-oxoacid CoA-transferase subunit B [EC:2.8.3.5]
ID1886	15.2318	0.0185282	15.6667	13.5	14	20	9.75	2.75	16.75	K01886 glutaminyl-tRNA synthetase [EC:6.1.1.18]
ID3182	15.2304	0.0185382	10	9.5	13	3	1.25	0.75	2	K03182 4-hydroxy-3-polyprenylbenzoate decarboxylase [EC:4.1.1.98]
ID3588	15.2212	0.0186045	4	6	8	10	3	12	6.25	K03588 cell division protein FtsW
ID9811	15.2087	0.0186938	1.66667	4	5	7	2.5	10	6	K09811 cell division transport system permease protein
ID3589	15.2058	0.0187152	1	4.5	6	4	1.5	8.75	3	K03589 cell division protein FtsQ
ID2409	15.1993	0.0187621	4.33333	6.5	9	1	1.75	2.25	1	K02409 flagellar M-ring protein FliF
ID2072	15.187	0.0188513	1	4.5	6	1	1.25	13.75	2	K02072 D-methionine transport system permease protein
ID2301	15.1817	0.0188896	3.66667	5.5	8	1	0.75	0.5	1	K02301 protoheme IX farnesyltransferase [EC:2.5.1.-]
ID2340	15.1763	0.0189289	2.33333	5	7	8	2.75	9.75	5.25	K02340 DNA polymerase III subunit delta [EC:2.7.7.7]
ID2963	15.1731	0.0189524	3.66667	2	2	5	2.25	5.25	2.75	K02963 small subunit ribosomal protein S18
ID1455	15.1637	0.0190212	7.33333	7.5	10	1	1	0.25	0.5	K01455 formamidase [EC:3.5.1.49]
ID2115	15.1369	0.0192181	4	8	11	9	4.5	12.5	8.25	K02115 F-type H+-transporting ATPase subunit gamma
ID3621	15.1346	0.0192352	2.33333	3.5	4	10	2.75	4.75	5.25	K03621 glycerol-3-phosphate acyltransferase PlsX [EC:2.3.1.15]
ID1835	15.1162	0.019372	6.66667	9.5	9	19	12.75	21.5	21	K01835 phosphoglucomutase [EC:5.4.2.2]
ID2428	15.0967	0.0195176	3.33333	3	4	5	3.25	14.5	6.25	K02428 XTP/dITP diphosphohydrolase [EC:3.6.1.66]
ID525	15.0937	0.0195406	44	41.5	21	37	5	19.5	12.5	K00525 ribonucleoside-diphosphate reductase alpha chain [EC:1.17.4.1]
ID1720	15.0899	0.0195688	2.66667	4.5	6	1	1	1	1	K01720 2-methylcitrate dehydratase [EC:4.2.1.79]
ID2535	15.0886	0.0195784	4.66667	6.5	8	1	1.25	0.75	0.75	K02535 UDP-3-O-[3-hydroxymyristoyl] N-acetylglucosamine deacetylase [EC:3.5.1.108]
ID1878	15.0851	0.0196054	9.66667	7	9	2	1.25	2.75	1	K01878 glycyl-tRNA synthetase alpha chain [EC:6.1.1.14]
ID5349	15.0687	0.0197293	11.3333	11.5	14	4	28.5	87.25	43.25	K05349 beta-glucosidase [EC:3.2.1.21]
ID931	15.0636	0.0197681	3	4	6	11	4	15.75	7.75	K00931 glutamate 5-kinase [EC:2.7.2.11]
ID2114	15.0444	0.0199144	2	3	4	4	1.75	4.75	3.5	K02114 F-type H+-transporting ATPase subunit epsilon
ID1491	15.0317	0.0200114	7.33333	6	8	9	5.5	12.25	6.75	K01491 methylenetetrahydrofolate dehydrogenase (NADP+) / methenyltetrahydrofolate cyclohydrolase [EC:1.5.1.5 3.5.4.9]
ID3183	15.0303	0.0200225	6.66667	6	7	1	1	1.25	1.75	K03183 demethylmenaquinone methyltransferase / 2-methoxy-6-polyprenyl-1
ID4517	15.0258	0.0200567	1.66667	1	1	1	2.75	8.75	4.25	K04517 prephenate dehydrogenase [EC:1.3.1.12]
ID3527	15.0178	0.0201184	5.33333	6	9	8	5.5	12.5	9.25	K03527 4-hydroxy-3-methylbut-2-enyl diphosphate reductase [EC:1.17.1.2]
ID973	15.0157	0.020135	10.6667	11	11	11	13.25	15.75	9.5	K00973 glucose-1-phosphate thymidylyltransferase [EC:2.7.7.24]
ID281	15.0118	0.0201654	14.3333	15.5	23	4	1.25	1	3.75	K00281 glycine dehydrogenase [EC:1.4.4.2]
ID1740	14.9934	0.0203084	12	7	8	4	16	28.25	27.5	K01740 O-acetylhomoserine (thiol)-lyase [EC:2.5.1.49]
ID16	14.9879	0.0203508	1	2	1	16	4.75	22	7.75	K00016 L-lactate dehydrogenase [EC:1.1.1.27]
ID7718	14.9857	0.0203683	1	1	1	12	3.5	3	10.25	K07718 two-component system
ID1524	14.9854	0.0203704	3.33333	8.5	10	11	2	16.25	6	K01524 exopolyphosphatase / guanosine-5'-triphosphate
ID833	14.9594	0.0205748	4.66667	9.5	11	3	1.25	1	3	K00833 adenosylmethionine-8-amino-7-oxononanoate aminotransferase [EC:2.6.1.62]
ID2338	14.9542	0.0206159	6.33333	10	13	21	4.25	22.5	10.75	K02338 DNA polymerase III subunit beta [EC:2.7.7.7]
ID527	14.9474	0.0206696	9	8	8	37	22.25	29.25	31	K00527 ribonucleoside-triphosphate reductase [EC:1.17.4.2]
ID656	14.9307	0.0208023	5.66667	10.5	3	34	20	25	30.75	K00656 formate C-acetyltransferase [EC:2.3.1.54]
ID954	14.9247	0.0208509	2.66667	4	5	5	2	7.75	4.25	K00954 pantetheine-phosphate adenylyltransferase [EC:2.7.7.3]
ID1685	14.9239	0.0208566	2	1	1	1	3.75	1	4.5	K01685 altronate hydrolase [EC:4.2.1.7]
ID4561	14.9138	0.020938	11.6667	3	5	1	1	0.5	0.5	K04561 nitric oxide reductase subunit B [EC:1.7.2.5]
ID1182	14.8783	0.0212251	2.33333	1	1	1	4	29	10.5	K01182 oligo-1
ID798	14.8651	0.021332	1.33333	5	6	5	1	1	2	K00798 cob(I)alamin adenosyltransferase [EC:2.5.1.17]
ID337	14.8438	0.0215069	5.66667	6	7	1	1.75	1	2.25	K00337 NADH-quinone oxidoreductase subunit H [EC:1.6.5.3]
ID3883	14.8228	0.0216806	4.33333	19.5	4	1	0.25	0.25	0	K03883 NADH-ubiquinone oxidoreductase chain 5 [EC:1.6.5.3]
ID2316	14.81	0.021787	9	12	14	18	7.25	22.25	13.25	K02316 DNA primase [EC:2.7.7.-]
ID2113	14.8073	0.0218099	1	4	5	5	1	10.75	4	K02113 F-type H+-transporting ATPase subunit delta
ID997	14.7881	0.0219704	0.666667	1	1	4	1	7	1.25	K00997 holo-[acyl-carrier protein] synthase [EC:2.7.8.7]
ID4564	14.7714	0.022111	9	7.5	8	5	1	0.75	1.25	K04564 superoxide dismutase
ID1895	14.7673	0.022146	27.6667	26	37	6	6.25	2.25	8.25	K01895 acetyl-CoA synthetase [EC:6.2.1.1]
ID1845	14.7579	0.0222257	12.3333	12	15	13	2	1.5	4.75	K01845 glutamate-1-semialdehyde 2
ID11903	14.7277	0.0224839	3.66667	4.5	6	1	1	0.5	0.5	K11903 type VI secretion system secreted protein Hcp
ID41	14.7269	0.0224908	1	1	1	1	4.5	1	6.25	K00041 tagaturonate reductase [EC:1.1.1.58]
ID12574	14.7037	0.0226906	10.3333	2	1	18	4.5	17.25	6.75	K12574 ribonuclease J [EC:3.1.-.-]
ID819	14.7016	0.0227092	5	1	1	1	1	0	1.25	K00819 ornithine--oxo-acid transaminase [EC:2.6.1.13]
ID655	14.6987	0.0227344	4	8	10	14	3.75	7.75	7.25	K00655 1-acyl-sn-glycerol-3-phosphate acyltransferase [EC:2.3.1.51]
ID800	14.6937	0.0227779	3.33333	6.5	8	8	3.75	13.25	7.25	K00800 3-phosphoshikimate 1-carboxyvinyltransferase [EC:2.5.1.19]
ID951	14.6754	0.0229369	19	16.5	19	23	13.25	27.75	24	K00951 GTP pyrophosphokinase [EC:2.7.6.5]
ID1191	14.6734	0.0229552	1	2	2	41	1.25	39	7.75	K01191 alpha-mannosidase [EC:3.2.1.24]
ID2108	14.6705	0.0229804	5	7	10	8	4.5	14.25	8.25	K02108 F-type H+-transporting ATPase subunit a
ID2040	14.6657	0.0230227	5	7	8	5	4.25	15.5	7.75	K02040 phosphate transport system substrate-binding protein
ID762	14.6617	0.0230577	3	5	7	8	5.5	9	8	K00762 orotate phosphoribosyltransferase [EC:2.4.2.10]
ID5847	14.6612	0.0230616	2.33333	10	8	9	1	0.75	1	K05847 osmoprotectant transport system ATP-binding protein
ID2892	14.6564	0.0231041	2	3	4	4	2.75	6.25	3.25	K02892 large subunit ribosomal protein L23
ID3856	14.6534	0.0231309	1	2	1	9	4	3.25	6	K03856 3-deoxy-7-phosphoheptulonate synthase [EC:2.5.1.54]
ID77	14.652	0.0231431	1	4	5	9	3	6	7.75	K00077 2-dehydropantoate 2-reductase [EC:1.1.1.169]
ID7456	14.644	0.0232142	3.66667	2	1	18	8.5	7	15.5	K07456 DNA mismatch repair protein MutS2
ID1585	14.6402	0.0232479	10	11	13	3	4.25	1	5	K01585 arginine decarboxylase [EC:4.1.1.19]
ID123	14.6173	0.0234517	21.3333	8	10	4	2	1.5	1.25	K00123 formate dehydrogenase major subunit [EC:1.2.1.2]
ID11069	14.6157	0.0234655	1	1	1	10	4	5.25	7.25	K11069 spermidine/putrescine transport system substrate-binding protein
ID12368	14.5907	0.0236908	1	21	27	4	1.25	0.5	1	K12368 dipeptide transport system substrate-binding protein
ID645	14.5894	0.023702	2	4	5	8	4.75	6	6.75	K00645 [acyl-carrier-protein] S-malonyltransferase [EC:2.3.1.39]
ID2016	14.5739	0.0238423	5.66667	3.5	3	23	4.5	5.75	13.75	K02016 iron complex transport system substrate-binding protein
ID1817	14.5698	0.0238799	1.33333	3	2	1	1	10	2.75	K01817 phosphoribosylanthranilate isomerase [EC:5.3.1.24]
ID3629	14.5588	0.0239801	3.66667	9	11	16	3.5	17.25	6.5	K03629 DNA replication and repair protein RecF
ID3	14.5582	0.0239854	5.33333	9	11	3	4	17.25	11.25	K00003 homoserine dehydrogenase [EC:1.1.1.3]
ID1998	14.5518	0.0240447	3.66667	13	18	3	2.5	23.75	3.75	K01998 branched-chain amino acid transport system permease protein
ID1007	14.5503	0.0240582	11.3333	15	18	4	1.25	1.25	1.25	K01007 pyruvate
ID2342	14.5441	0.024115	7.66667	8.5	11	11	2	9.25	3.5	K02342 DNA polymerase III subunit epsilon [EC:2.7.7.7]
ID2416	14.5223	0.0243161	6.33333	6.5	7	2	1.75	2.5	1	K02416 flagellar motor switch protein FliM
ID925	14.5184	0.0243523	4.33333	2	2	21	9.5	15.5	12	K00925 acetate kinase [EC:2.7.2.1]
ID228	14.5183	0.0243532	5.33333	5	7	1	0.75	0.25	0.75	K00228 coproporphyrinogen III oxidase [EC:1.3.3.3]
ID3111	14.5162	0.0243723	5.66667	5	4	12	3.5	18	7	K03111 single-strand DNA-binding protein
ID135	14.513	0.024402	8.66667	14	18	3	1	2.25	0.75	K00135 succinate-semialdehyde dehydrogenase / glutarate-semialdehyde dehydrogenase [EC:1.2.1.16 1.2.1.79 1.2.1.20]
ID919	14.508	0.024449	2.66667	6	8	9	2.75	15.5	5.5	K00919 4-diphosphocytidyl-2-C-methyl-D-erythritol kinase [EC:2.7.1.148]
ID6001	14.5068	0.0244595	2.66667	1	1	1	4.75	1	4.5	K06001 tryptophan synthase beta chain [EC:4.2.1.20]
ID3763	14.4771	0.0247383	9	4	2	35	12.5	7.25	22	K03763 DNA polymerase III subunit alpha
ID1193	14.4684	0.0248199	1.66667	1	1	10	4.5	12.75	11.5	K01193 beta-fructofuranosidase [EC:3.2.1.26]
ID13789	14.4671	0.024832	1.66667	3	4	7	3.25	2.25	3.5	K13789 geranylgeranyl diphosphate synthase
ID1778	14.4623	0.0248771	3.33333	5.5	6	7	3.25	10	5.25	K01778 diaminopimelate epimerase [EC:5.1.1.7]
ID1808	14.4572	0.0249256	2	2	1	5	3	2.25	4	K01808 ribose 5-phosphate isomerase B [EC:5.3.1.6]
ID1647	14.4536	0.0249601	15.6667	9	10	3	7.75	16.75	23	K01647 citrate synthase [EC:2.3.3.1]
ID13378	14.4447	0.0250447	6	8	11	2	1.75	0.5	2.5	K13378 NADH-quinone oxidoreductase subunit C/D [EC:1.6.5.3]
ID1206	14.4438	0.025053	2	1	1	17	4.75	30	12.25	K01206 alpha-L-fucosidase [EC:3.2.1.51]
ID2232	14.4198	0.0252823	1.33333	6.5	7	9	3.25	2.25	4.25	K02232 adenosylcobyric acid synthase [EC:6.3.5.10]
ID7699	14.4032	0.0254424	1.33333	3	1	11	2	0.75	4.75	K07699 two-component system
ID2117	14.3954	0.0255178	1.66667	2	1	15	6.75	4	13.5	K02117 V/A-type H+-transporting ATPase subunit A [EC:3.6.3.14]
ID2400	14.3933	0.025538	8.33333	9	11	3	3.5	2.25	1.25	K02400 flagellar biosynthesis protein FlhA
ID3217	14.393	0.0255415	6.66667	8.5	11	10	5.25	20	9.75	K03217 YidC/Oxa1 family membrane protein insertase
ID1613	14.3851	0.0256185	3.66667	6	7	12	1.75	1.25	2.5	K01613 phosphatidylserine decarboxylase [EC:4.1.1.65]
ID8	14.3768	0.0256992	1	1	1	1	1.5	0.75	7.25	K00008 L-iditol 2-dehydrogenase [EC:1.1.1.14]
ID1681	14.371	0.0257553	36.6667	24.5	31	7	11.5	20	19.75	K01681 aconitate hydratase [EC:4.2.1.3]
ID111	14.3643	0.0258212	5.33333	8	8	20	4	1.5	4.75	K00111 glycerol-3-phosphate dehydrogenase [EC:1.1.5.3]
ID394	14.3616	0.0258481	0.333333	1	1	1	2.75	1	6.75	K00394 adenylylsulfate reductase
ID1443	14.3568	0.0258952	1.33333	2	2	12	5	15.25	7.75	K01443 N-acetylglucosamine-6-phosphate deacetylase [EC:3.5.1.25]
ID1428	14.3534	0.0259277	4	8.5	11	2	1	6.75	1	K01428 urease subunit alpha [EC:3.5.1.5]
ID7407	14.3524	0.0259381	2.33333	2	1	19	12.5	44.25	26	K07407 alpha-galactosidase [EC:3.2.1.22]
ID1903	14.3226	0.0262332	12	7.5	10	2	1	7.25	2	K01903 succinyl-CoA synthetase beta subunit [EC:6.2.1.5]
ID371	14.3211	0.0262474	8.33333	6.5	7	1	1	0.5	1	K00371 nitrate reductase beta subunit [EC:1.7.99.4]
ID681	14.3113	0.0263453	6	12	14	2	1.25	1.5	1.25	K00681 gamma-glutamyltranspeptidase / glutathione hydrolase [EC:2.3.2.2 3.4.19.13]
ID7516	14.3077	0.0263817	7	1	1	1	0.25	0	0.25	K07516 3-hydroxyacyl-CoA dehydrogenase [EC:1.1.1.35]
ID11071	14.3058	0.0264008	1	1	1	7	3.25	3.25	5	K11071 spermidine/putrescine transport system permease protein
ID1897	14.2718	0.026743	20.3333	18	22	4	11.25	65.75	18.75	K01897 long-chain acyl-CoA synthetase [EC:6.2.1.3]
ID949	14.2419	0.0270481	0.666667	1	1	4	1.25	8.5	2.75	K00949 thiamine pyrophosphokinase [EC:2.7.6.2]
ID1610	14.2394	0.0270733	13.6667	10.5	14	3	16.5	4	17.75	K01610 phosphoenolpyruvate carboxykinase (ATP) [EC:4.1.1.49]
ID2556	14.2389	0.0270781	5	8	11	2	1.5	1.75	1	K02556 chemotaxis protein MotA
ID3531	14.2277	0.0271936	7	7	9	11	5.75	16	9.75	K03531 cell division protein FtsZ
ID10536	14.21	0.0273762	2.66667	6	7	2	1.25	0.75	2.5	K10536 agmatine deiminase [EC:3.5.3.12]
ID2051	14.2093	0.0273831	7.33333	8	9	11	2.75	2.75	4.25	K02051
ID13747	14.1936	0.0275466	4.66667	2.5	3	1	4	1	5.5	K13747 carboxynorspermidine decarboxylase [EC:4.1.1.96]
ID1962	14.1748	0.0277434	7.33333	7.5	8	7	1.25	2.25	3.5	K01962 acetyl-CoA carboxylase carboxyl transferase subunit alpha [EC:6.4.1.2]
ID12573	14.1451	0.0280563	10.6667	16.5	22	19	7.75	6.25	11	K12573 ribonuclease R [EC:3.1.-.-]
ID36	14.1388	0.0281239	12	17	21	4	0.75	11	2	K00036 glucose-6-phosphate 1-dehydrogenase [EC:1.1.1.49]
ID2410	14.1292	0.0282259	4.66667	8.5	9	3	2.25	2	1	K02410 flagellar motor switch protein FliG
ID4041	14.1286	0.0282326	2	2.5	1	4	7.25	2.75	11.25	K04041 fructose-1
ID768	14.063	0.0289399	1	3.5	4	8	1.5	1	2.75	K00768 nicotinate-nucleotide--dimethylbenzimidazole phosphoribosyltransferase [EC:2.4.2.21]
ID3074	14.0574	0.0290013	1	3.5	5	7	1.25	1.25	1	K03074 preprotein translocase subunit SecF
ID1486	14.0548	0.02903	2	1	1	2	4.5	3.5	8	K01486 adenine deaminase [EC:3.5.4.2]
ID1091	14.0453	0.0291345	3	7	10	2	4.5	9.25	9.5	K01091 phosphoglycolate phosphatase [EC:3.1.3.18]
ID2050	14.0395	0.0291975	4	7.5	8	8	1.5	6.5	2.5	K02050
ID761	14.0313	0.0292887	4.33333	4	5	8	4.25	12.75	6.5	K00761 uracil phosphoribosyltransferase [EC:2.4.2.9]
ID29	14.0303	0.0292997	8	8	10	2	2.5	1	3.75	K00029 malate dehydrogenase (oxaloacetate-decarboxylating)(NADP+) [EC:1.1.1.40]
ID13038	14.0154	0.0294644	3.33333	6	8	11	4.5	13	6.25	K13038 phosphopantothenoylcysteine decarboxylase / phosphopantothenate--cysteine ligase [EC:4.1.1.36 6.3.2.5]
ID937	14.009	0.0295355	11	11.5	16	4	6.5	30	21.5	K00937 polyphosphate kinase [EC:2.7.4.1]
ID10546	13.9935	0.0297083	1	1	1	1	1	5.5	2.25	K10546 putative multiple sugar transport system substrate-binding protein
ID836	13.9739	0.029929	6	2	2	1	1.25	0.25	1	K00836 diaminobutyrate-2-oxoglutarate transaminase [EC:2.6.1.76]
ID2502	13.9697	0.0299765	2.33333	5.5	8	1	1.5	2.25	4	K02502 ATP phosphoribosyltransferase regulatory subunit
ID878	13.9668	0.0300095	0.666667	1	1	5	2	9.25	3.5	K00878 hydroxyethylthiazole kinase [EC:2.7.1.50]
ID605	13.9652	0.0300271	5.33333	20	26	4	2.5	1	3.25	K00605 aminomethyltransferase [EC:2.1.2.10]
ID3732	13.9592	0.0300958	5	5.5	7	1	1.25	0.75	1	K03732 ATP-dependent RNA helicase RhlB [EC:3.6.4.13]
ID1749	13.9093	0.030666	4	4	5	7	1.25	1.25	2	K01749 hydroxymethylbilane synthase [EC:2.5.1.61]
ID1081	13.9042	0.0307252	2	4.5	6	1	1	5	2.25	K01081 5'-nucleotidase [EC:3.1.3.5]
ID2037	13.8967	0.0308115	5.33333	9	12	5	3	12.5	8	K02037 phosphate transport system permease protein
ID162	13.8846	0.030952	9	6	9	1	1	1.25	1.25	K00162 pyruvate dehydrogenase E1 component beta subunit [EC:1.2.4.1]
ID1840	13.8599	0.0312408	6	1	1	1	2.5	1	2.5	K01840 phosphomannomutase [EC:5.4.2.8]
ID1581	13.8393	0.0314839	5.33333	11.5	16	3	1.75	2	1.25	K01581 ornithine decarboxylase [EC:4.1.1.17]
ID697	13.8363	0.0315192	5.33333	1	1	1	0.75	0.25	1	K00697 trehalose 6-phosphate synthase [EC:2.4.1.15]
ID1739	13.8306	0.031587	2.66667	3	4	1	1.25	7.75	2	K01739 cystathionine gamma-synthase [EC:2.5.1.48]
ID1912	13.8241	0.0316635	4.66667	1	1	1	5.75	1	6.5	K01912 phenylacetate-CoA ligase [EC:6.2.1.30]
ID6131	13.8035	0.0319104	4.33333	7.5	8	43	8.5	5.5	20	K06131 cardiolipin synthase [EC:2.7.8.-]
ID11927	13.8021	0.0319271	4.66667	8.5	11	2	1.25	1.75	2.75	K11927 ATP-dependent RNA helicase RhlE [EC:3.6.4.13]
ID1966	13.7746	0.0322573	8.66667	1	1	1	1	0.5	2.5	K01966 propionyl-CoA carboxylase beta chain [EC:6.4.1.3]
ID2013	13.7728	0.0322798	8.33333	4	4	19	4.25	9.75	9.25	K02013 iron complex transport system ATP-binding protein [EC:3.6.3.34]
ID1439	13.7693	0.0323223	6.33333	5	7	10	3	13.25	7.5	K01439 succinyl-diaminopimelate desuccinylase [EC:3.5.1.18]
ID876	13.76	0.0324354	2	2	1	14	8.5	5.75	10	K00876 uridine kinase [EC:2.7.1.48]
ID426	13.7514	0.0325394	3.33333	9	10	2	1.25	1.25	1.75	K00426 cytochrome d ubiquinol oxidase subunit II [EC:1.10.3.-]
ID2959	13.7467	0.0325973	3	2	2	3	2	7.25	2.75	K02959 small subunit ribosomal protein S16
ID1488	13.7204	0.0329205	5	6	6	12	1.75	1.5	1	K01488 adenosine deaminase [EC:3.5.4.4]
ID1006	13.7067	0.0330895	4.33333	3.5	1	28	28.25	6.5	29.5	K01006 pyruvate
ID817	13.7028	0.0331377	6.33333	8	11	2	4.5	13.25	7.5	K00817 histidinol-phosphate aminotransferase [EC:2.6.1.9]
ID1958	13.6998	0.0331752	10.3333	5.5	3	4	1	4	2	K01958 pyruvate carboxylase [EC:6.4.1.1]
ID2913	13.6903	0.0332938	3.66667	2	2	2	1.75	7.5	2	K02913 large subunit ribosomal protein L33
ID11070	13.6896	0.0333029	1	1.5	1	6	4.5	5	6	K11070 spermidine/putrescine transport system permease protein
ID1698	13.6875	0.0333286	6	8	11	9	1.75	1.75	4.75	K01698 porphobilinogen synthase [EC:4.2.1.24]
ID11103	13.6744	0.0334923	1	6	8	1	1.25	0.5	1	K11103 aerobic C4-dicarboxylate transport protein
ID2895	13.6634	0.0336302	2.33333	2.5	3	4	2.25	6	3.75	K02895 large subunit ribosomal protein L24
ID1734	13.6566	0.0337164	1.33333	1	1	4	2.5	1.25	4.25	K01734 methylglyoxal synthase [EC:4.2.3.3]
ID1914	13.6556	0.0337288	1	1	1	9	5.75	2.5	5.75	K01914 aspartate--ammonia ligase [EC:6.3.1.1]
ID756	13.6512	0.0337853	1.33333	2	1	11	2.25	7	2	K00756 pyrimidine-nucleoside phosphorylase [EC:2.4.2.2]
ID1270	13.647	0.0338377	1.66667	2	1	31	5	2	7	K01270 dipeptidase D [EC:3.4.13.-]
ID1714	13.6252	0.0341146	5	8	10	10	6	28.25	9.5	K01714 4-hydroxy-tetrahydrodipicolinate synthase [EC:4.3.3.7]
ID1572	13.6228	0.0341455	1.33333	1	0	1	9.5	3.75	12.5	K01572 oxaloacetate decarboxylase
ID3581	13.6119	0.034285	3.33333	12	13	24	4.5	8.75	12	K03581 exodeoxyribonuclease V alpha subunit [EC:3.1.11.5]
ID1999	13.5946	0.0345077	8	18	24	5	4	24.75	5.75	K01999 branched-chain amino acid transport system substrate-binding protein
ID526	13.5914	0.0345484	17.3333	21	16	15	2	13.5	5.5	K00526 ribonucleoside-diphosphate reductase beta chain [EC:1.17.4.1]
ID3076	13.5846	0.0346369	13.3333	11	15	16	6.5	21	8.75	K03076 preprotein translocase subunit SecY
ID1925	13.5706	0.0348181	5	6	7	17	6.25	14.5	12	K01925 UDP-N-acetylmuramoylalanine--D-glutamate ligase [EC:6.3.2.9]
ID868	13.5696	0.0348315	2.33333	3.5	3	8	2.5	10.25	5.25	K00868 pyridoxine kinase [EC:2.7.1.35]
ID1733	13.5652	0.0348889	12.3333	12.5	14	3	7.75	16.5	11.5	K01733 threonine synthase [EC:4.2.3.1]
ID874	13.5628	0.0349203	1.33333	3	2	8	9	4.5	9	K00874 2-dehydro-3-deoxygluconokinase [EC:2.7.1.45]
ID1879	13.5504	0.0350819	4	10	14	3	1.5	3.75	1.25	K01879 glycyl-tRNA synthetase beta chain [EC:6.1.1.14]
ID981	13.5416	0.0351973	3.66667	6	6	7	3.25	11	5.5	K00981 phosphatidate cytidylyltransferase [EC:2.7.7.41]
ID6148	13.539	0.0352318	1.66667	5.5	7	34	1	1.25	2	K06148 ATP-binding cassette
ID941	13.5352	0.0352819	1.66667	3.5	5	5	2.75	9.5	5.5	K00941 hydroxymethylpyrimidine/phosphomethylpyrimidine kinase [EC:2.7.1.49 2.7.4.7]
ID2931	13.5285	0.0353701	8.66667	7.5	9	10	6	10.75	6	K02931 large subunit ribosomal protein L5
ID1547	13.5244	0.0354249	1	8.5	9	3	1	0.75	4	K01547 K+-transporting ATPase ATPase B chain [EC:3.6.3.12]
ID848	13.5187	0.0355001	1	1.5	1	3	3	2.25	5.25	K00848 rhamnulokinase [EC:2.7.1.5]
ID3092	13.4966	0.0357934	5	9	12	11	2	4.25	3.5	K03092 RNA polymerase sigma-54 factor
ID688	13.496	0.0358013	7	18.5	22	53	23.75	37.75	43.75	K00688 starch phosphorylase [EC:2.4.1.1]
ID40	13.4879	0.0359104	2	1.5	1	1	5	4.5	5.25	K00040 fructuronate reductase [EC:1.1.1.57]
ID806	13.4804	0.0360111	5	6.5	7	14	4.25	10.25	6.25	K00806 undecaprenyl diphosphate synthase [EC:2.5.1.31]
ID548	13.4767	0.0360601	21	20.5	24	11	9.5	4.75	9.5	K00548 5-methyltetrahydrofolate--homocysteine methyltransferase [EC:2.1.1.13]
ID11961	13.4763	0.0360659	4	4	6	1	1	4.5	0.5	K11961 urea transport system permease protein
ID2557	13.4741	0.0360959	3	6	7	1	1.75	2.25	1	K02557 chemotaxis protein MotB
ID1945	13.4704	0.0361456	8	7.5	8	11	8.25	14.5	13.25	K01945 phosphoribosylamine--glycine ligase [EC:6.3.4.13]
ID4072	13.4687	0.0361679	1.33333	3	1	34	7	29	14.25	K04072 acetaldehyde dehydrogenase / alcohol dehydrogenase [EC:1.2.1.10 1.1.1.1]
ID1921	13.4537	0.0363708	5	6.5	8	9	5.25	18.25	9.25	K01921 D-alanine-D-alanine ligase [EC:6.3.2.4]
ID2810	13.4376	0.0365903	1	1.5	1	7	1	5.25	4.75	K02810 PTS system
ID1703	13.4208	0.0368199	14.6667	6.5	8	2	9.5	17.75	16.75	K01703 3-isopropylmalate/(R)-2-methylmalate dehydratase large subunit [EC:4.2.1.33 4.2.1.35]
ID1918	13.4064	0.0370172	2.33333	2.5	4	1	2.5	1.25	4.75	K01918 pantoate--beta-alanine ligase [EC:6.3.2.1]
ID5846	13.3955	0.0371683	1	7.5	7	13	1	1.5	1	K05846 osmoprotectant transport system permease protein
ID3657	13.3859	0.0373013	19.6667	17.5	18	86	17.5	77.25	33	K03657 DNA helicase II / ATP-dependent DNA helicase PcrA [EC:3.6.4.12]
ID3783	13.3738	0.0374696	2	2	1	13	3.75	2	3.75	K03783 purine-nucleoside phosphorylase [EC:2.4.2.1]
ID2879	13.3645	0.0375999	3	3	4	6	3.25	7.5	4.25	K02879 large subunit ribosomal protein L17
ID1130	13.3607	0.0376527	1.33333	5	7	1	1.25	0.25	1.5	K01130 arylsulfatase [EC:3.1.6.1]
ID10440	13.3582	0.037688	1	4.5	6	6	1.5	1.75	2.25	K10440 ribose transport system permease protein
ID425	13.3371	0.0379839	9.33333	19	22	4	2.25	3	2	K00425 cytochrome d ubiquinol oxidase subunit I [EC:1.10.3.-]
ID5341	13.3243	0.0381657	1	1	0	1	3	2.5	5.75	K05341 amylosucrase [EC:2.4.1.4]
ID11072	13.3224	0.0381922	2	1	1	10	6.25	3.75	10.25	K11072 spermidine/putrescine transport system ATP-binding protein [EC:3.6.3.31]
ID1997	13.322	0.0381975	3.33333	13	16	3	3.5	16.5	4	K01997 branched-chain amino acid transport system permease protein
ID1338	13.2786	0.0388196	21.6667	35	37	54	15.25	10.5	21.75	K01338 ATP-dependent Lon protease [EC:3.4.21.53]
ID390	13.2664	0.0389953	4.66667	5	6	1	2.5	1.5	1.75	K00390 phosphoadenosine phosphosulfate reductase [EC:1.8.4.8]
ID1627	13.2626	0.0390497	5.33333	5	7	1	1.75	1.5	1.75	K01627 2-dehydro-3-deoxyphosphooctonate aldolase (KDO 8-P synthase) [EC:2.5.1.55]
ID3110	13.2612	0.0390705	4.33333	5	7	8	6	18.25	7	K03110 fused signal recognition particle receptor
ID31	13.2553	0.0391562	24.6667	11	13	3	7	12.5	10.5	K00031 isocitrate dehydrogenase [EC:1.1.1.42]
ID1812	13.243	0.0393352	5.66667	1.5	1	9	5	3	5.5	K01812 glucuronate isomerase [EC:5.3.1.12]
ID4066	13.2301	0.0395239	6.66667	12.5	17	20	8.5	22.25	15.25	K04066 primosomal protein N' (replication factor Y) (superfamily II helicase) [EC:3.6.4.-]
ID1571	13.2101	0.0398184	2.66667	1	1	1	7	3	11.5	K01571 oxaloacetate decarboxylase
ID2047	13.1767	0.0403138	2.66667	4	6	1	1	1	2.5	K02047 sulfate transport system permease protein
ID3654	13.1111	0.041305	15.3333	23	29	32	10	20	16.5	K03654 ATP-dependent DNA helicase RecQ [EC:3.6.4.12]
ID2564	13.11	0.0413224	3.33333	1	1	10	6.75	13.25	8.75	K02564 glucosamine-6-phosphate deaminase [EC:3.5.99.6]
ID7636	13.1061	0.0413823	3.33333	6	6	13	5.75	6	9.5	K07636 two-component system
ID2314	13.0856	0.0416964	12	13.5	15	29	7.5	23.25	14.5	K02314 replicative DNA helicase [EC:3.6.4.12]
ID3590	13.0692	0.0419498	10.3333	8	11	9	2	4	2.75	K03590 cell division protein FtsA
ID1424	13.0599	0.042095	2	3	3	9	2.75	11.25	5	K01424 L-asparaginase [EC:3.5.1.1]
ID767	13.0421	0.0423725	2.66667	4	4	6	2.75	10.25	6.25	K00767 nicotinate-nucleotide pyrophosphorylase (carboxylating) [EC:2.4.2.19]
ID5343	13.0386	0.0424276	16.6667	12	15	3	1	11	4.75	K05343 maltose alpha-D-glucosyltransferase/ alpha-amylase [EC:5.4.99.16 3.2.1.1]
ID3408	13.0374	0.0424461	4.66667	6	7	1	1.5	2.25	1	K03408 purine-binding chemotaxis protein CheW
ID1915	13.0258	0.0426282	41.6667	58.5	75	41	24.25	34.75	37	K01915 glutamine synthetase [EC:6.3.1.2]
ID970	13.0183	0.0427464	4.66667	8	12	2	1.25	13.5	2	K00970 poly(A) polymerase [EC:2.7.7.19]
ID383	12.9931	0.0431464	2.66667	6	7	1	0.75	1.5	1	K00383 glutathione reductase (NADPH) [EC:1.8.1.7]
ID2867	12.9929	0.0431481	5.33333	3	4	8	4.25	9	5.75	K02867 large subunit ribosomal protein L11
ID4487	12.9872	0.0432393	6.33333	12	13	22	9.25	18	15.25	K04487 cysteine desulfurase [EC:2.8.1.7]
ID1996	12.9847	0.0432794	3.66667	12.5	16	3	3.75	10	5	K01996 branched-chain amino acid transport system ATP-binding protein
ID1187	12.9758	0.043422	14.3333	2	1	33	9.25	24.75	24.75	K01187 alpha-glucosidase [EC:3.2.1.20]
ID2945	12.9612	0.0436558	22	11.5	15	11	9.25	15	11.5	K02945 small subunit ribosomal protein S1
ID3587	12.9563	0.0437349	3.66667	9	12	2	3	15	6	K03587 cell division protein FtsI (penicillin-binding protein 3)
ID2073	12.9391	0.0440132	3	10	13	3	3.75	18.25	4	K02073 D-methionine transport system substrate-binding protein
ID1008	12.9262	0.0442226	2.66667	4	4	8	2.25	1.25	3.25	K01008 selenide
ID4077	12.9239	0.0442612	13.3333	12	13	20	13.5	19.5	16.5	K04077 chaperonin GroEL
ID702	12.9203	0.0443197	2	1.5	1	2	9.75	4.5	9.5	K00702 cellobiose phosphorylase [EC:2.4.1.20]
ID1653	12.9187	0.0443445	3	3	4	1	2.75	8.25	5.5	K01653 acetolactate synthase I/III small subunit [EC:2.2.1.6]
ID8303	12.9023	0.0446146	14.3333	13	14	29	13	23.5	20.75	K08303 putative protease [EC:3.4.-.-]
ID5	12.8872	0.044863	1	1	1	6	1.75	3.25	3.75	K00005 glycerol dehydrogenase [EC:1.1.1.6]
ID677	12.878	0.0450139	5	5	6	1	2	1	2.75	K00677 UDP-N-acetylglucosamine acyltransferase [EC:2.3.1.129]
ID1426	12.8718	0.0451176	6.33333	9	11	2	1	4.5	1	K01426 amidase [EC:3.5.1.4]
ID748	12.8576	0.045354	2.66667	4	5	1	1.25	1	2	K00748 lipid-A-disaccharide synthase [EC:2.4.1.182]
ID2948	12.8571	0.0453615	6.66667	2	3	4	4.75	7.5	4.75	K02948 small subunit ribosomal protein S11
ID12257	12.8438	0.0455854	1	1	0	1	7	3	12	K12257 SecD/SecF fusion protein
ID6153	12.8266	0.0458737	2.66667	6.5	8	9	4.5	8.5	7.75	K06153 undecaprenyl-diphosphatase [EC:3.6.1.27]
ID1940	12.8243	0.0459132	15.6667	10.5	13	5	11.75	13.5	17.75	K01940 argininosuccinate synthase [EC:6.3.4.5]
ID963	12.8151	0.0460679	10	11	12	19	1.75	14.75	4.5	K00963 UTP--glucose-1-phosphate uridylyltransferase [EC:2.7.7.9]
ID2523	12.8016	0.0462974	3.66667	5	6	1	1.25	1.25	2.25	K02523 octaprenyl-diphosphate synthase [EC:2.5.1.90]
ID2203	12.7815	0.0466399	3.66667	4	5	1	1.75	1	2	K02203 phosphoserine / homoserine phosphotransferase [EC:3.1.3.3 2.7.1.39]
ID1890	12.7686	0.0468619	12	12.5	15	24	12.5	23	17.75	K01890 phenylalanyl-tRNA synthetase beta chain [EC:6.1.1.20]
ID1783	12.743	0.0473039	5.33333	5	6	6	3.25	7	5.75	K01783 ribulose-phosphate 3-epimerase [EC:5.1.3.1]
ID764	12.7294	0.0475406	16.3333	12	16	13	10.25	16	17.25	K00764 amidophosphoribosyltransferase [EC:2.4.2.14]
ID2967	12.7242	0.0476311	12	6	7	7	6.75	11	8.5	K02967 small subunit ribosomal protein S2
ID1494	12.708	0.0479151	7.33333	5.5	5	1	1	10.25	1.5	K01494 dCTP deaminase [EC:3.5.4.13]
ID11690	12.6925	0.0481881	1.66667	3	4	1	2.25	1.75	6.75	K11690 C4-dicarboxylate transporter
ID930	12.6647	0.0486801	5.33333	6	9	2	4.75	10.25	8.75	K00930 acetylglutamate kinase [EC:2.7.2.8]
ID2501	12.6603	0.0487586	3.66667	4.5	6	1	2.5	7.25	4.5	K02501 glutamine amidotransferase [EC:2.4.2.-]
ID13	12.6569	0.0488194	5.33333	6	8	2	5.5	13.75	10.5	K00013 histidinol dehydrogenase [EC:1.1.1.23]
ID13954	12.6528	0.0488935	1	4	5	10	1.75	5	1	K13954 alcohol dehydrogenase [EC:1.1.1.1]
ID788	12.6432	0.049066	1	2	3	7	2.5	3.25	4.75	K00788 thiamine-phosphate pyrophosphorylase [EC:2.5.1.3]
ID2335	12.64	0.0491223	14.6667	115	22	31	13.5	26.5	18	K02335 DNA polymerase I [EC:2.7.7.7]
ID4486	12.63	0.0493027	1	1	1	26	3	3.25	4.25	K04486 histidinol-phosphatase (PHP family) [EC:3.1.3.15]
ID2048	12.6243	0.0494052	5.33333	12	15	3	2	1.5	4.5	K02048 sulfate transport system substrate-binding protein
ID796	12.6152	0.0495701	1.66667	2.5	3	6	1.25	8.5	3	K00796 dihydropteroate synthase [EC:2.5.1.15]
ID891	12.6051	0.0497543	1	4	5	4	2.75	3.25	4.75	K00891 shikimate kinase [EC:2.7.1.71]
ID3628	12.5984	0.0498756	16.6667	15	18	17	7.5	20.25	8	K03628 transcription termination factor Rho
ID2313	12.5956	0.0499259	17	14	15	28	7.5	28.5	14.75	K02313 chromosomal replication initiator protein

[truncated: 3 more sheets: Supplementary Table 11, Supplementary Table 12, Supplementary Table 13]
